# Supplementary material for: mRNA splicing in turkey muscle satellite cells is dynamically altered upon thermal challenge
Source: PLoS One. 2026 May 27;21(5):e0349761. doi: 10.1371/journal.pone.0349761 (PMC13215552; doi:10.1371/journal.pone.0349761)
Supplement: S1 File — Powell_SupportingInformation.xlsx Workbook containing Supplementary Tables (S1-S8). (XLSX) [file pone.0349761.s001.xlsx]

## Sheet: README
This is the supplementary workbook for "mRNA splicing in turkey muscle satellite cells is dynamically altered upon thermal challenge by Powell AA, Velleman SG, Strasburg G, and Reed KM
corresponding author: Kent Reed (reedx054@umn.edu)
Table of Contents	Description of Tables
Table_S1	Predicted splice actions (padj<.01) in annotated genes combined for all isoforms in all comparisons as generated with IsoformSwitchAnalyzeR's using the AlternativeSplicing function. Events are classified as exon skipping (ES), mutually exclusive exons (MEE) multiple exon skipping (MES,) intron retention (IR) alternative donor site (A5), alternative acceptor site (A3), alternative transcription st…
Table_S2	Summary output of IsoformSwitchAnalyzeR (ISA) for isoform switching events in all comparisons (thermal and cell stage) filtered for an adj p-value < 0.01. Due to differences in the Ensembl and NCBI annotations, the gene_name was derived from both databases using the gene_ID and BLAST searches of the NCBI RefSeq RNA database. In cases of discrepency in naming between the two databases, the default…
Table_S3	Summary of functional enrichment analysis of differentially alternatively spliced (DAS) genes in DAVID by experimental treatment
Table_S4	Top 25 isoform switch events by comparison. Results generated from ISA using the "analyzeSwitchConsequences" and "extractTopSwitches" functions with consequencesofInterest including 'intron_retention', 'tss', 'tts', 'last_exon', 'isoform_seq_similarity', 'isoform_length', 'exon_number', 'intron_structure'.
Table_S5	Summary of GO pathway analysis of the genes comprising the top 25 isoform switching events using PANTHER by experimental treatment
Table_S6	Isoforms and genes found to both be differentially spliced (dIF) and differentially expressed (Log2FC) in the turkey SCs. Log2FC data for the differentially expressed genes was taken from Reed et al., 2022a, 2022b. Note that some Isoform Gene IDs may be repeated across comparisons but may not be the same isoforms.
Table_S7	Chi-square test results of DEGs and DASs by directionality (upspliced + upregulated, upspliced + downregulated, downspliced + upregulated, downspliced + downregulated) after being filtred for |dIF| > 0.01 + padj < 0.01 (DASs) and |log2FC| > 1 + FDR < 0.01 (DEGs). All anaylses showed a rejection of the null hypothesis that directionality of splicing/gene expression is random and paired with the nu…
Table_S8	Significant isoforms of PDLIM5 with the amino acid (AA) length given. Isoforms and their direction of splicing within a comparison are color coded. "Short" isoforms are italicized and include isoforms that lack the LIM domain. "Long" isforms are bolded and include isoforms with the LIM domain.

## Sheet: Table_S1
Table S1. Predicted splice actions (padj<.01) in annotated genes combined for all isoforms in all comparisons as generated with IsoformSwitchAnalyzeR's using the AlternativeSplicing function. Events are classified as exon skipping (ES), mutually exclusive exons (MEE) multiple exon skipping (MES,) intron retention (IR) alternative donor site (A5), alternative acceptor site (A3), alternative transc…
Gene ID	ES	MEE	MES	IR	A5	A3	ATSS	ATTS	Total	# of types	Gene description
NCAM1	61	0	20	2	8	51	20	22	184	7	neural cell adhesion molecule 1 [Source:HGNC Symbol;Acc:HGNC:7656]	NCAM1 exists in multiple forms, including transmembrane and GPI-anchored isoforms, which contribute to its diverse functions
R3HDM1	50	0	10	0	17	54	14	15	160	6	R3H domain containing 1 [Source:HGNC Symbol;Acc:HGNC:9757]
LOC100539553	31	0	7	0	36	44	13	17	148	6	supervillin-like
ARNT	30	0	0	3	4	61	14	13	125	6	aryl hydrocarbon receptor nuclear translocator [Source:HGNC Symbol;Acc:HGNC:700]
PHLDB1	28	0	11	2	1	52	16	15	125	7	Pleckstrin homology like domain family B member 1
PDLIM7	6	0	11	36	27	16	11	16	123	7	PDZ and LIM domain 7 [Source:HGNC Symbol;Acc:HGNC:22958]
TPM3	45	0	20	4	2	14	13	12	110	7	tropomyosin 3
PTPRS	29	0	6	11	23	22	5	12	108	7	protein tyrosine phosphatase receptor type S [Source:HGNC Symbol;Acc:HGNC:9681]
PCNT	25	0	5	0	24	31	11	11	107	6	pericentrin [Source:HGNC Symbol;Acc:HGNC:16068]
PHF20	22	0	15	7	0	38	13	11	106	6	PHD finger protein 20 [Source:HGNC Symbol;Acc:HGNC:16098]
MAP7D3	11	0	1	26	9	26	13	12	98	7	MAP7 Domain Containing 3
SORBS1	28	0	17	0	5	25	12	10	97	6	sorbin and SH3 domain containing 1 [Source:HGNC Symbol;Acc:HGNC:14565]
ALDH18A1	11	0	11	0	11	43	9	11	96	6	aldehyde dehydrogenase 18 family member A1
MSRB3	9	0	13	0	15	30	15	14	96	6	methionine sulfoxide reductase B3 [Source:HGNC Symbol;Acc:HGNC:27375]
RALGAPA1	22	0	13	4	18	16	11	12	96	7	Ral GTPase activating protein catalytic subunit alpha 1 [Source:HGNC Symbol;Acc:HGNC:17770]
PRPF39	12	0	0	18	7	28	15	15	95	6	pre-mRNA processing factor 39 [Source:HGNC Symbol;Acc:HGNC:20314]
RBFOX2	38	0	15	3	2	6	15	15	94	7	RNA binding fox-1 homolog 2 [Source:HGNC Symbol;Acc:HGNC:9906]
ACSF2	12	0	10	6	15	19	15	14	91	7	acyl-CoA synthetase family member 2 [Source:HGNC Symbol;Acc:HGNC:26101]
GLB1L	4	0	1	3	22	44	8	9	91	7	galactosidase beta 1 like
MEF2A	44	0	5	6	3	7	14	12	91	7	myocyte enhancer factor 2A [Source:HGNC Symbol;Acc:HGNC:6993]
RUFY3	12	0	7	4	17	34	9	8	91	7	RUN and FYVE domain containing 3
ARHGAP17	9	0	17	7	0	33	12	12	90	6	Rho GTPase activating protein 17 [Source:HGNC Symbol;Acc:HGNC:18239]
HDAC7	17	0	8	4	1	27	14	16	87	7	histone deacetylase 7
LOC100539169	4	0	2	13	20	27	11	9	86	7	chromodomain-helicase-DNA-binding protein 6
HSF2	13	0	3	4	22	13	13	18	86	7	heat shock transcription factor 2 [Source:HGNC Symbol;Acc:HGNC:5225]
ACTN2	30	0	15	3	16	3	9	9	85	7	actinin alpha 2 [Source:HGNC Symbol;Acc:HGNC:164]
CLASP2	28	0	5	0	10	32	7	3	85	6	cytoplasmic linker associated protein 2 [Source:HGNC Symbol;Acc:HGNC:17078]
TRAFD1	15	0	0	2	16	28	12	12	85	6	TRAF-type zinc finger domain containing 1 [Source:HGNC Symbol;Acc:HGNC:24808]
OSBPL3	17	0	10	1	17	14	11	13	83	7	oxysterol binding protein like 3 [Source:HGNC Symbol;Acc:HGNC:16370]
CLASP1	28	0	4	0	17	19	8	6	82	6	cytoplasmic linker associated protein 1
ADAMTS12	28	0	1	0	25	10	5	12	81	6	ADAM metallopeptidase with thrombospondin type 1 motif 12 [Source:HGNC Symbol;Acc:HGNC:14605]
UIMC1	18	0	0	0	19	25	11	7	80	5	ubiquitin interaction motif containing 1 [Source:HGNC Symbol;Acc:HGNC:30298]
AP1G1	7	0	4	22	1	24	12	9	79	7	adaptor related protein complex 1 subunit gamma 1
PI4KA	4	0	0	7	7	43	9	9	79	6	phosphatidylinositol 4-kinase alpha
ZNF335	0	0	0	2	5	55	8	9	79	5	zinc finger protein 335
NISCH	2	0	0	5	22	29	9	11	78	6	nischarin [Source:HGNC Symbol;Acc:HGNC:18006]
FNBP4	10	0	0	7	10	30	11	9	77	6	formin binding protein 4 [Source:HGNC Symbol;Acc:HGNC:19752]
MTR	18	0	0	0	13	33	5	7	76	5	5-methyltetrahydrofolate-homocysteine methyltransferase [Source:HGNC Symbol;Acc:HGNC:7468]
CLTCL1	19	0	0	6	13	22	7	9	76	6	clathrin heavy chain 1
PARD3B	16	0	4	0	7	26	12	11	76	6	par-3 family cell polarity regulator beta [Source:HGNC Symbol;Acc:HGNC:14446]
TCOF1	7	0	0	15	23	11	12	8	76	6	treacle ribosome biogenesis factor 1
NEXN	14	0	5	11	4	19	13	9	75	7	Nexilin F-actin binding protein
ENSMGAG00000017715	12	0	16	9	7	2	15	14	75	7	novel protein coding gene
DDX17	16	0	0	14	2	19	13	10	74	6	DEAD-box helicase 17 [Source:HGNC Symbol;Acc:HGNC:2740]
PBRM1	7	0	3	8	11	29	7	8	73	7	polybromo 1 [Source:HGNC Symbol;Acc:HGNC:30064]
RAF1	30	0	0	3	9	9	11	11	73	6	Raf-1 proto-oncogene, serine/threonine kinase [Source:HGNC Symbol;Acc:HGNC:9829]
U2SURP	14	0	2	0	5	34	14	4	73	6	U2 snRNP associated SURP domain containing
NTAN1	9	0	4	0	9	24	13	13	72	6	N-terminal asparagine amidase
PAM	20	3	11	0	9	14	10	5	72	7	peptidylglycine alpha-amidating monooxygenase [Source:HGNC Symbol;Acc:HGNC:8596]
FOXM1	10	0	0	15	3	19	12	12	71	6	forkhead box M1 [Source:HGNC Symbol;Acc:HGNC:3818]
LOC100548705	21	0	3	0	23	16	2	6	71	6	protein FAM122A
CHCHD7	28	0	7	6	0	4	15	10	70	6	coiled-coil-helix-coiled-coil-helix domain containing 7 [Source:HGNC Symbol;Acc:HGNC:28314]
KANSL3	11	0	6	0	4	25	12	12	70	6	KAT8 regulatory NSL complex subunit 3 [Source:HGNC Symbol;Acc:HGNC:25473]
ENSMGAG00000004481	16	0	0	11	14	16	9	4	70	6	Phosphodiesterase 4D interacting protein
RCBTB1	17	0	0	0	16	19	11	7	70	5	RCC1 and BTB domain containing protein 1 [Source:HGNC Symbol;Acc:HGNC:18243]
DLGAP4	4	0	9	15	0	5	18	18	69	6	DLG associated protein 4
MYO9A	20	0	1	10	7	20	5	6	69	7	myosin IXA [Source:HGNC Symbol;Acc:HGNC:7608]
LOC104912188	7	0	8	10	5	16	13	10	69	7	uncharacterized LOC104912188
NAPRT	3	0	0	6	15	28	8	8	68	6	nicotinate phosphoribosyltransferase [Source:HGNC Symbol;Acc:HGNC:30450]
ENSMGAG00000004302	19	0	0	3	5	21	9	11	68	6	PH domain-containing protein
PPFIBP1	22	0	1	0	0	22	11	10	66	5	PPFIA binding protein 1 [Source:HGNC Symbol;Acc:HGNC:9249]
OGFOD3	8	0	4	0	0	31	13	9	65	5	2-oxoglutarate and iron dependent oxygenase domain containing 3 [Source:HGNC Symbol;Acc:HGNC:26174]
HEMK1	3	0	21	5	2	12	10	12	65	7	HemK methyltransferase family member 1
LRRFIP1	18	0	23	0	1	7	13	3	65	6	LRR binding FLII interacting protein 1
TMEM131L	18	1	3	2	10	21	4	6	65	8	transmembrane 131 like [Source:HGNC Symbol;Acc:HGNC:29146]
MICU1	16	0	14	7	2	6	14	5	64	7	mitochondrial calcium uptake 1 [Source:HGNC Symbol;Acc:HGNC:1530]
CTNND1	18	0	7	5	0	16	11	6	63	6	catenin delta 1 [Source:HGNC Symbol;Acc:HGNC:2515]
DOT1L	8	0	1	13	2	27	6	6	63	7	DOT1 like histone lysine methyltransferase
ENDOV	13	0	2	4	6	20	9	9	63	7	endonuclease V
RAB41	14	0	0	12	11	4	11	11	63	6	RAB41, member RAS oncogene family
SAP130	17	0	0	7	2	21	9	7	63	6	Sin3A associated protein 130 [Source:HGNC Symbol;Acc:HGNC:29813]
IQCK	13	0	15	0	7	12	9	6	62	6	IQ motif containing K [Source:NCBI gene;Acc:426993] ortholog
IREB2	0	0	8	0	18	17	9	10	62	5	iron responsive element binding protein 2
SARDH	3	0	2	4	11	24	10	8	62	7	sarcosine dehydrogenase [Source:HGNC Symbol;Acc:HGNC:10536]
USP28	16	0	1	6	9	9	10	11	62	7	ubiquitin specific peptidase 28
PEX6	24	0	1	9	2	13	8	4	61	7	peroxisomal biogenesis factor 6
LMO7	18	0	14	0	0	7	10	11	60	5	LIM domain 7 [Source:HGNC Symbol;Acc:HGNC:6646]
MTMR3	37	0	1	0	0	3	11	8	60	5	myotubularin related protein 3
LOC100538586	8	0	4	0	7	21	9	11	60	6	phosphatidylinositol-binding clathrin assembly protein
TNS1	21	0	3	3	7	5	11	10	60	7	tensin 1
LMAN2L	9	0	0	4	7	22	10	7	59	6	lectin, mannose binding 2 like [Source:HGNC Symbol;Acc:HGNC:19263]
MAP4K4	23	0	0	0	0	18	8	10	59	4	mitogen-activated protein kinase kinase kinase kinase 4 [Source:HGNC Symbol;Acc:HGNC:6866]
SFSWAP	19	0	2	4	1	15	10	8	59	7	splicing factor SWAP
TEAD4	17	0	11	0	0	13	9	9	59	5	TEA domain transcription factor 4
KYAT3	11	0	3	0	23	3	9	9	58	6	kynurenine aminotransferase 3 [Source:HGNC Symbol;Acc:HGNC:33238]
NCBP3	9	0	0	8	10	10	9	12	58	6	nuclear cap binding subunit 3
PLXNA1	14	0	1	2	12	15	7	7	58	7	plexin A1
ERBIN	19	0	0	2	6	10	11	9	57	6	erbb2 interacting protein [Source:HGNC Symbol;Acc:HGNC:15842]
KIF1B	5	0	3	2	12	19	8	8	57	7	kinesin family member 1B
ENSMGAG00000018506	26	0	6	0	2	8	7	8	57	6	microtubule associated protein 4 [Source:NCBI gene;Acc:396097] ortholog
TFB1M	17	0	0	13	2	14	7	4	57	6	transcription factor B1, mitochondrial [Source:HGNC Symbol;Acc:HGNC:17037]
TTLL5	11	0	6	6	14	8	7	5	57	7	tubulin tyrosine ligase like 5
VRK2	7	0	7	3	7	22	3	8	57	7	VRK serine/threonine kinase 2
CPQ	37	0	3	1	0	3	5	7	56	6	carboxypeptidase Q [Source:HGNC Symbol;Acc:HGNC:16910]
CDC16	6	0	0	0	13	25	5	7	56	5	cell division cycle 16 [Source:HGNC Symbol;Acc:HGNC:1720]
MYO18A	17	0	7	4	3	2	11	11	55	7	myosin XVIIIA
NUP85	15	0	4	0	18	9	6	3	55	6	nucleoporin 85
NUMB	15	0	11	3	3	4	9	10	55	7	NUMB endocytic adaptor protein [Source:HGNC Symbol;Acc:HGNC:8060]
PXN	19	0	5	0	0	13	9	9	55	5	paxillin
SPG20	24	0	0	0	12	1	9	9	55	5	spartin
UBR5	4	0	1	0	15	21	7	7	55	6	ubiquitin protein ligase E3 component n-recognin 5 [Source:HGNC Symbol;Acc:HGNC:16806]
CHD4	0	0	0	0	3	31	9	11	54	4	chromodomain helicase DNA binding protein 4
ELAC2	0	0	0	3	21	13	8	9	54	5	elaC ribonuclease Z 2
KCTD20	3	0	8	2	6	15	10	10	54	7	potassium channel tetramerization domain containing 20
SEC31A	7	0	1	3	6	21	7	8	53	7	SEC31 homolog A, COPII coat complex component
UBR4	7	0	0	0	16	18	6	6	53	5	ubiquitin protein ligase E3 component n-recognin 4
ZNF706	7	0	8	3	17	0	12	6	53	6	zinc finger protein 706 [Source:HGNC Symbol;Acc:HGNC:24992]
CIRBP	5	0	0	12	10	11	0	14	52	5	cold inducible RNA binding protein [Source:HGNC Symbol;Acc:HGNC:1982]
EHBP1	2	0	2	0	7	27	7	7	52	6	EH domain binding protein 1 [Source:HGNC Symbol;Acc:HGNC:29144]
ERGIC1	12	0	7	2	3	8	10	10	52	7	endoplasmic reticulum-golgi intermediate compartment 1 [Source:HGNC Symbol;Acc:HGNC:29205]
MFSD13A	12	0	6	3	10	12	6	3	52	7	major facilitator superfamily domain containing 13A [Source:HGNC Symbol;Acc:HGNC:26196]
LOC100546458	15	0	0	4	14	6	7	5	51	6	E3 ubiquitin-protein ligase HECTD3-like
PCYT1A	12	0	3	5	3	0	17	11	51	6	phosphate cytidylyltransferase 1, choline, alpha [Source:HGNC Symbol;Acc:HGNC:8754]
GART	8	0	3	14	8	6	5	7	51	7	phosphoribosylglycinamide formyltransferase, phosphoribosylglycinamide synthetase, phosphoribosylaminoimidazole synthetase
STN1	26	0	5	3	0	2	6	9	51	6	STN1 subunit of CST complex [Source:HGNC Symbol;Acc:HGNC:26200]
LOC100547893	12	0	2	0	21	4	5	6	50	6	aspartate--tRNA ligase, mitochondrial
CHD5	6	0	0	5	9	17	7	6	50	6	chromodomain helicase DNA binding protein 5 [Source:HGNC Symbol;Acc:HGNC:16816]
P3H3	7	0	5	0	11	19	5	3	50	6	Procollagen-proline 3-dioxygenase (EC 1.14.11.7)
REPS1	13	0	0	3	4	14	8	8	50	6	RALBP1 associated Eps domain containing 1
RASGRP1	15	0	0	3	0	18	5	9	50	5	RAS guanyl releasing protein 1
TRAK1	14	0	2	1	9	4	10	10	50	7	trafficking kinesin protein 1 [Source:HGNC Symbol;Acc:HGNC:29947]
TMEM214	7	0	4	6	17	5	6	5	50	7	transmembrane protein 214 [Source:HGNC Symbol;Acc:HGNC:25983]
USP48	12	0	0	0	0	20	9	9	50	4	ubiquitin specific peptidase 48
EPB41	10	0	5	0	6	15	6	7	49	6	erythrocyte membrane protein band 4.1
GLS	8	0	0	7	2	14	9	9	49	6	glutaminase [Source:HGNC Symbol;Acc:HGNC:4331]
LOC100547940	14	0	0	0	17	4	7	7	49	5	nebulin-like
PDLIM5	33	0	0	0	0	9	0	7	49	3	PDZ and LIM domain 5 [Source:HGNC Symbol;Acc:HGNC:17468]
RAPGEF1	3	0	10	5	6	5	13	7	49	7	Rap guanine nucleotide exchange factor 1 [Source:HGNC Symbol;Acc:HGNC:4568]
AP1B1	15	0	4	2	0	19	3	5	48	6	adaptor related protein complex 1 subunit beta 1
CUX1	6	0	6	0	12	8	8	8	48	6	cut like homeobox 1
ETFDH	5	0	3	3	0	21	8	8	48	6	electron transfer flavoprotein dehydrogenase [Source:HGNC Symbol;Acc:HGNC:3483]
EIF4ENIF1	3	0	0	0	6	22	9	8	48	5	eukaryotic translation initiation factor 4E nuclear import factor 1
GGA3	11	0	0	3	3	20	5	6	48	6	golgi associated, gamma adaptin ear containing, ARF binding protein 3
PLEKHA1	7	0	0	1	11	11	9	9	48	6	pleckstrin homology domain containing A1
USP9X	7	0	3	0	5	19	7	7	48	6	ubiquitin specific peptidase 9, X-linked
EEF1AKMT2METTL10	7	0	0	8	9	10	6	7	47	6	EEF1A lysine methyltransferase 2 (EC 2.1.1.-) (Methyltransferase-like protein 10) (Protein-lysine N-methyltransferase METTL10)
HSP90AB1	9	0	3	10	2	3	11	9	47	7	heat shock protein 90 alpha family class B member 1
MOCS1	16	0	1	0	2	11	9	8	47	6	Molybdenum cofactor synthesis 1
PPHLN1	7	0	3	0	14	3	8	12	47	6	periphilin 1 [Source:HGNC Symbol;Acc:HGNC:19369]
RHOT1	6	0	3	1	8	15	8	6	47	7	ras homolog family member T1 [Source:HGNC Symbol;Acc:HGNC:21168]
VRK3	6	0	0	13	9	0	10	9	47	5	VRK serine/threonine kinase 3
AFAP1L1	7	0	1	1	10	14	7	6	46	7	actin filament associated protein 1 like 1 [Source:HGNC Symbol;Acc:HGNC:26714]
DENND1A	11	0	10	0	6	7	7	5	46	6	DENN domain containing 1A [Source:HGNC Symbol;Acc:HGNC:29324]
NUP188	11	0	0	0	6	12	8	9	46	5	nucleoporin 188
SMARCD1	8	0	0	7	8	9	7	7	46	6	SWI/SNF related, matrix associated, actin dependent regulator of chromatin, subfamily d, member 1 [Source:HGNC Symbol;Acc:HGNC:11106]
TMTC3	8	0	6	1	4	7	10	10	46	7	transmembrane O-mannosyltransferase targeting cadherins 3 [Source:HGNC Symbol;Acc:HGNC:26899]
ZNF521	9	0	4	0	9	10	5	9	46	6	zinc finger protein 521 [Source:HGNC Symbol;Acc:HGNC:24605]
GKAP1	14	0	1	0	9	9	7	5	45	6	G kinase anchoring protein 1 [Source:HGNC Symbol;Acc:HGNC:17496]
RALY	16	0	7	0	0	7	6	9	45	5	RALY heterogeneous nuclear ribonucleoprotein [Source:HGNC Symbol;Acc:HGNC:15921]
SYNRG	3	0	0	5	0	23	8	6	45	5	synergin gamma
TPR	1	0	2	2	0	27	7	6	45	6	translocated promoter region, nuclear basket protein [Source:HGNC Symbol;Acc:HGNC:12017]
ASCC2	2	0	1	4	0	18	9	10	44	6	activating signal cointegrator 1 complex subunit 2
ADAMTSL2	6	0	0	20	3	8	3	4	44	6	ADAMTS like 2 [Source:HGNC Symbol;Acc:HGNC:14631]
IGF1R	6	0	0	5	13	10	4	6	44	6	Insulin like growth factor 1 receptor
ENSMGAG00000019958	7	1	9	2	10	2	7	6	44	8	Nipped-B homolog-like [Source:NCBI gene;Acc:427439] ortholog
LOC116216496	11	0	2	0	4	12	8	7	44	6	protein scribble homolog [ Meleagris gallopavo (turkey) ]
BRAT1	1	0	0	2	0	22	9	9	43	5	BRCA1 associated ATM activator 1
CNTRL	0	0	0	4	19	8	7	5	43	5	centriolin [Source:HGNC Symbol;Acc:HGNC:1858]
C1HXorf23	10	0	0	0	8	12	6	7	43	5	chromosome 1 open reading frame, human CXorf23
KIF13A	13	0	3	8	0	8	5	6	43	6	kinesin family member 13A [Source:HGNC Symbol;Acc:HGNC:14566]
MEF2D	12	0	0	8	1	11	8	3	43	6	myocyte enhancer factor 2D
RBM26	8	0	0	0	11	11	4	9	43	5	RNA binding motif protein 26 [Source:HGNC Symbol;Acc:HGNC:20327]
SNX27	13	0	0	0	8	4	9	9	43	5	sorting nexin family member 27
LOC100545963	13	0	1	1	0	15	5	8	43	6	ubiquitin conjugation factor E4 B
LOC104917218	0	0	0	18	5	9	5	6	43	5	uncharacterized LOC104917218
VPS13B	6	1	0	3	10	6	8	9	43	7	vacuolar protein sorting 13 homolog B [Source:HGNC Symbol;Acc:HGNC:2183]
LOC100550291	14	0	0	5	0	14	6	3	42	5	heat shock factor protein 3
HMCN1	9	0	3	2	11	9	4	4	42	7	hemicentin 1
IRAK4	4	0	0	4	15	5	9	5	42	6	interleukin 1 receptor associated kinase 4 [Source:HGNC Symbol;Acc:HGNC:17967]
IQGAP2	4	0	7	6	5	2	9	9	42	7	IQ motif containing GTPase activating protein 2 [Source:HGNC Symbol;Acc:HGNC:6111]
LIMS1	11	0	2	0	0	14	7	8	42	5	LIM zinc finger domain containing 1
ENSMGAG00000018408	0	0	4	4	8	10	5	11	42	6	novel protein coding gene
RABGEF1	9	0	5	3	0	10	9	6	42	6	RAB guanine nucleotide exchange factor 1
RUFY2	9	0	0	6	0	16	6	5	42	5	RUN and FYVE domain containing 2 [Source:HGNC Symbol;Acc:HGNC:19761]
SLC9A8	9	0	1	3	0	13	7	9	42	6	solute carrier family 9 member A8
LOC100550649	7	0	6	7	6	5	4	7	42	7	transcription factor Sp3
TRPV2	7	0	0	6	9	4	8	8	42	6	transient receptor potential cation channel subfamily V member 2
TRIO	9	3	0	9	12	3	3	3	42	7	trio Rho guanine nucleotide exchange factor [Source:HGNC Symbol;Acc:HGNC:12303]
ATP11B	9	0	0	5	0	13	8	6	41	5	ATPase phospholipid transporting 11B (putative) [Source:HGNC Symbol;Acc:HGNC:13553]
ENSMGAG00000009844	15	0	1	6	8	5	4	2	41	7	INCENP_ARK-bind domain-containing protein
SLIT1	9	0	0	6	4	7	6	9	41	6	slit guidance ligand 1 [Source:HGNC Symbol;Acc:HGNC:11085]
TLN1	9	0	7	0	9	1	10	5	41	6	talin 1 [Source:HGNC Symbol;Acc:HGNC:11845]
THOC2	10	0	0	3	4	9	7	8	41	6	THO complex 2 [Source:HGNC Symbol;Acc:HGNC:19073]
ZYX	3	0	0	2	7	12	7	10	41	6	zyxin
ADNP	6	0	2	14	0	2	8	8	40	6	activity dependent neuroprotector homeobox
ANKRD10	3	0	2	16	3	4	6	6	40	7	ankyrin repeat domain 10 [Source:HGNC Symbol;Acc:HGNC:20265]
COL6A3	8	0	3	0	0	14	5	10	40	5	collagen type VI alpha 3 chain [Source:HGNC Symbol;Acc:HGNC:2213]
FUBP3	9	0	5	0	8	9	4	5	40	6	far upstream element binding protein 3 [Source:HGNC Symbol;Acc:HGNC:4005]
GNPAT	17	0	0	7	0	7	3	6	40	5	glyceronephosphate O-acyltransferase [Source:HGNC Symbol;Acc:HGNC:4416]
GBF1	1	0	4	2	9	6	5	13	40	7	golgi brefeldin A resistant guanine nucleotide exchange factor 1 [Source:HGNC Symbol;Acc:HGNC:4181]
HGS	4	0	0	8	2	14	5	7	40	6	hepatocyte growth factor-regulated tyrosine kinase substrate
NKRF	7	0	6	2	1	6	10	8	40	7	NFKB repressing factor [Source:HGNC Symbol;Acc:HGNC:19374]
NEK1	5	0	0	0	11	12	6	6	40	5	NIMA related kinase 1 [Source:HGNC Symbol;Acc:HGNC:7744]
PRDM10	1	0	0	6	10	12	6	5	40	6	PR/SET domain 10 [Source:HGNC Symbol;Acc:HGNC:13995]
PRP4K	13	0	2	11	3	0	5	6	40	6	pre-mRNA processing factor kinase PRP4K
TNFRSF10B	6	0	0	1	5	18	6	4	40	6	tumor necrosis factor receptor superfamily, member 10b [Source:NCBI gene (formerly Entrezgene);Acc:664712]
USP25	9	0	1	2	4	9	7	8	40	7	ubiquitin specific peptidase 25 [Source:HGNC Symbol;Acc:HGNC:12624]
ZNF106	10	0	2	0	0	16	6	6	40	5	zinc finger protein 106 [Source:HGNC Symbol;Acc:HGNC:12886]
ARID4A	3	0	0	5	4	13	8	6	39	6	AT-rich interaction domain 4A [Source:HGNC Symbol;Acc:HGNC:9885]
C2CD5	11	0	1	3	5	3	7	9	39	7	C2 calcium dependent domain containing 5 [Source:HGNC Symbol;Acc:HGNC:29062]
FN1	9	0	2	10	0	4	5	9	39	6	fibronectin 1 [Source:HGNC Symbol;Acc:HGNC:3778]
GPSM2	1	0	0	0	7	19	6	6	39	5	G protein signaling modulator 2
MTSS1	3	0	2	5	0	11	10	8	39	6	MTSS I-BAR domain containing 1 [Source:HGNC Symbol;Acc:HGNC:20443]
MYOF	2	0	3	8	0	11	9	6	39	6	myoferlin [Source:HGNC Symbol;Acc:HGNC:3656]
NOL6	10	3	6	3	9	1	4	3	39	8	nucleolar protein 6 [Source:HGNC Symbol;Acc:HGNC:19910]
PRPF6	19	0	0	0	2	9	5	4	39	5	pre-mRNA processing factor 6
PTPRQ	10	0	2	0	2	19	6	0	39	5	protein tyrosine phosphatase receptor type Q [Source:HGNC Symbol;Acc:HGNC:9679]
RPS6KB2	1	0	5	16	1	3	5	8	39	7	ribosomal protein S6 kinase B2 [Source:HGNC Symbol;Acc:HGNC:10437]
STAU1	8	0	0	0	0	15	8	8	39	4	staufen double-stranded RNA binding protein 1
SMARCA5	2	0	5	4	9	6	6	7	39	7	SWI/SNF related, matrix associated, actin dependent regulator of chromatin, subfamily a, member 5 [Source:HGNC Symbol;Acc:HGNC:11101]
TEX14	4	0	0	12	11	2	5	5	39	6	testis expressed 14, intercellular bridge forming factor
TSPAN12	12	0	0	0	0	11	8	8	39	4	tetraspanin 12 [Source:HGNC Symbol;Acc:HGNC:21641]
ARPP21	8	0	1	0	5	12	6	6	38	6	cAMP regulated phosphoprotein 21 [Source:HGNC Symbol;Acc:HGNC:16968]
HNRNPA3	9	0	0	7	3	9	5	5	38	6	heterogeneous nuclear ribonucleoprotein A3 [Source:HGNC Symbol;Acc:HGNC:24941]
KNTC1	5	0	0	0	12	11	7	3	38	5	kinetochore associated 1 [Source:HGNC Symbol;Acc:HGNC:17255]
LDB2	8	0	2	0	3	15	4	6	38	6	LIM domain binding 2 [Source:HGNC Symbol;Acc:HGNC:6533]
MALL	6	0	0	6	1	2	11	12	38	6	mal, T-cell differentiation protein like
MIA3	8	0	0	1	12	10	4	3	38	6	MIA family member 3, ER export factor
MLLT10	8	0	2	0	9	9	5	5	38	6	MLLT10 histone lysine methyltransferase DOT1L cofactor
NCAPD3	3	0	3	7	4	12	5	4	38	7	non-SMC condensin II complex subunit D3 [Source:HGNC Symbol;Acc:HGNC:28952]
PRKAR1B	4	0	3	6	4	1	10	10	38	7	protein kinase cAMP-dependent type I regulatory subunit beta
PPP4R3B	3	0	0	0	0	20	8	7	38	4	protein phosphatase 4 regulatory subunit 3B
RNF141	10	0	4	2	3	1	13	5	38	7	ring finger protein 141
SRSF11	4	0	4	2	0	12	7	9	38	6	serine and arginine rich splicing factor 11
SH3PXD2A	9	0	4	8	4	6	7	0	38	6	SH3 and PX domains 2A [Source:HGNC Symbol;Acc:HGNC:23664]
TMEM184B	10	0	0	0	7	10	7	4	38	5	transmembrane protein 184B [Source:HGNC Symbol;Acc:HGNC:1310]
ENSMGAG00000004083	3	0	0	8	0	11	10	6	38	5	Uncharacterized protein
FAM21C	7	0	0	15	0	3	4	9	38	5	WASH complex subunit 2C
ZFC3H1	0	0	0	5	14	14	5	0	38	4	zinc finger C3H1-type containing [Source:HGNC Symbol;Acc:HGNC:28328]
ZNF207	10	0	0	4	5	9	3	7	38	6	zinc finger protein 207 [Source:HGNC Symbol;Acc:HGNC:12998]
ALMS1	2	0	0	6	0	13	8	8	37	5	ALMS1 centrosome and basal body associated protein
BVES	7	0	5	1	0	4	8	12	37	6	blood vessel epicardial substance [Source:HGNC Symbol;Acc:HGNC:1152]
CAMKK2	12	0	0	3	6	6	5	5	37	6	calcium/calmodulin dependent protein kinase kinase 2
CDK13	4	0	0	0	13	8	7	5	37	5	Cyclin dependent kinase 13
DTX2	5	1	10	6	2	0	6	7	37	7	deltex E3 ubiquitin ligase 2
DNMT1	6	0	0	6	3	13	4	5	37	6	DNA methyltransferase 1
LOC100538468	3	0	5	12	0	5	5	7	37	6	epidermal retinol dehydrogenase 2-like
EPRS1	6	0	4	3	8	9	3	4	37	7	glutamyl-prolyl-tRNA synthetase 1 [Source:HGNC Symbol;Acc:HGNC:3418]
KIF21A	9	0	5	3	6	8	3	3	37	7	kinesin family member 21A
MYCBP2	5	0	2	4	5	11	5	5	37	7	MYC binding protein 2 [Source:HGNC Symbol;Acc:HGNC:23386]
ENSMGAG00000017929	0	0	6	0	7	13	5	6	37	5	novel protein coding gene
SCRIB	12	0	3	3	4	3	9	3	37	7	Scribble planar cell polarity protein
SLC35F5	9	0	3	3	6	4	6	6	37	7	solute carrier family 35 member F5
UTP25	0	0	0	8	6	11	6	6	37	5	UTP25 small subunit processor component [Source:HGNC Symbol;Acc:HGNC:28440]
WDR47	2	0	0	0	13	13	3	6	37	5	WD repeat domain 47
ABI2	13	0	1	0	0	12	3	7	36	5	abl interactor 2 [Source:HGNC Symbol;Acc:HGNC:24011]
ARPC1B	10	0	0	4	0	4	9	9	36	5	actin related protein 2/3 complex subunit 1B
ANGEL2	15	0	0	8	0	0	3	10	36	4	angel homolog 2 [Source:HGNC Symbol;Acc:HGNC:30534]
RFWD2	8	0	4	2	5	1	8	8	36	7	COP1 E3 ubiquitin ligase
DESI1	9	0	3	2	4	3	10	5	36	7	desumoylating isopeptidase 1 [Source:HGNC Symbol;Acc:HGNC:24577]
LOC104909961	19	0	0	0	7	0	2	8	36	4	dystonin-like [ Meleagris gallopavo (turkey)
FNDC5	3	0	0	6	8	4	7	8	36	6	fibronectin type III domain containing 5 [Source:HGNC Symbol;Acc:HGNC:20240]
FXR1	6	0	0	7	1	8	7	7	36	6	FMR1 autosomal homolog 1 [Source:HGNC Symbol;Acc:HGNC:4023]
GULP1	11	0	1	0	0	3	11	10	36	5	GULP PTB domain containing engulfment adaptor 1 [Source:HGNC Symbol;Acc:HGNC:18649]
IGF2BP2	7	0	0	13	1	6	6	3	36	6	insulin like growth factor 2 mRNA binding protein 2
JMJD1C	8	0	0	2	1	13	6	6	36	6	jumonji domain containing 1C
KIF24	1	0	3	0	14	1	8	9	36	6	kinesin family member 24 [Source:HGNC Symbol;Acc:HGNC:19916]
NEDD4L	11	0	0	1	6	2	8	8	36	6	NEDD4 like E3 ubiquitin protein ligase
SRSF1	0	0	0	7	15	0	0	14	36	3	serine and arginine rich splicing factor 1
STAG2	9	0	0	0	0	13	6	8	36	4	stromal antigen 2 [Source:HGNC Symbol;Acc:HGNC:11355]
TARBP1	6	0	1	0	10	13	3	3	36	6	TAR (HIV-1) RNA binding protein 1 [Source:HGNC Symbol;Acc:HGNC:11568]
TNC	12	0	3	0	0	3	9	9	36	5	tenascin C [Source:HGNC Symbol;Acc:HGNC:5318]
TPM1	8	0	3	0	8	5	6	6	36	6	tropomyosin 1 (alpha)
ENSMGAG00000000835	11	0	4	0	0	9	5	7	36	5	Uncharacterized protein
ENSMGAG00000001725	0	0	0	12	6	10	4	4	36	5	Uncharacterized protein
WDR48	4	0	4	0	0	16	3	9	36	5	WD repeat domain 48 [Source:HGNC Symbol;Acc:HGNC:30914]
WNK1	16	0	0	0	4	9	7	0	36	4	WNK lysine deficient protein kinase 1 [Source:HGNC Symbol;Acc:HGNC:14540]
HACD2	7	0	0	0	8	10	5	5	35	5	3-hydroxyacyl-CoA dehydratase 2
ADAM23	3	0	7	4	2	5	7	7	35	7	ADAM metallopeptidase domain 23 [Source:HGNC Symbol;Acc:HGNC:202]
GOLGA2	8	0	0	7	0	0	10	10	35	4	golgin A2
MYEF2	5	0	1	0	4	10	8	7	35	6	myelin expression factor 2 [Source:HGNC Symbol;Acc:HGNC:17940]
NDUFA5	6	0	0	2	3	9	8	7	35	6	NADH:ubiquinone oxidoreductase subunit A5
PHF11	0	0	0	2	3	20	5	5	35	5	PHD finger protein 11
PHF6	0	0	7	0	0	17	7	4	35	4	PHD finger protein 6 [Source:HGNC Symbol;Acc:HGNC:18145]
RAPSN	5	0	0	6	4	8	10	2	35	6	receptor associated protein of the synapse
POLRMT	4	0	0	2	0	21	4	4	35	5	RNA polymerase mitochondrial
SRFBP1	3	0	2	0	8	8	7	7	35	6	serum response factor binding protein 1 [Source:HGNC Symbol;Acc:HGNC:26333]
SLC25A26	7	0	7	4	5	2	5	5	35	7	solute carrier family 25 member 26 [Source:HGNC Symbol;Acc:HGNC:20661]
SNX14	17	0	0	1	0	5	5	7	35	5	sorting nexin 14 [Source:HGNC Symbol;Acc:HGNC:14977]
SUGP2	0	0	0	9	2	11	6	7	35	5	SURP and G-patch domain containing 2 [Source:HGNC Symbol;Acc:HGNC:18641]
TTC13	8	0	0	0	0	17	5	5	35	4	tetratricopeptide repeat domain 13 [Source:HGNC Symbol;Acc:HGNC:26204]
USP42	0	0	1	13	4	1	8	8	35	6	ubiquitin specific peptidase 42
UPF2	20	0	0	0	6	3	2	4	35	5	UPF2 regulator of nonsense mediated mRNA decay [Source:HGNC Symbol;Acc:HGNC:17854]
CCPG1	14	0	0	6	0	3	6	5	34	5	cell cycle progression 1
CEP170	14	0	4	0	3	3	5	5	34	6	centrosomal protein 170
ENAH	12	0	2	3	3	1	9	4	34	7	ENAH actin regulator [Source:HGNC Symbol;Acc:HGNC:18271]
EPC1	10	0	4	1	0	5	6	8	34	6	enhancer of polycomb homolog 1
EZH2	2	0	2	1	10	11	3	5	34	7	enhancer of zeste 2 polycomb repressive complex 2 subunit [Source:HGNC Symbol;Acc:HGNC:3527]
ECT2	4	0	0	0	9	7	7	7	34	5	epithelial cell transforming 2 [Source:HGNC Symbol;Acc:HGNC:3155]
GARNL3	4	0	0	4	11	7	3	5	34	6	GTPase activating Rap/RanGAP domain like 3
IL1R1	3	0	0	1	10	8	6	6	34	6	interleukin 1 receptor type 1 [Source:HGNC Symbol;Acc:HGNC:5993]
KIF23	9	0	0	0	3	9	7	6	34	5	kinesin family member 23 [Source:HGNC Symbol;Acc:HGNC:6392]
MARK3	11	0	4	2	1	3	6	7	34	7	microtubule affinity regulating kinase 3 [Source:HGNC Symbol;Acc:HGNC:6897]
ENSMGAG00000022837	8	0	9	2	4	0	4	7	34	6	novel protein coding gene
PEX26	11	0	0	0	5	2	8	8	34	5	peroxisomal biogenesis factor 26
PRRC2B	4	0	0	0	0	18	6	6	34	4	proline rich coiled-coil 2B [Source:HGNC Symbol;Acc:HGNC:28121]
P4HA1	6	0	0	0	5	12	7	4	34	5	prolyl 4-hydroxylase subunit alpha 1 [Source:HGNC Symbol;Acc:HGNC:8546]
SON	2	0	0	10	4	5	7	6	34	6	serine/arginine repetitive matrix protein 2
SLC19A1	3	0	0	3	7	10	6	5	34	6	solute carrier family 19 member 1 [Source:HGNC Symbol;Acc:HGNC:10937]
SS18	4	0	6	0	7	5	6	6	34	6	SS18 subunit of BAF chromatin remodeling complex [Source:HGNC Symbol;Acc:HGNC:11340]
TBC1D4	2	0	8	0	5	11	4	4	34	6	TBC1 domain family member 4 [Source:HGNC Symbol;Acc:HGNC:19165]
TSC1	5	0	0	2	5	11	5	6	34	6	TSC complex subunit 1 [Source:HGNC Symbol;Acc:HGNC:12362]
ZFAND6	11	0	2	0	0	8	7	6	34	5	zinc finger AN1-type containing 6 [Source:HGNC Symbol;Acc:HGNC:30164]
ZNF512B	8	0	3	0	5	0	9	9	34	5	zinc finger protein 512B
ATF1	12	0	0	8	1	9	3	0	33	5	activating transcription factor 1 [Source:HGNC Symbol;Acc:HGNC:783]
ALDH7A1	8	0	3	0	8	6	8	0	33	5	Aldehyde dehydrogenase 7 family member A1
AGL	4	0	4	0	14	4	3	4	33	6	amylo-alpha-1, 6-glucosidase, 4-alpha-glucanotransferase [Source:HGNC Symbol;Acc:HGNC:321]
ATP6V0A1	8	0	5	2	6	5	3	4	33	7	ATPase H+ transporting V0 subunit a1
ATP9B	14	0	0	0	8	4	2	5	33	5	ATPase phospholipid transporting 9B (putative) [Source:HGNC Symbol;Acc:HGNC:13541]
CAPN2	5	0	2	0	12	8	2	4	33	6	calpain 2 [Source:HGNC Symbol;Acc:HGNC:1479]
CSTF2	0	0	4	6	7	6	4	6	33	6	cleavage stimulation factor subunit 2 [Source:HGNC Symbol;Acc:HGNC:2484]
COG1	1	0	0	5	5	13	5	4	33	6	component of oligomeric golgi complex 1
TOP2B	9	0	0	0	0	6	11	7	33	4	DNA topoisomerase II beta [Source:HGNC Symbol;Acc:HGNC:11990]
XPO7	2	0	0	1	16	6	7	1	33	6	exportin 7 [Source:HGNC Symbol;Acc:HGNC:14108]
GLYR1	9	0	0	1	1	11	5	6	33	6	glyoxylate reductase 1 homolog
HIP1	5	0	0	5	0	12	4	7	33	5	huntingtin interacting protein 1
INPP5B	1	0	5	2	10	9	5	1	33	7	inositol polyphosphate-5-phosphatase B [Source:HGNC Symbol;Acc:HGNC:6077]
NME7	12	0	0	0	0	9	6	6	33	4	NME/NM23 family member 7 [Source:HGNC Symbol;Acc:HGNC:20461]
ENSMGAG00000017931	6	0	3	2	7	9	3	3	33	7	novel protein coding gene
ENSMGAG00000018352	9	0	6	0	2	10	6	0	33	5	novel protein coding gene
POC5	2	0	7	2	0	12	5	5	33	6	POC5 centriolar protein
RNF19A	3	0	5	0	0	8	7	10	33	5	ring finger protein 19A, RBR E3 ubiquitin protein ligase [Source:HGNC Symbol;Acc:HGNC:13432]
SIDT2	12	0	0	2	0	8	4	7	33	5	SID1 transmembrane family member 2 [Source:HGNC Symbol;Acc:HGNC:24272]
SSR1	11	0	0	0	4	5	0	13	33	4	signal sequence receptor subunit 1 [Source:HGNC Symbol;Acc:HGNC:11323]
SKA3	5	0	0	6	4	6	7	5	33	6	Spindle and kinetochore-associated protein 3
SUFU	7	0	1	0	5	9	5	6	33	6	SUFU negative regulator of hedgehog signaling [Source:HGNC Symbol;Acc:HGNC:16466]
TRAF3IP1	8	0	6	0	0	0	11	8	33	4	TRAF3 interacting protein 1 [Source:HGNC Symbol;Acc:HGNC:17861]
ENSMGAG00000019927	11	0	0	14	0	0	4	4	33	4	translocase of inner mitochondrial membrane 23 homolog B [Source:NCBI gene;Acc:423616] ortholog
ENSMGAG00000016846	2	0	8	2	8	3	4	6	33	7	Uncharacterized protein
ZNF384	10	0	0	0	5	14	4	0	33	4	zinc finger protein 384 [Source:HGNC Symbol;Acc:HGNC:11955]
ACOT9	8	0	5	0	3	0	8	8	32	5	acyl-CoA thioesterase 9
BRPF1	1	0	0	0	15	12	3	1	32	5	bromodomain and PHD finger containing 1 [Source:HGNC Symbol;Acc:HGNC:14255]
LOC100543009	4	0	4	0	2	2	11	9	32	6	CMP-N-acetylneuraminate-beta-1,4-galactoside alpha-2,3-sialyltransferase
LOC100539530	9	0	0	4	8	2	5	4	32	6	cyclin-dependent kinase 11B
DCAF6	13	0	2	0	3	6	7	1	32	6	DDB1 and CUL4 associated factor 6
GMCL1	8	0	0	5	0	9	6	4	32	5	germ cell-less 1, spermatogenesis associated
GOLGA3	1	0	0	3	3	13	6	6	32	6	golgin A3
NDOR1	7	0	5	0	0	8	6	6	32	5	NADPH dependent diflavin oxidoreductase 1
NUP160	2	0	0	1	10	9	5	5	32	6	nucleoporin 160 [Source:HGNC Symbol;Acc:HGNC:18017]
OARD1	11	0	0	4	5	0	5	7	32	5	O-acyl-ADP-ribose deacylase 1
PITPNB	5	0	0	0	10	5	6	6	32	5	phosphatidylinositol transfer protein beta [Source:HGNC Symbol;Acc:HGNC:9002]
LOC100544291	2	0	0	12	4	4	4	6	32	6	prosaposin-like [ Meleagris gallopavo (turkey) ]
PTPRN	0	0	0	14	0	4	7	7	32	4	protein tyrosine phosphatase, receptor type N
RPN2	5	0	1	6	6	1	7	6	32	7	ribophorin II
SETD3	4	0	1	1	6	10	5	5	32	7	SET domain containing 3, actin histidine methyltransferase [Source:HGNC Symbol;Acc:HGNC:20493]
SLC25A13	9	0	0	0	0	13	6	4	32	4	solute carrier family 25 member 13
TPD52L2	9	0	10	0	0	0	6	7	32	4	TPD52 like 2
TYW5	5	0	0	1	4	12	5	5	32	6	tRNA-yW synthesizing protein 5 [Source:HGNC Symbol;Acc:HGNC:26754]
TP53BP1	0	0	0	0	18	2	6	6	32	4	Tumor protein p53 binding protein 1
ENSMGAG00000004361	2	0	3	1	6	8	7	5	32	7	Uncharacterized protein
WTAP	12	0	0	0	4	3	7	6	32	5	WT1 associated protein
ZDHHC16	3	0	3	7	0	7	6	6	32	6	zinc finger DHHC-type palmitoyltransferase 16 [Source:HGNC Symbol;Acc:HGNC:20714]
ANAPC4	0	0	0	2	5	13	6	5	31	5	anaphase promoting complex subunit 4 [Source:HGNC Symbol;Acc:HGNC:19990]
ANKRD46	10	0	0	0	7	0	7	7	31	4	ankyrin repeat domain 46 [Source:HGNC Symbol;Acc:HGNC:27229]
ABCD4	1	0	0	10	0	8	6	6	31	5	ATP binding cassette subfamily D member 4 [Source:HGNC Symbol;Acc:HGNC:68]
CAMK2D	10	0	5	0	0	1	6	9	31	5	calcium/calmodulin dependent protein kinase II delta
CASP10	0	0	2	3	7	5	7	7	31	6	caspase 10 [Source:HGNC Symbol;Acc:HGNC:1500]
CEP162	2	0	4	0	7	10	4	4	31	6	centrosomal protein 162 [Source:HGNC Symbol;Acc:HGNC:21107]
CNNM2	5	0	0	13	3	0	5	5	31	5	cyclin and CBS domain divalent metal cation transport mediator 2 [Source:HGNC Symbol;Acc:HGNC:103]
DENND2C	9	0	0	1	4	5	6	6	31	6	DENN domain containing 2C
MAP2K4	12	0	5	0	0	3	4	7	31	5	mitogen-activated protein kinase kinase 4
MUSK	5	0	1	3	7	7	4	4	31	7	muscle associated receptor tyrosine kinase [Source:HGNC Symbol;Acc:HGNC:7525]
PACSIN3	5	0	0	0	0	10	8	8	31	4	protein kinase C and casein kinase substrate in neurons 3
RCBTB2	9	0	1	2	2	7	5	5	31	7	RCC1 and BTB domain containing protein 2 [Source:HGNC Symbol;Acc:HGNC:1914]
REV1	10	0	2	0	9	2	4	4	31	6	REV1, DNA directed polymerase
ARHGEF7	11	0	1	0	6	4	4	5	31	6	Rho guanine nucleotide exchange factor 7 [Source:HGNC Symbol;Acc:HGNC:15607]
SRSF5	4	0	0	8	2	5	6	6	31	6	serine and arginine rich splicing factor 5
TMTC4	4	0	0	0	6	8	6	7	31	5	transmembrane and tetratricopeptide repeat containing 4
TP53BP2	2	0	1	3	9	6	5	5	31	7	tumor protein p53 binding protein 2 [Source:HGNC Symbol;Acc:HGNC:12000]
ZC3H7B	6	0	0	0	3	8	7	7	31	5	zinc finger CCCH-type containing 7B [Source:HGNC Symbol;Acc:HGNC:30869]
ZNF618	13	0	1	0	0	11	4	2	31	5	zinc finger protein 618 [Source:HGNC Symbol;Acc:HGNC:29416]
ADGRL2	8	0	5	0	0	9	3	5	30	5	adhesion G protein-coupled receptor L2 [Source:HGNC Symbol;Acc:HGNC:18582]
ATL1	6	0	2	0	0	10	6	6	30	5	atlastin GTPase 1 [Source:HGNC Symbol;Acc:HGNC:11231]
ATP2B1	4	0	2	2	2	10	4	6	30	7	ATPase plasma membrane Ca2+ transporting 1 [Source:HGNC Symbol;Acc:HGNC:814]
BPTF	5	0	0	1	5	9	5	5	30	6	bromodomain PHD finger transcription factor [Source:HGNC Symbol;Acc:HGNC:3581]
CHD7	5	0	1	6	5	5	4	4	30	7	chromodomain helicase DNA binding protein 7 [Source:HGNC Symbol;Acc:HGNC:20626]
DNM1L	4	0	6	0	0	5	7	8	30	5	dynamin 1 like
EIF5B	3	0	0	0	6	8	6	7	30	5	eukaryotic translation initiation factor 5B
GTPBP8	1	0	0	0	5	11	7	6	30	5	GTP binding protein 8 (putative) [Source:HGNC Symbol;Acc:HGNC:25007]
ITPR1	7	0	0	0	2	16	2	3	30	5	inositol 1,4,5-trisphosphate receptor type 1 [Source:HGNC Symbol;Acc:HGNC:6180]
LRRC59	3	0	0	4	6	3	8	6	30	6	leucine rich repeat containing 59 [Source:HGNC Symbol;Acc:HGNC:28817]
MICAL1	0	0	0	13	2	5	5	5	30	5	microtubule associated monooxygenase, calponin and LIM domain containing 1
NDUFA10	7	0	5	0	0	5	6	7	30	5	NADH:ubiquinone oxidoreductase subunit A10 [Source:HGNC Symbol;Acc:HGNC:7684]
NINL	0	0	0	9	8	3	5	5	30	5	ninein like
OSGEPL1	8	0	0	0	11	4	3	4	30	5	O-sialoglycoprotein endopeptidase like 1 [Source:HGNC Symbol;Acc:HGNC:23075]
ENSMGAG00000021080	0	0	0	28	0	0	1	1	30	3	paramyosin-like
PPP6R3	5	0	7	0	0	4	7	7	30	5	protein phosphatase 6 regulatory subunit 3 [Source:HGNC Symbol;Acc:HGNC:1173]
RALGDS	3	0	5	1	0	9	6	6	30	6	ral guanine nucleotide dissociation stimulator
RMND1	9	0	0	2	5	5	5	4	30	6	required for meiotic nuclear division 1 homolog [Source:HGNC Symbol;Acc:HGNC:21176]
RNF20	6	0	0	2	2	8	7	5	30	6	ring finger protein 20 [Source:HGNC Symbol;Acc:HGNC:10062]
SEC23B	8	0	0	5	4	7	3	3	30	6	SEC23 homolog B, COPII coat complex component [Source:HGNC Symbol;Acc:HGNC:10702]
SECISBP2	2	0	0	7	0	6	7	8	30	5	SECIS binding protein 2
SFXN1	4	0	5	3	0	8	6	4	30	6	sideroflexin 1 [Source:HGNC Symbol;Acc:HGNC:16085]
SNX25	11	0	4	4	0	5	4	2	30	6	sorting nexin 25 [Source:HGNC Symbol;Acc:HGNC:21883]
TBC1D8B	2	0	0	3	3	14	4	4	30	6	TBC1 domain family member 8B
TELO2	2	0	2	0	8	8	5	5	30	6	telomere maintenance 2 [Source:HGNC Symbol;Acc:HGNC:29099]
VPS45	5	0	6	1	5	3	4	6	30	7	vacuolar protein sorting 45 homolog [Source:HGNC Symbol;Acc:HGNC:14579]
HACD1	5	0	2	4	3	8	4	3	29	7	3-hydroxyacyl-CoA dehydratase 1
ARFIP1	8	0	1	0	2	7	5	6	29	6	ADP ribosylation factor interacting protein 1 [Source:HGNC Symbol;Acc:HGNC:21496]
APLP2	10	0	0	2	4	0	7	6	29	5	amyloid beta precursor like protein 2 [Source:HGNC Symbol;Acc:HGNC:598]
BAZ2B	3	0	2	0	7	11	3	3	29	6	bromodomain adjacent to zinc finger domain 2B
CDON	1	0	5	0	3	7	7	6	29	6	Cell adhesion associated, oncogene regulated
LOC104910267	7	0	0	8	7	7	0	0	29	4	centrosomal protein of 290 kDa-like [ Meleagris gallopavo (turkey) ]
DVL3	10	0	0	2	7	0	5	5	29	5	dishevelled segment polarity protein 3 [Source:HGNC Symbol;Acc:HGNC:3087]
FASTK	0	0	0	3	11	9	3	3	29	5	Fas activated serine/threonine kinase [Source:NCBI gene;Acc:426636] ortholog
FUCA1	6	0	0	9	0	4	5	5	29	5	fucosidase, alpha-L- 1, tissue
GNB1L	6	0	0	0	3	8	5	7	29	5	G protein subunit beta 1 like
HEATR5A	8	0	1	0	2	10	4	4	29	6	HEAT repeat containing 5A [Source:HGNC Symbol;Acc:HGNC:20276]
LRRFIP2	2	0	10	0	3	11	0	3	29	5	LRR binding FLII interacting protein 2 [Source:HGNC Symbol;Acc:HGNC:6703]
LUC7L3	3	0	1	10	2	4	5	4	29	7	LUC7 like 3 pre-mRNA splicing factor [Source:HGNC Symbol;Acc:HGNC:24309]
MCM3AP	0	0	0	2	0	24	3	0	29	3	minichromosome maintenance complex component 3 associated protein [Source:HGNC Symbol;Acc:HGNC:6946]
NOTCH2	2	0	2	0	10	12	3	0	29	5	notch 2
ENSMGAG00000020129	4	0	4	5	3	5	3	5	29	7	novel protein coding gene
ENSMGAG00000020656	4	0	1	5	4	3	6	6	29	7	novel protein coding gene
NPRL3	4	0	6	0	0	8	6	5	29	5	NPR3 like, GATOR1 complex subunit
PMS1	17	0	0	0	2	0	4	6	29	4	PMS1 homolog 1, mismatch repair system component [Source:HGNC Symbol;Acc:HGNC:9121]
PCGF5	5	0	0	6	0	4	9	5	29	5	polycomb group ring finger 5 [Source:HGNC Symbol;Acc:HGNC:28264]
RNASEH2B	8	0	5	3	3	1	3	6	29	7	ribonuclease H2 subunit B [Source:HGNC Symbol;Acc:HGNC:25671]
SETD7	2	0	3	0	1	5	9	9	29	6	SET domain containing 7, histone lysine methyltransferase [Source:HGNC Symbol;Acc:HGNC:30412]
LOC100538455	3	0	1	0	0	16	3	6	29	5	steroid 21-hydroxylase
TFPI	9	0	2	1	2	8	3	4	29	7	tissue factor pathway inhibitor [Source:HGNC Symbol;Acc:HGNC:11760]
LOC100538893	3	0	1	0	5	3	6	11	29	6	tubulin alpha-5 chain
TUBD1	1	0	0	5	4	7	6	6	29	6	tubulin delta 1
TBCE	5	0	2	1	4	7	4	6	29	7	Tubulin-folding cofactor E (Tubulin-specific chaperone E)
ENSMGAG00000005891	3	0	1	4	7	8	4	2	29	7	Uncharacterized protein
ZBTB8OS	3	0	0	0	12	0	7	7	29	4	zinc finger and BTB domain containing 8 opposite strand [Source:HGNC Symbol;Acc:HGNC:24094]
ZMYND12	10	0	0	2	3	8	3	3	29	6	Zinc finger MYND-type containing 12
AP3M1	12	0	0	0	4	4	6	2	28	5	adaptor related protein complex 3 subunit mu 1 [Source:HGNC Symbol;Acc:HGNC:569]
ENSMGAG00000016629	7	0	0	0	11	6	1	3	28	5	ANK_REP_REGION domain-containing protein
AGFG1	7	0	3	1	0	3	7	7	28	6	ArfGAP with FG repeats 1
BMT2	5	0	3	0	5	8	3	4	28	6	base methyltransferase of 25S rRNA 2 homolog [Source:HGNC Symbol;Acc:HGNC:26475]
B4GALT5	2	0	0	10	3	6	2	5	28	6	beta-1,4-galactosyltransferase 5
BLTP1	1	0	0	0	6	16	4	1	28	5	bridge-like lipid transfer protein family member 1
CEP78	3	0	0	4	4	10	3	4	28	6	centrosomal protein 78 [Source:HGNC Symbol;Acc:HGNC:25740]
FBXL20	0	0	0	0	0	18	5	5	28	3	F-box and leucine rich repeat protein 20
FARP1	4	0	0	0	6	8	5	5	28	5	FERM, ARH/RhoGEF and pleckstrin domain protein 1 [Source:HGNC Symbol;Acc:HGNC:3591]
GJC1	0	0	3	3	1	4	7	10	28	6	gap junction protein gamma 1 [Source:HGNC Symbol;Acc:HGNC:4280]
ENSMGAG00000020986	3	0	1	7	2	8	4	3	28	7	lncRNA
MED12	1	0	0	2	1	14	5	5	28	6	mediator complex subunit 12 [Source:HGNC Symbol;Acc:HGNC:11957]
MORC2	8	0	0	4	3	6	5	2	28	6	MORC family CW-type zinc finger 2
MINA	0	0	0	0	4	10	7	7	28	4	MYC induced nuclear antigen
MYOZ3	0	0	0	2	6	3	8	9	28	5	myozenin 3
ENSMGAG00000020097	5	0	4	0	0	5	8	6	28	5	novel protein coding gene
LOC100547495	6	0	0	2	2	11	3	4	28	6	nuclear envelope pore membrane protein POM 121-like
OBI1	8	0	2	10	0	0	3	5	28	5	ORC ubiquitin ligase 1 [Source:HGNC Symbol;Acc:HGNC:20308]
PLPP5	0	0	0	0	0	20	4	4	28	3	phospholipid phosphatase 5 [Source:HGNC Symbol;Acc:HGNC:25026]
RUSC2	11	0	2	0	3	0	7	5	28	5	RUN and SH3 domain containing 2
SEC16A	8	0	0	0	0	14	1	5	28	4	SEC16 homolog A, endoplasmic reticulum export factor [Source:HGNC Symbol;Acc:HGNC:29006]
SPPL3	2	0	0	0	3	11	6	6	28	5	signal peptide peptidase like 3
SPTAN1	8	0	6	0	5	5	2	2	28	6	spectrin alpha, non-erythrocytic 1
SMCHD1	7	0	0	0	9	9	0	3	28	4	structural maintenance of chromosomes flexible hinge domain containing 1 [Source:HGNC Symbol;Acc:HGNC:29090]
SQOR	4	0	0	0	11	0	8	5	28	4	sulfide quinone reductase-like (yeast)
STXBP6	2	0	10	0	0	6	6	4	28	5	syntaxin binding protein 6
TBC1D22B	8	0	1	3	0	6	5	5	28	6	TBC1 domain family member 22B
TCTN1	2	0	0	0	0	16	5	5	28	4	tectonic family member 1 [Source:HGNC Symbol;Acc:HGNC:26113]
TTF2	6	0	0	3	7	6	3	3	28	6	transcription termination factor 2
tmem120a	4	0	0	0	8	4	6	6	28	5	transmembrane protein 120A
TRIT1	8	0	0	0	4	9	3	4	28	5	tRNA isopentenyltransferase 1
ENSMGAG00000001909	8	0	0	1	4	7	4	4	28	6	TSPO associated protein 1
UBE2D1	8	0	0	0	0	5	8	7	28	4	ubiquitin conjugating enzyme E2 D1
YTHDC1	0	0	0	10	2	4	6	6	28	5	YTH domain containing 1
ACSL1	3	0	3	0	12	3	3	3	27	6	acyl-CoA synthetase long-chain family member 1
ADGRD2	3	0	0	1	13	4	3	3	27	6	adhesion G protein-coupled receptor D2 [Source:HGNC Symbol;Acc:HGNC:18651]
CELSR1	5	0	0	0	4	14	2	2	27	5	cadherin EGF LAG seven-pass G-type receptor 1
CHD2	2	0	1	0	5	11	5	3	27	6	chromodomain helicase DNA binding protein 2
CARS2	11	0	1	1	0	5	5	4	27	6	cysteinyl-tRNA synthetase 2, mitochondrial [Source:HGNC Symbol;Acc:HGNC:25695]
DLGAP5	7	0	2	0	7	4	3	4	27	6	DLG associated protein 5 [Source:HGNC Symbol;Acc:HGNC:16864]
ENOX2	1	0	0	0	5	7	8	6	27	5	ecto-NOX disulfide-thiol exchanger 2
EMSY	4	0	4	11	0	2	4	2	27	6	EMSY, BRCA2 interacting transcriptional repressor
ENTREP1	3	0	1	0	8	8	3	4	27	6	endosomal transmembrane epsin interactor 1
EPB41L1	5	0	4	0	0	7	4	7	27	5	erythrocyte membrane protein band 4.1 like 1
EXOC7	9	0	0	0	3	3	6	6	27	5	exocyst complex component 7
FAM76B	4	0	2	0	0	13	4	4	27	5	family with sequence similarity 76 member B [Source:HGNC Symbol;Acc:HGNC:28492]
FBF1	6	0	0	2	4	7	4	4	27	6	Fas binding factor 1 [Source:HGNC Symbol;Acc:HGNC:24674]
FBRSL1	7	0	0	0	6	4	5	5	27	5	Fibrosin like 1
FLNB	24	0	0	0	0	0	3	0	27	2	filamin B [Source:HGNC Symbol;Acc:HGNC:3755]
FNBP1	5	0	3	4	0	8	3	4	27	6	formin binding protein 1 [Source:HGNC Symbol;Acc:HGNC:17069]
GATAD2A	9	0	3	1	1	0	7	6	27	6	GATA zinc finger domain containing 2A [Source:HGNC Symbol;Acc:HGNC:29989]
HERPUD2	6	0	2	1	0	6	3	9	27	6	HERPUD family member 2 [Source:HGNC Symbol;Acc:HGNC:21915]
KREMEN1	6	0	0	0	0	6	8	7	27	4	kringle containing transmembrane protein 1
LUC7L	4	0	0	3	1	10	5	4	27	6	LUC7 like
MTMR9	2	0	2	2	2	14	2	3	27	7	myotubularin related protein 9
NEURL1	9	0	0	0	4	0	7	7	27	4	neuralized E3 ubiquitin protein ligase 1 [Source:HGNC Symbol;Acc:HGNC:7761]
NUBPL	14	0	0	0	0	4	3	6	27	4	nucleotide binding protein like [Source:HGNC Symbol;Acc:HGNC:20278]
ENSMGAG00000011329	3	0	0	3	0	12	3	6	27	5	Nudix hydrolase domain-containing protein
PALLD	10	1	6	0	0	0	5	5	27	5	palladin, cytoskeletal associated protein [Source:HGNC Symbol;Acc:HGNC:17068]
PSIP1	5	0	5	2	2	2	5	6	27	7	PC4 and SFRS1 interacting protein 1 [Source:HGNC Symbol;Acc:HGNC:9527]
RILPL1	3	0	2	3	0	13	2	4	27	6	Rab interacting lysosomal protein like 1 [Source:HGNC Symbol;Acc:HGNC:26814]
SLC12A7	11	0	0	0	3	5	5	3	27	5	solute carrier family 12 member 7 [Source:HGNC Symbol;Acc:HGNC:10915]
TAF12	4	0	5	0	1	0	8	9	27	5	TATA-box binding protein associated factor 12
TEAD3	12	0	0	0	0	3	6	6	27	4	TEA domain transcription factor 3
TLL1	6	0	2	0	0	10	4	5	27	5	tolloid like 1 [Source:HGNC Symbol;Acc:HGNC:11843]
TKT	11	0	0	0	0	6	5	5	27	4	transketolase [Source:HGNC Symbol;Acc:HGNC:11834]
TRMT1L	5	0	1	0	6	10	5	0	27	5	tRNA methyltransferase 1 like [Source:HGNC Symbol;Acc:HGNC:16782]
ENSMGAG00000010667	0	0	0	15	0	4	4	4	27	4	Uncharacterized protein
AGPAT4	4	0	0	2	6	2	6	6	26	6	1-acylglycerol-3-phosphate O-acyltransferase 4 [Source:HGNC Symbol;Acc:HGNC:20885]
NPEPPS	5	0	2	0	1	5	6	7	26	6	aminopeptidase puromycin sensitive
ATXN2	3	0	5	1	7	2	4	4	26	7	ataxin 2 [Source:HGNC Symbol;Acc:HGNC:10555]
ENSMGAG00000005635	1	0	4	5	0	7	2	7	26	6	BMERB domain-containing protein
BRD9	6	0	0	2	0	9	3	6	26	5	bromodomain containing 9 [Source:HGNC Symbol;Acc:HGNC:25818]
CLIP4	0	0	0	0	11	12	0	3	26	3	CAP-Gly domain containing linker protein family member 4 [Source:HGNC Symbol;Acc:HGNC:26108]
CASP9	5	0	0	0	3	8	5	5	26	5	caspase 9 [Source:HGNC Symbol;Acc:HGNC:1511]
CCDC51	4	0	2	0	6	4	4	6	26	6	coiled-coil domain containing 51
DOCK9	5	0	2	0	2	3	6	8	26	6	dedicator of cytokinesis 9 [Source:HGNC Symbol;Acc:HGNC:14132]
DCLK2	17	0	0	0	0	0	3	6	26	3	doublecortin like kinase 2 [Source:HGNC Symbol;Acc:HGNC:19002]
FAM214A	8	0	0	0	0	3	7	8	26	4	family with sequence similarity 214 member A
FBXL21	6	0	0	0	0	2	9	9	26	4	F-box and leucine rich repeat protein 21, pseudogene
FNIP1	0	0	0	6	8	5	6	1	26	5	folliculin interacting protein 1
GLB1	4	0	2	0	8	2	5	5	26	6	galactosidase beta 1 [Source:HGNC Symbol;Acc:HGNC:4298]
HPS3	4	0	0	6	8	0	4	4	26	5	HPS3 biogenesis of lysosomal organelles complex 2 subunit 1 [Source:HGNC Symbol;Acc:HGNC:15597]
KLHL5	8	0	0	0	8	4	3	3	26	5	kelch like family member 5 [Source:HGNC Symbol;Acc:HGNC:6356]
LAMA5	3	0	0	11	0	3	4	5	26	5	laminin subunit alpha 5
MRPS14	6	0	0	0	0	7	6	7	26	4	mitochondrial ribosomal protein S14 [Source:HGNC Symbol;Acc:HGNC:14049]
MFN1	4	0	0	1	2	7	7	5	26	6	mitofusin 1 [Source:HGNC Symbol;Acc:HGNC:18262]
LOC100549331	0	0	0	10	0	9	4	3	26	4	myosin-7-like
LOC104915112	3	0	0	11	4	1	2	5	26	6	N-alpha-acetyltransferase 35, NatC auxiliary subunit
NAV3	5	0	3	4	0	4	5	5	26	6	neuron navigator 3 [Source:HGNC Symbol;Acc:HGNC:15998]
NMNAT3	4	0	4	0	8	3	4	3	26	6	nicotinamide nucleotide adenylyltransferase 3 [Source:HGNC Symbol;Acc:HGNC:20989]
PHF3	3	0	8	0	1	0	7	7	26	5	PHD finger protein 3
PTBP2	8	0	0	1	2	6	5	4	26	6	polypyrimidine tract binding protein 2
PSEN1	12	0	1	0	0	2	6	5	26	5	presenilin 1 [Source:HGNC Symbol;Acc:HGNC:9508]
PRKCA	1	1	8	0	0	0	9	7	26	5	protein kinase C alpha
PRC1	0	0	2	13	0	3	4	4	26	5	protein regulator of cytokinesis 1
PTPN5	7	0	0	2	4	5	4	4	26	6	protein tyrosine phosphatase non-receptor type 5
PCDH11X	6	0	8	6	0	0	3	3	26	5	protocadherin 11 X-linked
PDXDC1	5	0	0	1	2	4	7	7	26	6	pyridoxal dependent decarboxylase domain containing 1
RTEL1	4	0	0	0	8	8	3	3	26	5	regulator of telomere elongation helicase 1
SPATS2	4	0	0	5	1	8	4	4	26	6	spermatogenesis associated serine rich 2 [Source:HGNC Symbol;Acc:HGNC:18650]
SPHK1	0	0	2	2	8	7	5	2	26	6	Sphingosine kinase 1
TOM1	15	0	0	0	0	0	4	7	26	3	target of myb1 membrane trafficking protein [Source:HGNC Symbol;Acc:HGNC:11982]
THADA	9	0	5	0	0	2	4	6	26	5	THADA armadillo repeat containing [Source:HGNC Symbol;Acc:HGNC:19217]
UBE2D3	5	0	0	0	7	0	7	7	26	4	ubiquitin conjugating enzyme E2 D3 [Source:HGNC Symbol;Acc:HGNC:12476]
USP32	6	0	0	6	6	6	2	0	26	5	ubiquitin specific peptidase 32
ENSMGAG00000010176	3	0	1	0	5	4	7	6	26	6	Uncharacterized protein
VASH1	4	0	0	4	6	4	3	5	26	6	vasohibin 1 [Source:HGNC Symbol;Acc:HGNC:19964]
LOC121112964	1	0	0	4	8	2	5	6	26	6	uncharacterized LOC121112964
PHYKPL	9	0	1	5	1	1	6	2	25	7	5-phosphohydroxy-L-lysine phospho-lyase
ACOX1	4	1	5	0	2	2	7	4	25	7	acyl-CoA oxidase 1 [Source:HGNC Symbol;Acc:HGNC:119]
ACOT11	7	0	1	2	5	1	5	4	25	7	acyl-CoA thioesterase 11
ADAMTS9	3	0	4	2	4	3	4	5	25	7	ADAM metallopeptidase with thrombospondin type 1 motif 9 [Source:HGNC Symbol;Acc:HGNC:13202]
CAPZB	5	0	0	0	4	9	2	5	25	5	capping actin protein of muscle Z-line beta subunit
CENPE	4	0	0	2	5	5	3	6	25	6	centromere protein E [Source:HGNC Symbol;Acc:HGNC:1856]
CP	3	0	1	9	0	4	5	3	25	6	ceruloplasmin [Source:HGNC Symbol;Acc:HGNC:2295]
CTC1	0	0	1	3	2	12	3	4	25	6	CST telomere replication complex component 1
LOC104912428	4	0	2	1	1	5	6	6	25	7	cytochrome P450 2J2-like
DDHD1	7	0	2	0	2	6	3	5	25	6	DDHD domain containing 1 [Source:HGNC Symbol;Acc:HGNC:19714]
DIABLO	2	0	0	2	0	7	7	7	25	5	diablo IAP-binding mitochondrial protein [Source:HGNC Symbol;Acc:HGNC:21528]
PPIP5K2	5	0	2	2	1	3	6	6	25	7	diphosphoinositol pentakisphosphate kinase 2 [Source:HGNC Symbol;Acc:HGNC:29035]
FHL1	7	0	0	0	6	7	5	0	25	4	four and a half LIM domains 1 [Source:HGNC Symbol;Acc:HGNC:3702]
GTF3C3	2	0	0	0	1	13	3	6	25	5	general transcription factor IIIC subunit 3 [Source:HGNC Symbol;Acc:HGNC:4666]
GPM6B	3	0	4	1	0	4	7	6	25	6	glycoprotein M6B [Source:HGNC Symbol;Acc:HGNC:4461]
LOC100538510	7	0	0	2	3	4	3	6	25	6	heat shock factor 2-binding protein-like
MEST	1	0	0	0	8	7	5	4	25	5	mesoderm specific transcript [Source:HGNC Symbol;Acc:HGNC:7028]
MMADHC	4	0	6	2	0	0	5	8	25	5	methylmalonic aciduria and homocystinuria, cblD type
MYH9	5	0	0	1	9	3	3	4	25	6	myosin heavy chain 9 [Source:HGNC Symbol;Acc:HGNC:7579]
PCNX1	3	0	3	0	3	10	3	3	25	6	pecanex 1 [Source:HGNC Symbol;Acc:HGNC:19740]
ENSMGAG00000017243	4	0	0	3	2	4	5	7	25	6	Pep_M12B_propep domain-containing protein
PIGB	1	0	3	15	0	0	5	1	25	5	phosphatidylinositol glycan anchor biosynthesis class B
POMT1	4	0	0	4	5	4	6	2	25	6	protein O-mannosyltransferase 1 [Source:HGNC Symbol;Acc:HGNC:9202]
RAD18	13	0	2	1	0	2	3	4	25	6	RAD18, E3 ubiquitin protein ligase
ARHGAP11A	5	0	0	2	0	8	5	5	25	5	Rho GTPase activating protein 11A
LOC100540564	4	0	0	1	9	5	3	3	25	6	scaffold attachment factor B2-like
shpk	3	0	0	6	0	8	4	4	25	5	sedoheptulokinase
SKIC3	0	0	0	0	3	14	3	5	25	4	SKI3 subunit of superkiller complex
SLC7A6	7	0	5	3	0	1	5	4	25	6	solute carrier family 7 member 6
SLC9A6	4	0	0	10	0	0	6	5	25	4	solute carrier family 9 member A6 [Source:HGNC Symbol;Acc:HGNC:11079]
SF3B3	3	0	0	0	0	16	3	3	25	4	splicing factor 3b subunit 3
SUPT20H	9	0	0	0	0	6	5	5	25	4	SPT20 homolog, SAGA complex component
LOC100550231	6	0	0	5	5	0	4	5	25	5	transmembrane protein 68
LOC100548808	9	0	2	0	0	4	5	5	25	5	ubiquitin carboxyl-terminal hydrolase 12-like
LOC104911862	5	0	0	0	3	5	6	6	25	5	uncharacterized LOC104911862
ENSMGAG00000004701	5	0	0	1	2	5	6	6	25	6	Uncharacterized protein
ADAR	4	0	2	4	0	3	5	6	24	6	adenosine deaminase RNA specific [Source:HGNC Symbol;Acc:HGNC:225]
ASPH	5	0	5	0	3	3	4	4	24	6	aspartate beta-hydroxylase [Source:HGNC Symbol;Acc:HGNC:757]
ATP5F1C	10	0	0	0	6	0	4	4	24	4	ATP synthase F1 subunit gamma [Source:HGNC Symbol;Acc:HGNC:833]
BID	7	0	0	2	0	5	5	5	24	5	BH3 interacting domain death agonist
BRD8	2	0	1	1	0	10	5	5	24	6	bromodomain containing 8
LOC100539663	9	0	0	0	5	2	4	4	24	5	calcium-binding mitochondrial carrier protein Aralar1-like
CLIC4	7	0	0	3	3	4	2	5	24	6	chloride intracellular channel 4
CYRIB	6	0	3	0	0	5	5	5	24	5	CYFIP related Rac1 interactor B [Source:HGNC Symbol;Acc:HGNC:25216]
LOC104912571	6	0	0	0	4	6	4	4	24	5	dedicator of cytokinesis protein 10-like
DNAJC13	6	0	0	0	3	6	3	6	24	5	DnaJ heat shock protein family (Hsp40) member C13 [Source:HGNC Symbol;Acc:HGNC:30343]
DNAL1	7	0	0	4	0	4	3	6	24	5	dynein axonemal light chain 1
E2F1	8	0	0	0	5	3	4	4	24	5	E2F transcription factor 1 [Source:HGNC Symbol;Acc:HGNC:3113]
EEA1	15	0	0	0	0	0	5	4	24	3	early endosome antigen 1 [Source:HGNC Symbol;Acc:HGNC:3185]
EIF4G3	0	0	1	0	4	7	6	6	24	5	Eukaryotic translation initiation factor 4 gamma 3
FBXL5	1	0	5	0	0	6	5	7	24	5	F-box and leucine rich repeat protein 5 [Source:HGNC Symbol;Acc:HGNC:13602]
GSTA1.2	3	6	1	0	4	3	3	4	24	7	glutathione S-transferase alpha class A1.2
JAM2	2	0	5	3	0	5	3	6	24	6	junctional adhesion molecule 2 [Source:HGNC Symbol;Acc:HGNC:14686]
LRSAM1	3	0	0	0	3	9	4	5	24	5	leucine rich repeat and sterile alpha motif containing 1
MAP4K3	4	0	3	1	0	8	4	4	24	6	mitogen-activated protein kinase kinase kinase kinase 3
MLH3	2	0	0	6	5	6	4	1	24	6	mutL homolog 3 [Source:HGNC Symbol;Acc:HGNC:7128]
NF2	0	0	9	2	4	3	4	2	24	6	neurofibromin 2 [Source:HGNC Symbol;Acc:HGNC:7773]
NRP1	4	0	0	0	6	2	6	6	24	5	neuropilin 1
ENSMGAG00000018245	8	0	4	0	0	0	3	9	24	4	novel protein coding gene
ENSMGAG00000019541	4	0	2	0	0	4	7	7	24	5	novel protein coding gene
PHF21A	7	0	0	0	1	8	4	4	24	5	PHD finger protein 21A [Source:HGNC Symbol;Acc:HGNC:24156]
GALNT14	0	0	0	1	2	9	7	5	24	5	Polypeptide N-acetylgalactosaminyltransferase (EC 2.4.1.-) (Protein-UDP acetylgalactosaminyltransferase)
PCSK6	2	0	1	2	9	4	3	3	24	7	proprotein convertase subtilisin/kexin type 6 [Source:HGNC Symbol;Acc:HGNC:8569]
PPP6R2	6	0	0	0	11	0	2	5	24	4	protein phosphatase 6 regulatory subunit 2 [Source:HGNC Symbol;Acc:HGNC:19253]
RAPGEF2	4	0	0	0	0	16	0	4	24	3	Rap guanine nucleotide exchange factor 2 [Source:HGNC Symbol;Acc:HGNC:16854]
RFC1	3	0	0	1	6	2	6	6	24	6	replication factor C subunit 1 [Source:HGNC Symbol;Acc:HGNC:9969]
ARHGEF11	1	0	0	0	4	13	4	2	24	5	Rho guanine nucleotide exchange factor 11 [Source:HGNC Symbol;Acc:HGNC:14580]
RBM20	4	0	0	0	2	8	5	5	24	5	RNA binding motif protein 20 [Source:HGNC Symbol;Acc:HGNC:27424]
SASS6	1	0	2	6	8	1	4	2	24	7	SAS-6 centriolar assembly protein
SEC24C	8	0	2	0	2	4	6	2	24	6	SEC24 homolog C, COPII coat complex component
slc22a5	2	0	2	5	0	1	7	7	24	6	solute carrier family 22 member 5
SNX10	9	0	0	0	1	0	7	7	24	4	sorting nexin 10 [Source:HGNC Symbol;Acc:HGNC:14974]
STX8	9	0	3	0	0	0	5	7	24	4	syntaxin 8 [Source:HGNC Symbol;Acc:HGNC:11443]
TAF1A	0	0	0	4	5	9	3	3	24	5	TATA-box binding protein associated factor, RNA polymerase I subunit A [Source:HGNC Symbol;Acc:HGNC:11532]
TRIP12	0	0	2	0	11	7	4	0	24	4	thyroid hormone receptor interactor 12
TRAPPC8	4	0	0	0	7	5	4	4	24	5	trafficking protein particle complex 8
USP14	4	0	3	0	0	7	3	7	24	5	ubiquitin specific peptidase 14 [Source:HGNC Symbol;Acc:HGNC:12612]
ZDHHC20	6	0	4	0	0	7	5	2	24	5	zinc finger DHHC-type palmitoyltransferase 20 [Source:HGNC Symbol;Acc:HGNC:20749]
ZNHIT6	2	0	1	1	5	5	5	5	24	7	zinc finger HIT-type containing 6 [Source:HGNC Symbol;Acc:HGNC:26089]
AEBP1	4	0	0	0	3	8	4	4	23	5	AE binding protein 1
ACAP2	13	0	0	0	0	4	3	3	23	4	ArfGAP with coiled-coil, ankyrin repeat and PH domains 2
CHL1	13	0	0	0	0	5	1	4	23	4	cell adhesion molecule L1 like [Source:HGNC Symbol;Acc:HGNC:1939]
DLG5	8	0	0	0	3	6	3	3	23	5	discs large MAGUK scaffold protein 5 [Source:HGNC Symbol;Acc:HGNC:2904]
ELMO1	12	0	3	0	2	2	3	1	23	6	engulfment and cell motility 1 [Source:HGNC Symbol;Acc:HGNC:16286]
FHOD1	2	0	2	4	0	4	5	6	23	6	formin homology 2 domain containing 1
GYG1	4	0	0	0	1	4	7	7	23	5	glycogenin 1 [Source:HGNC Symbol;Acc:HGNC:4699]
LOC100538692	6	0	3	0	5	4	2	3	23	6	inositol hexakisphosphate and diphosphoinositol-pentakisphosphate kinase 1-like
INPP4A	5	0	2	0	3	5	4	4	23	6	inositol polyphosphate-4-phosphatase type I A [Source:HGNC Symbol;Acc:HGNC:6074]
JAK2	8	0	1	0	6	4	2	2	23	6	Janus kinase 2 [Source:HGNC Symbol;Acc:HGNC:6192]
LOC100545053	3	0	0	0	10	5	1	4	23	5	laminin subunit alpha-2
LAMB2	0	0	2	7	5	2	5	2	23	6	laminin subunit beta 2 [Source:HGNC Symbol;Acc:HGNC:6487]
LRRC40	2	0	1	1	4	8	3	4	23	7	Leucine rich repeat containing 40
KDM4B	2	0	0	0	5	6	5	5	23	5	lysine demethylase 4B
MAP7D1	1	0	0	0	9	11	2	0	23	4	MAP7 domain containing 1
MND1	10	0	3	0	5	2	3	0	23	5	meiotic nuclear divisions 1 [Source:HGNC Symbol;Acc:HGNC:24839]
MAP4K5	1	0	0	0	0	7	8	7	23	4	mitogen-activated protein kinase kinase kinase kinase 5 [Source:HGNC Symbol;Acc:HGNC:6867]
ENSMGAG00000020791	5	0	4	7	0	0	2	5	23	5	novel protein coding gene
NCOA4	7	0	0	2	0	8	4	2	23	5	nuclear receptor coactivator 4
PPIL3	7	0	2	0	0	8	3	3	23	5	peptidylprolyl isomerase like 3 [Source:HGNC Symbol;Acc:HGNC:9262]
LOC104911770	0	0	0	4	2	5	6	6	23	5	prolyl endopeptidase FAP-like
LOC100546971	7	0	0	0	9	0	5	2	23	4	protein VAC14 homolog
ENSMGAG00000022618	0	0	0	12	2	2	4	3	23	5	pseudogene
RAPH1	7	0	0	4	0	4	3	5	23	5	Ras association (RalGDS/AF-6) and pleckstrin homology domains 1 [Source:HGNC Symbol;Acc:HGNC:14436]
RASAL2	4	0	0	4	4	6	3	2	23	6	RAS protein activator like 2
SEC31B	5	0	0	0	0	6	6	6	23	4	SEC31 homolog B, COPII coat complex component [Source:HGNC Symbol;Acc:HGNC:23197]
SRP72	2	0	3	0	5	6	3	4	23	6	signal recognition particle 72 [Source:HGNC Symbol;Acc:HGNC:11303]
SYNE1	3	0	0	0	3	8	4	5	23	5	spectrin repeat containing nuclear envelope protein 1 [Source:HGNC Symbol;Acc:HGNC:17089]
TAPT1	6	0	0	0	0	4	7	6	23	4	transmembrane anterior posterior transformation 1 [Source:HGNC Symbol;Acc:HGNC:26887]
TPGS2	3	0	5	0	4	0	8	3	23	5	tubulin polyglutamylase complex subunit 2 [Source:HGNC Symbol;Acc:HGNC:24561]
UFD1	7	0	0	4	0	0	4	8	23	4	ubiquitin recognition factor in ER associated degradation 1
USP19	2	0	0	1	3	7	4	6	23	6	ubiquitin specific peptidase 19 [Source:HGNC Symbol;Acc:HGNC:12617]
ZNF711	1	0	3	3	6	2	3	5	23	7	zinc finger protein 711 [Source:HGNC Symbol;Acc:HGNC:13128]
AFDN	4	0	1	2	1	6	5	3	22	7	afadin, adherens junction formation factor [Source:HGNC Symbol;Acc:HGNC:7137]
ANO5	3	0	1	0	0	6	6	6	22	5	anoctamin 5 [Source:HGNC Symbol;Acc:HGNC:27337]
AAK1	6	0	0	2	7	3	2	2	22	6	AP2 associated kinase 1
AGAP1	11	0	0	0	5	0	3	3	22	4	ArfGAP with GTPase domain, ankyrin repeat and PH domain 1 [Source:HGNC Symbol;Acc:HGNC:16922]
RARS2	4	0	0	0	2	8	3	5	22	5	arginyl-tRNA synthetase 2, mitochondrial [Source:HGNC Symbol;Acc:HGNC:21406]
ABCC5	2	0	3	0	0	7	5	5	22	5	ATP binding cassette subfamily C member 5 [Source:HGNC Symbol;Acc:HGNC:56]
BOC	4	0	0	3	4	4	4	3	22	6	BOC cell adhesion associated, oncogene regulated [Source:HGNC Symbol;Acc:HGNC:17173]
ENSMGAG00000009586	10	0	0	0	0	4	3	5	22	4	C2H2-type domain-containing protein
CLIP1	5	0	2	0	4	3	4	4	22	6	CAP-Gly domain containing linker protein 1 [Source:HGNC Symbol;Acc:HGNC:10461]
CDV3	1	0	0	3	6	3	5	4	22	6	CDV3 homolog [Source:HGNC Symbol;Acc:HGNC:26928]
LOC100545074	0	0	0	0	9	4	4	5	22	4	cullin-associated NEDD8-dissociated protein 1-like
CUTC	3	0	0	0	5	9	2	3	22	5	cutC copper transporter [Source:HGNC Symbol;Acc:HGNC:24271]
DDX3X	5	0	0	3	1	6	1	6	22	6	DEAD-box helicase 3 X-linked
POLDIP2	0	0	2	1	4	4	5	6	22	6	DNA polymerase delta interacting protein 2
POLK	4	0	0	0	10	0	4	4	22	4	DNA polymerase kappa
EPDR1	6	0	1	0	3	0	6	6	22	5	Ependymin related 1
EPS15L1	4	0	0	0	4	9	2	3	22	5	epidermal growth factor receptor pathway substrate 15 like 1 [Source:HGNC Symbol;Acc:HGNC:24634]
FAM104B	8	0	0	1	0	2	5	6	22	5	family with sequence similarity 104 member A
FGFR4	0	0	1	1	6	3	6	5	22	6	fibroblast growth factor receptor 4 [Source:HGNC Symbol;Acc:HGNC:3691]
GSS	0	0	0	5	2	8	3	4	22	5	glutathione synthetase
GSK3B	10	0	1	0	2	0	5	4	22	5	glycogen synthase kinase 3 beta [Source:HGNC Symbol;Acc:HGNC:4617]
HEPH	3	0	0	0	0	5	7	7	22	4	hephaestin
KATNA1	2	0	1	0	7	4	4	4	22	6	katanin catalytic subunit A1 [Source:HGNC Symbol;Acc:HGNC:6216]
LARP7	1	0	1	2	8	0	5	5	22	6	La ribonucleoprotein 7, transcriptional regulator [Source:HGNC Symbol;Acc:HGNC:24912]
LZTR1	2	0	0	0	4	4	6	6	22	5	leucine zipper like transcription regulator 1
LTA4H	3	0	0	5	4	2	3	5	22	6	leukotriene A4 hydrolase [Source:HGNC Symbol;Acc:HGNC:6710]
ENSMGAG00000004234	5	0	0	1	3	4	5	4	22	6	lncRNA
ENSMGAG00000021501	4	0	2	2	6	2	1	5	22	7	lncRNA
LOC100549393	0	0	0	0	3	13	3	3	22	4	maternal embryonic leucine zipper kinase
MTFMT	1	0	0	2	8	4	3	4	22	6	mitochondrial methionyl-tRNA formyltransferase [Source:HGNC Symbol;Acc:HGNC:29666]
MLX	0	0	0	6	1	7	4	4	22	5	MLX, MAX dimerization protein
MYO1B	8	0	0	0	0	0	8	6	22	3	myosin IB [Source:HGNC Symbol;Acc:HGNC:7596]
MYO19	3	0	0	1	0	10	6	2	22	5	myosin XIX
NPHP4	6	0	0	2	2	4	4	4	22	6	nephrocystin 4 [Source:HGNC Symbol;Acc:HGNC:19104]
NUSAP1	0	0	0	4	3	0	9	6	22	4	nucleolar and spindle associated protein 1
PNPLA6	4	0	0	3	5	4	3	3	22	6	patatin like phospholipase domain containing 6
PDLIM3	7	0	2	0	0	0	7	6	22	4	PDZ and LIM domain 3 [Source:HGNC Symbol;Acc:HGNC:20767]
PHRF1	0	0	0	0	2	10	5	5	22	4	PHD and ring finger domains 1 [Source:HGNC Symbol;Acc:HGNC:24351]
PALD1	3	0	0	0	6	3	5	5	22	5	phosphatase domain containing paladin 1 [Source:HGNC Symbol;Acc:HGNC:23530]
PABPC4	0	0	0	0	6	6	4	6	22	4	poly (A) binding protein cytoplasmic 4
PPP3CB	2	0	3	0	0	9	4	4	22	5	protein phosphatase 3 catalytic subunit beta [Source:HGNC Symbol;Acc:HGNC:9315]
PPFIA1	3	0	6	0	0	0	8	5	22	4	PTPRF interacting protein alpha 1 [Source:HGNC Symbol;Acc:HGNC:9245]
RELCH	12	0	0	0	4	0	4	2	22	4	RAB11 binding and LisH domain, coiled-coil and HEAT repeat containing [Source:HGNC Symbol;Acc:HGNC:29289]
RAB27A	4	0	3	1	3	7	1	3	22	7	RAB27A, member RAS oncogene family
RHBDF1	8	0	0	0	0	4	5	5	22	4	rhomboid 5 homolog 1 [Source:HGNC Symbol;Acc:HGNC:20561]
SPPL2A	9	0	0	0	0	5	3	5	22	4	signal peptide peptidase like 2A [Source:HGNC Symbol;Acc:HGNC:30227]
SLC37A4	7	0	0	0	2	4	4	5	22	5	solute carrier family 37 member 4 [Source:HGNC Symbol;Acc:HGNC:4061]
ST6GALNAC6	0	0	0	3	3	4	7	5	22	5	ST6 N-acetylgalactosaminide alpha-2,6-sialyltransferase 6
SBNO1	1	0	0	0	3	4	7	7	22	5	strawberry notch homolog 1 [Source:HGNC Symbol;Acc:HGNC:22973]
SBNO2	1	0	0	6	3	6	3	3	22	6	strawberry notch homolog 2
SENP5	2	0	3	4	2	0	6	5	22	6	SUMO specific peptidase 5
TCF25	6	0	0	0	0	4	6	6	22	4	transcription factor 25
TRMU	0	0	0	1	3	11	2	5	22	5	tRNA 5-methylaminomethyl-2-thiouridylate methyltransferase
USP54	0	0	2	3	1	6	6	4	22	6	ubiquitin specific peptidase 54 [Source:HGNC Symbol;Acc:HGNC:23513]
ENSMGAG00000010738	0	0	0	0	8	6	4	4	22	4	Uncharacterized protein
XPNPEP3	4	0	0	2	0	6	5	5	22	5	X-prolyl aminopeptidase 3 [Source:HGNC Symbol;Acc:HGNC:28052]
ZFYVE16	2	0	0	4	2	6	4	4	22	6	Zinc finger FYVE-type containing 16
ZNF414	0	0	0	7	3	3	5	4	22	5	zinc finger protein 414 [Source:HGNC Symbol;Acc:HGNC:20630]
AEBP2	4	0	0	0	5	3	3	6	21	5	AE binding protein 2
LOC104912214	4	0	0	9	2	0	3	3	21	5	A-kinase anchor protein 17B-like
BCL7A	3	0	2	0	9	2	2	3	21	6	BAF chromatin remodeling complex subunit BCL7A [Source:HGNC Symbol;Acc:HGNC:1004]
B4GALT4	5	0	0	4	1	3	4	4	21	6	beta-1,4-galactosyltransferase 4 [Source:HGNC Symbol;Acc:HGNC:927]
CAMK2G	14	0	0	1	0	5	1	0	21	4	calcium/calmodulin dependent protein kinase II gamma [Source:HGNC Symbol;Acc:HGNC:1463]
CAPN11	4	0	0	2	0	3	5	7	21	5	calpain 11
CBR1	3	0	0	0	7	5	3	3	21	5	carbonyl reductase 1 [Source:HGNC Symbol;Acc:HGNC:1548]
CNOT1	3	0	0	0	6	3	5	4	21	5	CCR4-NOT transcription complex subunit 1
COL18A1	7	0	2	0	9	0	2	1	21	5	collagen type XVIII alpha 1 chain
DNAJB5	8	0	1	2	0	0	5	5	21	5	DnaJ heat shock protein family (Hsp40) member B5
ENSMGAG00000016386	5	0	3	0	3	0	5	5	21	5	DUF4520 domain-containing protein
ERN1	6	0	0	1	0	3	5	6	21	5	endoplasmic reticulum to nucleus signaling 1 [Source:HGNC Symbol;Acc:HGNC:3449]
EIF5A2	1	0	0	2	1	7	4	6	21	6	eukaryotic translation initiation factor 5A2 [Source:HGNC Symbol;Acc:HGNC:3301]
ETF1	3	0	2	0	6	0	6	4	21	5	eukaryotic translation termination factor 1
FSD1L	6	0	2	0	0	7	2	4	21	5	fibronectin type III and SPRY domain containing 1 like [Source:HGNC Symbol;Acc:HGNC:13753]
ENSMGAG00000011885	10	0	0	0	0	5	3	3	21	4	FIP1-like 1 protein (Pre-mRNA 3'-end-processing factor FIP1)
FXYD6	2	0	0	0	2	4	7	6	21	5	FXYD domain containing ion transport regulator 6 [Source:HGNC Symbol;Acc:HGNC:4030]
GGNBP2	2	0	2	0	1	6	5	5	21	6	gametogenetin binding protein 2
GSTA1.1	1	0	8	0	1	2	4	5	21	6	glutathione S-transferase alpha class A1.3 [Source:NCBI gene (formerly Entrezgene);Acc:100379160]
CLCN5	5	0	0	2	3	3	3	5	21	6	H(+)/Cl(-) exchange transporter 5
HERC4	11	0	0	0	2	0	5	3	21	4	HECT and RLD domain containing E3 ubiquitin protein ligase 4 [Source:HGNC Symbol;Acc:HGNC:24521]
IBTK	0	0	0	1	0	10	4	6	21	4	inhibitor of Bruton tyrosine kinase [Source:HGNC Symbol;Acc:HGNC:17853]
ITIH2	4	0	4	2	0	7	1	3	21	6	inter-alpha-trypsin inhibitor heavy chain 2 [Source:HGNC Symbol;Acc:HGNC:6167]
IQSEC1	4	0	2	0	4	2	4	5	21	6	IQ motif and Sec7 domain ArfGEF 1 [Source:HGNC Symbol;Acc:HGNC:29112]
LSS	6	0	0	3	0	0	6	6	21	4	lanosterol synthase (2,3-oxidosqualene-lanosterol cyclase)
MDH1	2	0	0	0	0	8	5	6	21	4	malate dehydrogenase 1 [Source:HGNC Symbol;Acc:HGNC:6970]
MED12L	1	0	3	1	8	6	1	1	21	7	mediator complex subunit 12 like
MET	6	0	0	0	3	3	3	6	21	5	MET proto-oncogene, receptor tyrosine kinase [Source:HGNC Symbol;Acc:HGNC:7029]
MTCH1	4	0	2	0	3	4	4	4	21	6	mitochondrial carrier 1
LOC100548274	6	0	4	0	3	3	2	3	21	6	mitochondrial intermediate peptidase-like
MNAT1	5	0	0	6	1	0	6	3	21	5	MNAT1 component of CDK activating kinase [Source:HGNC Symbol;Acc:HGNC:7181]
MYO1D	9	0	3	0	2	0	2	5	21	5	myosin ID
NAA25	6	0	0	3	4	0	4	4	21	5	N-alpha-acetyltransferase 25, NatB auxiliary subunit [Source:HGNC Symbol;Acc:HGNC:25783]
NDE1	0	0	3	0	0	8	5	5	21	4	nudE neurodevelopment protein 1
PNPLA8	3	0	0	3	2	4	5	4	21	6	patatin like phospholipase domain containing 8 [Source:HGNC Symbol;Acc:HGNC:28900]
PRPSAP2	3	0	1	0	9	1	2	5	21	6	phosphoribosyl pyrophosphate synthetase associated protein 2 [Source:HGNC Symbol;Acc:HGNC:9467]
PPM1F	10	0	0	4	0	2	5	0	21	4	Protein phosphatase, Mg2+/Mn2+ dependent 1F
RNASEL	1	0	0	8	0	0	6	6	21	4	ribonuclease L
RPS24	7	0	2	0	0	0	0	12	21	3	ribosomal protein S24 [Source:HGNC Symbol;Acc:HGNC:10411]
SLMAP	6	0	1	3	0	0	7	4	21	5	sarcolemma associated protein [Source:HGNC Symbol;Acc:HGNC:16643]
SDAD1	9	0	0	0	6	3	3	0	21	4	SDA1 domain containing 1
SEC24D	11	0	0	0	7	0	0	3	21	3	SEC24 homolog D, COPII coat complex component [Source:HGNC Symbol;Acc:HGNC:10706]
SLC12A4	2	0	0	3	3	5	2	6	21	6	solute carrier family 12 member 4
TECPR1	2	0	0	3	3	7	3	3	21	6	tectonin beta-propeller repeat containing 1 [Source:HGNC Symbol;Acc:HGNC:22214]
LOC100549411	3	0	0	0	0	6	6	6	21	4	tomoregulin-1-like
TUBGCP5	4	0	0	0	5	8	2	2	21	5	tubulin gamma complex associated protein 5 [Source:HGNC Symbol;Acc:HGNC:18600]
ENSMGAG00000001162	3	0	3	1	2	3	4	5	21	7	Uncharacterized protein
ENSMGAG00000016906	3	0	0	0	4	4	5	5	21	5	Uncharacterized protein
UCKL1	1	0	2	1	0	11	3	3	21	6	uridine-cytidine kinase 1 like 1
XRCC1	2	0	0	0	11	1	4	3	21	5	X-ray repair cross complementing 1
ZBTB8A	0	0	0	0	6	3	6	6	21	4	zinc finger and BTB domain containing 8A
ZMYM3	0	0	1	1	5	5	4	5	21	6	zinc finger MYM-type containing 3
ZWILCH	5	0	0	1	4	4	3	4	21	6	zwilch kinetochore protein [Source:HGNC Symbol;Acc:HGNC:25468]
BHLHE40	0	0	0	5	2	2	5	6	20	5	basic helix-loop-helix family member e40 [Source:HGNC Symbol;Acc:HGNC:1046]
BLZF1	2	0	0	0	6	0	6	6	20	4	basic leucine zipper nuclear factor 1 [Source:HGNC Symbol;Acc:HGNC:1065]
HEXB	2	0	0	0	5	3	5	5	20	5	Beta-N-acetylhexosaminidase (EC 3.2.1.52)
CASC3	1	0	0	4	4	11	0	0	20	4	CASC3 exon junction complex subunit [Source:HGNC Symbol;Acc:HGNC:17040]
CCAR1	1	0	0	1	3	4	6	5	20	6	cell division cycle and apoptosis regulator 1 [Source:HGNC Symbol;Acc:HGNC:24236]
C4H4orf33	2	0	0	5	2	3	4	4	20	6	chromosome 4 C4orf33 homolog
LOC100551022	4	0	1	4	1	0	4	6	20	6	clathrin heavy chain 1
CLOCK	0	0	0	0	7	7	3	3	20	4	clock circadian regulator
COG2	4	0	0	0	2	5	4	5	20	5	component of oligomeric golgi complex 2 [Source:HGNC Symbol;Acc:HGNC:6546]
CAND1	6	0	3	7	0	0	4	0	20	4	cullin associated and neddylation dissociated 1 [Source:HGNC Symbol;Acc:HGNC:30688]
CDK8	2	0	3	0	0	8	5	2	20	5	Cyclin dependent kinase 8
LOC100550503	7	0	1	0	5	5	1	1	20	6	dedicator of cytokinesis protein 7
DIP2C	7	0	0	0	0	7	3	3	20	4	disco interacting protein 2 homolog C [Source:HGNC Symbol;Acc:HGNC:29150]
DNAJB12	0	0	0	8	0	4	4	4	20	4	DnaJ heat shock protein family (Hsp40) member B12 [Source:HGNC Symbol;Acc:HGNC:14891]
DNAJB4	3	0	0	2	5	0	5	5	20	5	DnaJ heat shock protein family (Hsp40) member B4
DYNC1LI1	5	0	0	0	4	2	5	4	20	5	dynein cytoplasmic 1 light intermediate chain 1 [Source:HGNC Symbol;Acc:HGNC:18745]
ERG	10	0	0	0	0	4	2	4	20	4	ETS transcription factor ERG [Source:HGNC Symbol;Acc:HGNC:3446]
FAF2	0	0	2	4	6	0	5	3	20	5	Fas associated factor family member 2 [Source:HGNC Symbol;Acc:HGNC:24666]
FBXO34	2	0	9	0	0	0	6	3	20	4	F-box protein 34 [Source:HGNC Symbol;Acc:HGNC:20201]
FER	11	0	0	0	0	1	4	4	20	4	FER tyrosine kinase [Source:HGNC Symbol;Acc:HGNC:3655]
ENSMGAG00000008369	0	0	5	0	0	3	6	6	20	4	Helicase ATP-binding domain-containing protein
IDH3B	2	0	0	0	4	5	2	7	20	5	Isocitrate dehydrogenase (NAD(+)) 3 non-catalytic subunit beta
KIAA1217	5	0	3	0	3	2	3	4	20	6	KIAA1217 ortholog
lcmt2	3	0	2	2	0	3	5	5	20	6	leucine carboxyl methyltransferase 2
LRIF1	3	0	0	0	1	6	4	6	20	5	ligand dependent nuclear receptor interacting factor 1
ENSMGAG00000019823	0	0	0	8	3	0	7	2	20	4	lncRNA
MFSD10	8	0	0	0	0	3	5	4	20	4	major facilitator superfamily domain containing 10
MAST3	0	0	0	4	5	5	3	3	20	5	microtubule associated serine/threonine kinase 3 [Source:HGNC Symbol;Acc:HGNC:19036]
MAPK11	2	0	0	0	0	8	5	5	20	4	mitogen-activated protein kinase 11 [Source:HGNC Symbol;Acc:HGNC:6873]
MCOLN1	0	0	0	0	0	10	5	5	20	3	mucolipin TRP cation channel 1 [Source:HGNC Symbol;Acc:HGNC:13356]
MTMR2	1	0	3	1	0	7	4	4	20	6	myotubularin related protein 2 [Source:HGNC Symbol;Acc:HGNC:7450]
ENSMGAG00000019259	6	0	1	1	3	4	2	3	20	7	novel protein coding gene
NUAK1	3	0	0	3	5	5	1	3	20	6	NUAK family kinase 1
OTUD4	0	0	0	4	4	3	5	4	20	5	OTU deubiquitinase 4 [Source:HGNC Symbol;Acc:HGNC:24949]
PIP5K1B	5	0	4	0	1	6	2	2	20	6	phosphatidylinositol-4-phosphate 5-kinase type 1 beta
PATZ1	7	0	0	0	0	5	5	3	20	4	POZ/BTB and AT hook containing zinc finger 1 [Source:HGNC Symbol;Acc:HGNC:13071]
PDCD4	1	0	0	2	1	8	4	4	20	6	programmed cell death 4 [Source:HGNC Symbol;Acc:HGNC:8763]
PRKAG2	2	0	2	0	8	2	4	2	20	6	protein kinase AMP-activated non-catalytic subunit gamma 2 [Source:HGNC Symbol;Acc:HGNC:9386]
PUM2	1	0	1	0	2	9	3	4	20	6	pumilio RNA binding family member 2 [Source:HGNC Symbol;Acc:HGNC:14958]
QKI	4	0	0	0	2	4	5	5	20	5	QKI, KH domain containing RNA binding
REEP2	3	0	0	0	3	9	2	3	20	5	receptor accessory protein 2
REEP1	10	0	3	3	0	0	0	4	20	4	Receptor expression-enhancing protein
RBKS	4	0	2	0	6	2	3	3	20	6	ribokinase
RPS6KA1	4	0	0	0	2	2	6	6	20	5	ribosomal protein S6 kinase A1 [Source:HGNC Symbol;Acc:HGNC:10430]
RNF6	0	0	0	2	2	4	6	6	20	5	ring finger protein 6
ENSMGAG00000014549	4	0	0	0	5	4	3	4	20	5	RING-type E3 ubiquitin transferase (EC 2.3.2.27)
SRBD1	7	0	0	1	2	0	6	4	20	5	S1 RNA binding domain 1 [Source:HGNC Symbol;Acc:HGNC:25521]
SIK2	6	0	1	0	1	4	3	5	20	6	salt inducible kinase 2
SEC23IP	0	0	0	6	5	1	2	6	20	5	SEC23 interacting protein [Source:HGNC Symbol;Acc:HGNC:17018]
SETDB1	2	0	2	0	4	8	2	2	20	6	SET domain bifurcated histone lysine methyltransferase 1 [Source:HGNC Symbol;Acc:HGNC:10761]
SAP18	2	0	0	2	6	2	4	4	20	6	Sin3A associated protein 18
SMO	2	0	0	6	2	4	3	3	20	6	smoothened, frizzled class receptor [Source:HGNC Symbol;Acc:HGNC:11119]
SYNJ1	3	0	1	8	0	1	4	3	20	6	synaptojanin 1
TBC1D19	3	0	0	0	3	8	3	3	20	5	TBC1 domain family member 19 [Source:HGNC Symbol;Acc:HGNC:25624]
TMX3	0	0	3	0	5	5	2	5	20	5	thioredoxin related transmembrane protein 3
TMCC1	0	0	4	2	0	6	4	4	20	5	transmembrane and coiled-coil domain family 1 [Source:HGNC Symbol;Acc:HGNC:29116]
UBAP1	0	0	2	0	4	8	3	3	20	5	ubiquitin associated protein 1 [Source:HGNC Symbol;Acc:HGNC:12461]
UBA6	4	0	0	3	0	6	4	3	20	5	ubiquitin like modifier activating enzyme 6 [Source:HGNC Symbol;Acc:HGNC:25581]
USP36	2	0	0	4	6	6	2	0	20	5	ubiquitin specific peptidase 36
ENSMGAG00000012058	1	0	1	0	7	5	3	3	20	6	Uncharacterized protein
ENSMGAG00000014488	4	0	1	2	0	1	6	6	20	6	Uncharacterized protein
VPS11	3	0	0	2	3	7	3	2	20	6	VPS11 core subunit of CORVET and HOPS complexes [Source:HGNC Symbol;Acc:HGNC:14583]
ZNF512	0	0	0	3	3	7	4	3	20	5	Zinc finger protein 512
ZYG11B	1	0	0	0	3	6	6	4	20	5	zyg-11 family member B, cell cycle regulator [Source:HGNC Symbol;Acc:HGNC:32058]
LOC101748510	4	0	1	0	5	0	5	5	20	5	uncharacterized LOC101748510
LOC121108936	0	0	0	6	8	0	6	0	20	3	CXXC-type zinc finger protein 1-like [ Gallus gallus (chicken) ]
DECR2	3	0	1	0	3	3	4	5	19	6	2,4-dienoyl-CoA reductase 2, peroxisomal
LOC100541523	3	0	1	0	0	8	4	3	19	5	6-phosphofructo-2-kinase/fructose-2,6-bisphosphatase 4
AUTS2	5	0	0	0	1	6	3	4	19	5	Activator of transcription and developmental regulator AUTS2
AHCY	5	0	0	0	0	3	5	6	19	4	adenosylhomocysteinase [Source:HGNC Symbol;Acc:HGNC:343]
ATG7	4	0	0	0	1	10	2	2	19	5	autophagy related 7 [Source:HGNC Symbol;Acc:HGNC:16935]
C9orf72	2	0	0	9	0	0	4	4	19	4	C9orf72-SMCR8 complex subunit [Source:HGNC Symbol;Acc:HGNC:28337]
CAMK2A	4	0	0	1	0	7	4	3	19	5	calcium/calmodulin dependent protein kinase II alpha
CASK	8	0	0	0	0	0	6	5	19	3	calcium/calmodulin dependent serine protein kinase
COLEC12	5	0	4	0	0	4	2	4	19	5	collectin subfamily member 12 [Source:HGNC Symbol;Acc:HGNC:16016]
CCND1	2	0	5	0	0	5	3	4	19	5	cyclin D1 [Source:HGNC Symbol;Acc:HGNC:1582]
CDKN3	6	0	3	3	0	0	6	1	19	5	cyclin dependent kinase inhibitor 3 [Source:HGNC Symbol;Acc:HGNC:1791]
CYRIA	3	0	3	0	0	3	6	4	19	5	CYFIP related Rac1 interactor A [Source:HGNC Symbol;Acc:HGNC:25373]
DDX5	2	0	0	2	0	6	5	4	19	5	DEAD-box helicase 5 [Source:HGNC Symbol;Acc:HGNC:2746]
DERA	7	0	0	0	0	5	3	4	19	4	deoxyribose-phosphate aldolase
ETV6	9	0	0	0	1	0	4	5	19	4	ETS variant transcription factor 6 [Source:HGNC Symbol;Acc:HGNC:3495]
EWSR1	2	0	0	4	2	6	2	3	19	6	EWS RNA binding protein 1
EXOC5	5	0	0	0	1	5	3	5	19	5	exocyst complex component 5 [Source:HGNC Symbol;Acc:HGNC:10696]
EYA3	5	0	0	1	0	3	5	5	19	5	EYA transcriptional coactivator and phosphatase 3
FAM222B	0	0	5	2	0	0	5	7	19	4	family with sequence similarity 222 member B
FBXO38	0	0	0	2	5	6	3	3	19	5	F-box protein 38
GUF1	2	0	1	2	2	7	2	3	19	7	GTP binding elongation factor GUF1 [Source:HGNC Symbol;Acc:HGNC:25799]
HSPG2	5	0	0	0	5	5	3	1	19	5	heparan sulfate proteoglycan 2
ENSMGAG00000008884	0	0	0	2	5	2	5	5	19	5	IkappaB kinase complex-associated protein
KLHDC4	2	0	2	4	4	0	3	4	19	6	kelch domain containing 4
LGI2	8	0	2	0	1	0	4	4	19	5	leucine rich repeat LGI family member 2 [Source:HGNC Symbol;Acc:HGNC:18710]
MEMO1	5	0	0	0	1	4	5	4	19	5	mediator of cell motility 1
MAPK15	6	0	2	0	3	0	4	4	19	5	mitogen-activated protein kinase 15
MAP3K2	2	0	2	4	0	8	1	2	19	6	mitogen-activated protein kinase kinase kinase 2
NEO1	2	0	0	0	5	6	3	3	19	5	neogenin 1 [Source:HGNC Symbol;Acc:HGNC:7754]
ENSMGAG00000018742	2	1	3	2	1	5	2	3	19	8	novel protein coding gene
ENSMGAG00000021141	9	0	3	0	1	0	4	2	19	5	novel protein coding gene
NARFL	5	0	0	0	3	0	8	3	19	4	nuclear prelamin A recognition factor like
NOL11	4	0	0	1	5	5	2	2	19	6	nucleolar protein 11 [Source:HGNC Symbol;Acc:HGNC:24557]
NOL8	0	0	2	2	8	2	3	2	19	6	nucleolar protein 8 [Source:HGNC Symbol;Acc:HGNC:23387]
PARVA	5	0	0	0	2	6	3	3	19	5	parvin alpha
PARVB	3	0	0	0	4	4	6	2	19	5	parvin beta [Source:HGNC Symbol;Acc:HGNC:14653]
PLN	4	0	0	5	0	0	5	5	19	4	phospholamban
RACGAP1	3	0	1	2	0	4	5	4	19	6	Rac GTPase activating protein 1
RAD51C	1	0	2	3	1	4	5	3	19	7	RAD51 paralog C [Source:HGNC Symbol;Acc:HGNC:9820]
SRRM1	4	0	0	5	1	2	4	3	19	6	serine and arginine repetitive matrix 1
SGK3	3	0	0	2	5	2	3	4	19	6	serine/threonine-protein kinase Sgk3
SRP68	3	0	0	0	3	1	6	6	19	5	signal recognition particle 68 [Source:HGNC Symbol;Acc:HGNC:11302]
SLC10A7	7	0	2	0	0	0	5	5	19	4	solute carrier family 10 member 7 [Source:HGNC Symbol;Acc:HGNC:23088]
syne3	5	0	3	1	0	5	3	2	19	6	spectrin repeat containing nuclear envelope family member 3
SKAP2	4	0	1	0	0	5	4	5	19	5	src kinase associated phosphoprotein 2 [Source:HGNC Symbol;Acc:HGNC:15687]
SDF2L1	3	0	1	0	0	4	6	5	19	5	stromal cell derived factor 2 like 1 [Source:HGNC Symbol;Acc:HGNC:10676]
SUCO	3	0	1	0	4	2	4	5	19	6	SUN domain containing ossification factor [Source:HGNC Symbol;Acc:HGNC:1240]
TTC21B	3	0	0	0	6	6	1	3	19	5	tetratricopeptide repeat domain 21B
TPK1	3	0	1	0	0	5	5	5	19	5	thiamin pyrophosphokinase 1 [Source:HGNC Symbol;Acc:HGNC:17358]
TXNRD3	3	0	5	0	3	5	0	3	19	5	thioredoxin reductase 3
TCF20	5	0	3	4	0	0	2	5	19	5	transcription factor 20 [Source:HGNC Symbol;Acc:HGNC:11631]
TSEN54	2	0	3	2	0	4	4	4	19	6	tRNA splicing endonuclease subunit 54 [Source:HGNC Symbol;Acc:HGNC:27561]
ENSMGAG00000009629	0	0	2	1	2	4	5	5	19	6	Uncharacterized protein
USO1	2	0	0	0	4	5	3	5	19	5	USO1 vesicle transport factor
VLDLR	0	0	0	4	0	8	3	4	19	4	very low density lipoprotein receptor [Source:HGNC Symbol;Acc:HGNC:12698]
WDR35	7	0	0	4	2	0	3	3	19	5	WD repeat domain 35 [Source:HGNC Symbol;Acc:HGNC:29250]
ZFAND3	4	0	0	1	1	5	3	5	19	6	zinc finger AN1-type containing 3
ZNF330	0	0	0	2	6	5	3	3	19	5	zinc finger protein 330 [Source:HGNC Symbol;Acc:HGNC:15462]
ZNF598	5	0	0	4	0	2	4	4	19	5	zinc finger protein 598
ACTA2	5	0	2	0	0	4	5	2	18	5	actin alpha 2, smooth muscle [Source:HGNC Symbol;Acc:HGNC:130]
ANKRD17	0	0	0	8	0	4	4	2	18	4	ankyrin repeat domain 17
CLSPN	0	0	0	0	2	12	1	3	18	4	claspin
CCDC80	7	0	0	1	0	4	4	2	18	5	coiled-coil domain containing 80
CCDC88C	7	0	0	3	0	2	3	3	18	5	coiled-coil domain containing 88C [Source:HGNC Symbol;Acc:HGNC:19967]
CTDSPL2	3	0	1	0	0	1	6	7	18	5	CTD small phosphatase like 2 [Source:HGNC Symbol;Acc:HGNC:26936]
DALRD3	3	2	1	1	6	3	1	1	18	8	DALR anticodon binding domain containing 3 [Source:HGNC Symbol;Acc:HGNC:25536]
POLG2	0	0	0	1	4	3	5	5	18	5	DNA polymerase gamma 2, accessory subunit [Source:HGNC Symbol;Acc:HGNC:9180]
DBNDD1	0	0	0	0	0	10	4	4	18	3	dysbindin domain containing 1
EBAG9	2	0	0	0	0	8	5	3	18	4	estrogen receptor binding site associated antigen 9
EHMT1	5	0	3	0	0	0	5	5	18	4	euchromatic histone lysine methyltransferase 1
EEF1D	6	0	3	0	0	1	4	4	18	5	eukaryotic translation elongation factor 1 delta [Source:HGNC Symbol;Acc:HGNC:3211]
EXTL3	2	0	5	0	0	0	5	6	18	4	exostosin like glycosyltransferase 3 [Source:HGNC Symbol;Acc:HGNC:3518]
FHIP1A	2	0	2	0	4	0	5	5	18	5	FHF complex subunit HOOK interacting protein 1A
GEMIN5	5	0	0	0	4	3	4	2	18	5	gem nuclear organelle associated protein 5 [Source:HGNC Symbol;Acc:HGNC:20043]
HEATR6	2	0	0	3	3	0	5	5	18	5	HEAT repeat containing 6
HMG20A	0	0	0	0	3	6	3	6	18	4	high mobility group 20A
HDAC10	4	0	0	0	4	0	6	4	18	4	histone deacetylase 10 [Source:HGNC Symbol;Acc:HGNC:18128]
INTS6	6	0	1	0	0	5	4	2	18	5	integrator complex subunit 6 [Source:HGNC Symbol;Acc:HGNC:14879]
IFNAR2	3	0	3	0	3	0	4	5	18	5	interferon alpha and beta receptor subunit 2
IFT52	2	0	3	0	4	1	4	4	18	6	intraflagellar transport 52
LOC100543207	4	0	0	0	2	8	0	4	18	4	islet cell autoantigen 1
LOC104915761	2	0	0	4	2	2	3	5	18	6	josephin-2-like
KATNAL1	2	0	0	4	0	8	2	2	18	5	katanin catalytic subunit A1 like 1
KNL1	1	0	0	2	0	3	6	6	18	5	kinetochore scaffold 1 [Source:HGNC Symbol;Acc:HGNC:24054]
L2HGDH	5	0	0	0	5	0	5	3	18	4	L-2-hydroxyglutarate dehydrogenase [Source:HGNC Symbol;Acc:HGNC:20499]
LARS2	3	0	4	0	3	0	4	4	18	5	leucyl-tRNA synthetase 2, mitochondrial [Source:HGNC Symbol;Acc:HGNC:17095]
KDM2B	9	0	3	0	0	0	4	2	18	4	lysine demethylase 2B [Source:HGNC Symbol;Acc:HGNC:13610]
MVP	0	0	0	5	6	0	6	1	18	4	major vault protein
MDM4	1	0	2	3	0	7	2	3	18	6	MDM4 regulator of p53
MARCHF5	2	0	2	1	0	8	2	3	18	6	membrane associated ring-CH-type finger 5 [Source:HGNC Symbol;Acc:HGNC:26025]
MARCHF7	2	0	2	4	2	0	4	4	18	6	membrane associated ring-CH-type finger 7
MPP3	5	0	0	0	0	9	1	3	18	4	membrane palmitoylated protein 3 [Source:HGNC Symbol;Acc:HGNC:7221]
MARK1	4	0	0	0	5	4	4	1	18	5	microtubule affinity regulating kinase 1 [Source:HGNC Symbol;Acc:HGNC:6896]
LOC104912186	2	0	2	3	3	2	3	3	18	7	mitochondrial fission factor homolog B-like
MTRF1	4	0	0	0	2	4	5	3	18	5	mitochondrial translation release factor 1
MAPK9	5	0	0	0	3	5	3	2	18	5	mitogen-activated protein kinase 9
MPHOSPH10	4	0	0	0	4	0	5	5	18	4	M-phase phosphoprotein 10
MPHOSPH9	0	0	2	2	4	6	2	2	18	6	M-phase phosphoprotein 9 [Source:HGNC Symbol;Acc:HGNC:7215]
NSUN2	0	0	0	0	0	11	2	5	18	3	NOP2/Sun RNA methyltransferase 2 [Source:HGNC Symbol;Acc:HGNC:25994]
ENSMGAG00000022369	0	0	0	12	0	0	3	3	18	3	novel protein coding gene
ENSMGAG00000022776	5	0	0	0	0	5	2	6	18	4	novel protein coding gene
NCOA6	6	0	0	0	3	1	4	4	18	5	nuclear receptor coactivator 6
NR2C1	4	0	2	0	4	1	3	4	18	6	nuclear receptor subfamily 2 group C member 1 [Source:HGNC Symbol;Acc:HGNC:7971]
NR2C2	3	0	1	1	1	6	3	3	18	7	nuclear receptor subfamily 2 group C member 2 [Source:HGNC Symbol;Acc:HGNC:7972]
NME6	4	0	0	0	6	0	4	4	18	4	Nucleoside diphosphate kinase (EC 2.7.4.6)
ORC4	4	0	0	3	1	5	3	2	18	6	origin recognition complex subunit 4
LOC104912448	5	0	0	2	0	4	4	3	18	5	oxysterol-binding protein-related protein 9
POF1B	0	0	0	13	1	0	2	2	18	4	POF1B actin binding protein [Source:HGNC Symbol;Acc:HGNC:13711]
PARN	3	0	0	0	0	7	3	5	18	4	poly(A)-specific ribonuclease [Source:HGNC Symbol;Acc:HGNC:8609]
PARP3	0	0	0	2	4	2	5	5	18	5	poly(ADP-ribose) polymerase family member 3 [Source:HGNC Symbol;Acc:HGNC:273]
GALNT1	5	0	3	0	0	2	4	4	18	5	polypeptide N-acetylgalactosaminyltransferase 1 [Source:HGNC Symbol;Acc:HGNC:4123]
PGGHG	3	0	0	1	2	2	5	5	18	6	protein-glucosylgalactosylhydroxylysine glucosidase
ENSMGAG00000019246	6	0	0	0	4	4	2	2	18	5	pseudogene
SAMHD1	2	0	4	0	2	2	4	4	18	6	SAM and HD domain containing deoxynucleoside triphosphate triphosphohydrolase 1
SCHIP1	0	0	2	1	0	6	4	5	18	5	schwannomin-interacting protein 1
SETX	0	0	1	0	5	5	3	4	18	5	senataxin [Source:HGNC Symbol;Acc:HGNC:445]
SRSF4	6	0	0	1	2	4	3	2	18	6	serine and arginine rich splicing factor 4
SMYD1	5	0	0	7	3	0	0	3	18	4	SET and MYND domain containing 1
SMYD4	5	0	0	2	2	0	5	4	18	5	SET and MYND domain containing 4 [Source:HGNC Symbol;Acc:HGNC:21067]
SLC9A1	3	0	3	3	0	3	3	3	18	6	solute carrier family 9 member A1
SPG7	1	0	4	0	2	3	3	5	18	6	SPG7, paraplegin matrix AAA peptidase subunit
ST7L	3	0	1	2	3	1	4	4	18	7	suppression of tumorigenicity 7 like
SOGA1	0	0	0	0	0	8	5	5	18	3	suppressor of glucose, autophagy associated 1
SUZ12	5	0	0	5	0	5	0	3	18	4	SUZ12 polycomb repressive complex 2 subunit [Source:HGNC Symbol;Acc:HGNC:17101]
SMARCAD1	0	0	0	0	7	3	4	4	18	4	SWI/SNF-related, matrix-associated actin-dependent regulator of chromatin, subfamily a, containing DEAD/H box 1
LOC100539565	13	0	0	0	2	0	3	0	18	3	talin-2
TXLNA	0	0	3	6	0	0	6	3	18	4	taxilin alpha
TIA1	2	0	0	4	3	3	1	5	18	6	TIA1 cytotoxic granule associated RNA binding protein [Source:HGNC Symbol;Acc:HGNC:11802]
TLE1	3	0	2	0	5	5	1	2	18	6	TLE family member 1, transcriptional corepressor [Source:HGNC Symbol;Acc:HGNC:11837]
TRNAU1AP	8	0	0	0	3	1	3	3	18	5	tRNA selenocysteine 1 associated protein 1
TMOD1	7	0	0	0	4	0	3	4	18	4	tropomodulin 1
TRUB2	2	0	0	0	4	4	4	4	18	5	TruB pseudouridine synthase family member 2
TWNK	0	0	0	3	5	4	3	3	18	5	twinkle mtDNA helicase [Source:HGNC Symbol;Acc:HGNC:1160]
VEPH1	2	0	3	0	2	0	5	6	18	5	ventricular zone expressed PH domain containing 1 [Source:HGNC Symbol;Acc:HGNC:25735]
ZMYND11	8	0	0	3	0	0	3	4	18	4	zinc finger MYND-type containing 11 [Source:HGNC Symbol;Acc:HGNC:16966]
ZRANB1	5	0	0	0	0	4	5	4	18	4	zinc finger RANBP2-type containing 1 [Source:HGNC Symbol;Acc:HGNC:18224]
C7orf73	3	0	0	0	3	0	6	6	18	4	chromosome 7 open reading frame 73 [ Gallus gallus (chicken) ]
OGFOD1	4	0	1	2	1	0	4	5	17	6	2-oxoglutarate and iron dependent oxygenase domain containing 1
NT5C2	0	0	7	0	0	2	3	5	17	4	5'-nucleotidase, cytosolic II
AP2A2	5	0	2	0	3	2	3	2	17	6	adaptor related protein complex 2 subunit alpha 2 [Source:HGNC Symbol;Acc:HGNC:562]
AP5Z1	1	0	0	0	4	7	4	1	17	5	adaptor related protein complex 5 zeta 1 subunit
AKAP6	0	0	0	2	0	3	6	6	17	4	A-kinase anchoring protein 6 [Source:HGNC Symbol;Acc:HGNC:376]
LOC100548954	0	0	5	0	0	3	4	5	17	4	aldehyde dehydrogenase family 3 member B1
ANKRD2	0	0	0	0	4	7	6	0	17	3	ankyrin repeat domain 2 [Source:HGNC Symbol;Acc:HGNC:495]
ASXL3	3	0	2	0	0	1	5	6	17	5	ASXL transcriptional regulator 3
ABCA7	1	0	0	2	4	2	4	4	17	6	ATP binding cassette subfamily A member 7
B3GLCT	6	0	0	0	0	1	5	5	17	4	beta 3-glucosyltransferase [Source:HGNC Symbol;Acc:HGNC:20207]
CAPN15	0	0	0	1	4	4	4	4	17	5	calpain 15
CSNK1D	1	0	0	2	0	4	5	5	17	5	casein kinase 1 delta
CECR5	3	0	2	0	1	4	4	3	17	6	cat eye syndrome chromosome region, candidate 5
C8orf76	3	0	0	0	1	2	5	6	17	5	chromosome 3 open reading frame, human C8orf76
CCDC189	1	0	3	3	0	0	5	5	17	5	coiled-coil domain containing 189
CORO6	3	0	0	2	0	5	4	3	17	5	coronin 6
CCNDBP1	0	0	0	1	2	5	5	4	17	5	cyclin D1 binding protein 1
EP400	4	0	0	1	3	7	1	1	17	6	E1A binding protein p400
ELMOD3	3	0	0	5	1	1	3	4	17	6	ELMO domain containing 3
ELK3	5	0	1	0	0	4	5	2	17	5	ETS transcription factor ELK3 [Source:HGNC Symbol;Acc:HGNC:3325]
EIF2A	0	0	0	3	0	10	4	0	17	3	eukaryotic translation initiation factor 2A [Source:HGNC Symbol;Acc:HGNC:3254]
FANCM	7	0	1	2	1	1	2	3	17	7	FA complementation group M [Source:HGNC Symbol;Acc:HGNC:23168]
FAIM	2	0	2	0	0	3	5	5	17	5	Fas apoptotic inhibitory molecule [Source:HGNC Symbol;Acc:HGNC:18703]
FBXO9	7	0	0	0	0	4	3	3	17	4	F-box protein 9 [Source:HGNC Symbol;Acc:HGNC:13588]
FGGY	3	0	0	0	0	0	8	6	17	3	FGGY carbohydrate kinase domain containing [Source:HGNC Symbol;Acc:HGNC:25610]
FLOT2	8	0	0	0	1	0	7	1	17	4	flotillin 2
FMNL2	0	0	2	0	8	4	2	1	17	5	formin like 2
FYCO1	3	0	0	0	3	7	4	0	17	4	FYVE and coiled-coil domain autophagy adaptor 1 [Source:HGNC Symbol;Acc:HGNC:14673]
GGCT	5	0	3	4	1	1	0	3	17	6	gamma-glutamylcyclotransferase
GLIS1	3	0	0	2	4	0	3	5	17	5	GLIS family zinc finger 1
GGA2	2	0	1	1	7	4	1	1	17	7	golgi associated, gamma adaptin ear containing, ARF binding protein 2 [Source:HGNC Symbol;Acc:HGNC:16064]
GUCY1B1	5	0	0	2	3	2	3	2	17	6	guanylate cyclase 1 soluble subunit beta 1 [Source:HGNC Symbol;Acc:HGNC:4687]
ITGA4	2	0	0	0	1	3	6	5	17	5	integrin subunit alpha 4
LIN7C	4	0	0	0	0	3	5	5	17	4	lin-7 homolog C, crumbs cell polarity complex component [Source:HGNC Symbol;Acc:HGNC:17789]
MAGI3	1	0	2	1	4	4	3	2	17	7	membrane associated guanylate kinase, WW and PDZ domain containing 3
MPP4	2	0	2	4	4	0	3	2	17	6	membrane palmitoylated protein 4 [Source:HGNC Symbol;Acc:HGNC:13680]
METTL23	0	0	0	0	11	0	3	3	17	3	methyltransferase like 23 [Source:HGNC Symbol;Acc:HGNC:26988]
MOB2	1	0	5	0	0	0	6	5	17	4	MOB kinase activator 2 [Source:HGNC Symbol;Acc:HGNC:24904]
ABCC6	3	0	0	0	2	8	2	2	17	5	multidrug resistance-associated protein 6
MSH4	0	0	3	0	0	6	4	4	17	4	mutS homolog 4
MLF1	0	0	0	1	5	2	5	4	17	5	myeloid leukemia factor 1 [Source:HGNC Symbol;Acc:HGNC:7125]
MLF2	7	0	0	3	0	0	3	4	17	4	myeloid leukemia factor 2
LOC100544198	0	0	1	6	1	5	2	2	17	6	myosin heavy chain, skeletal muscle, adult
NCK2	4	0	1	0	0	4	4	4	17	5	NCK adaptor protein 2 [Source:HGNC Symbol;Acc:HGNC:7665]
NGLY1	0	0	0	0	5	4	3	5	17	4	N-glycanase 1 [Source:HGNC Symbol;Acc:HGNC:17646]
ENSMGAG00000019240	4	0	0	0	0	6	4	3	17	4	novel protein coding gene
NFKB2	2	0	0	1	0	8	3	3	17	5	nuclear factor kappa B subunit 2 [Source:HGNC Symbol;Acc:HGNC:7795]
NSD3	5	0	2	0	1	3	3	3	17	6	nuclear receptor binding SET domain protein 3 [Source:HGNC Symbol;Acc:HGNC:12767]
NAP1L4	3	0	0	2	0	3	6	3	17	5	nucleosome assembly protein 1 like 4
PLCG1	3	0	0	2	0	6	4	2	17	5	phospholipase C gamma 1
LOC100549990	5	0	2	0	4	4	2	0	17	5	phosphorylase b kinase regulatory subunit beta-like
PARP11	2	0	1	2	3	0	5	4	17	6	poly(ADP-ribose) polymerase family member 11
ENSMGAG00000022004	2	0	2	0	5	5	0	3	17	5	pseudogene
RAB18	4	0	2	0	0	3	4	4	17	5	RAB18, member RAS oncogene family [Source:NCBI gene;Acc:420483] ortholog
RBSN	2	0	0	0	1	4	5	5	17	5	rabenosyn, RAB effector
RAD54L2	4	0	3	0	0	1	6	3	17	5	RAD54 like 2
RBFA	4	0	1	1	3	2	4	2	17	7	ribosome binding factor A (putative)
RBM22	4	0	0	2	0	3	3	5	17	5	RNA binding motif protein 22
LOC100550268	2	0	0	2	0	5	3	5	17	5	serine/threonine-protein kinase B-raf-like
SMAP1	1	0	0	0	0	9	2	5	17	4	small ArfGAP 1 [Source:HGNC Symbol;Acc:HGNC:19651]
SNX17	5	0	0	0	2	5	3	2	17	5	sorting nexin 17 [Source:HGNC Symbol;Acc:HGNC:14979]
SNX4	9	0	0	0	0	4	2	2	17	4	sorting nexin 4
SFPQ	1	0	0	7	0	0	3	6	17	4	splicing factor proline and glutamine rich
SHF	1	0	2	0	5	3	3	3	17	6	Src homology 2 domain containing F
ST7	7	0	3	0	0	0	4	3	17	4	suppression of tumorigenicity 7
TTC14	1	0	0	6	0	4	3	3	17	5	tetratricopeptide repeat domain 14 [Source:HGNC Symbol;Acc:HGNC:24697]
TRAPPC11	4	0	0	0	2	3	4	4	17	5	trafficking protein particle complex 11
TADA1	5	0	0	0	0	2	5	5	17	4	transcriptional adaptor 1
UBR1	0	0	0	0	6	5	3	3	17	4	ubiquitin protein ligase E3 component n-recognin 1 [Source:HGNC Symbol;Acc:HGNC:16808]
USP40	0	0	0	8	2	1	4	2	17	5	ubiquitin specific peptidase 40
USP8	0	0	0	0	4	9	2	2	17	4	ubiquitin specific peptidase 8 [Source:HGNC Symbol;Acc:HGNC:12631]
LOC104913969	2	0	0	1	4	2	5	3	17	6	uncharacterized LOC104913969
ENSMGAG00000008948	3	0	0	0	5	5	2	2	17	5	Uncharacterized protein
UTRN	6	0	0	0	5	2	2	2	17	5	utrophin [Source:HGNC Symbol;Acc:HGNC:12635]
ZNF367	6	0	0	3	2	0	4	2	17	5	zinc finger protein 367
HTR2B	0	0	0	4	0	0	6	6	16	3	5-hydroxytryptamine receptor 2B [Source:HGNC Symbol;Acc:HGNC:5294]
ABHD11	2	0	0	3	0	3	4	4	16	5	Abhydrolase domain containing 11
ADAM9	4	0	0	1	3	3	3	2	16	6	ADAM metallopeptidase domain 9 [Source:HGNC Symbol;Acc:HGNC:216]
ADGRA3	3	0	1	0	0	7	4	1	16	5	adhesion G protein-coupled receptor A3 [Source:HGNC Symbol;Acc:HGNC:13839]
ALPK3	2	0	0	7	1	0	3	3	16	5	Alpha kinase 3
ATP6V1H	4	0	0	1	2	0	4	5	16	5	ATPase H+ transporting V1 subunit H [Source:HGNC Symbol;Acc:HGNC:18303]
ATP11C	4	0	3	0	0	3	2	4	16	5	ATPase phospholipid transporting 11C [Source:HGNC Symbol;Acc:HGNC:13554]
LOC100540379	4	0	0	0	3	5	2	2	16	5	attractin-like
ATG13	2	0	4	0	1	3	2	4	16	6	autophagy related 13
ATG5	5	0	0	0	2	0	4	5	16	4	autophagy related 5
BPGM	4	0	3	0	0	0	4	5	16	4	bisphosphoglycerate mutase
C1QTNF4	0	0	0	3	0	1	6	6	16	4	C1q and TNF related 4 [Source:HGNC Symbol;Acc:HGNC:14346]
CDH13	4	0	2	0	0	0	5	5	16	4	cadherin 13 [Source:HGNC Symbol;Acc:HGNC:1753]
CRTAC1	1	0	0	0	3	7	3	2	16	5	cartilage acidic protein 1 [Source:HGNC Symbol;Acc:HGNC:14882]
CRADD	1	0	4	3	0	4	2	2	16	6	CASP2 and RIPK1 domain containing adaptor with death domain [Source:HGNC Symbol;Acc:HGNC:2340]
CD46	5	0	0	0	1	4	5	1	16	5	CD46 molecule
CCT8	4	0	0	0	0	0	6	6	16	3	chaperonin containing TCP1 subunit 8 [Source:HGNC Symbol;Acc:HGNC:1623]
CPSF3	0	0	0	2	0	10	4	0	16	3	cleavage and polyadenylation specific factor 3 [Source:HGNC Symbol;Acc:HGNC:2326]
CCDC113	8	0	0	2	0	3	1	2	16	5	Coiled-coil domain containing 113
COPS7B	6	0	1	0	0	4	3	2	16	5	COP9 signalosome subunit 7B [Source:HGNC Symbol;Acc:HGNC:16760]
CELF2	0	0	2	0	3	0	5	6	16	4	CUGBP Elav-like family member 2 [Source:HGNC Symbol;Acc:HGNC:2550]
CWF19L1	0	0	0	5	2	2	4	3	16	5	CWF19 like cell cycle control factor 1 [Source:HGNC Symbol;Acc:HGNC:25613]
CCNL2	4	0	1	1	1	6	2	1	16	7	cyclin-L1
DCAF10	4	0	0	0	2	4	2	4	16	5	DDB1 and CUL4 associated factor 10
DIDO1	2	0	0	0	2	8	1	3	16	5	death inducer-obliterator 1
LOC100546398	3	0	3	0	0	0	5	5	16	4	DNA repair-scaffolding protein-like
LOC104909369	3	0	0	0	0	3	5	5	16	4	double-stranded RNA-binding protein Staufen homolog 2-like
DPY19L4	0	0	0	0	4	5	4	3	16	4	dpy-19 like 4 [Source:HGNC Symbol;Acc:HGNC:27829]
TCEB3	4	0	0	0	0	4	3	5	16	4	elongin A
ELOC	4	0	0	0	0	4	4	4	16	4	elongin C [Source:HGNC Symbol;Acc:HGNC:11617]
ERO1A	0	0	0	0	3	6	4	3	16	4	endoplasmic reticulum oxidoreductase 1 alpha
ESCO1	2	0	2	0	2	0	5	5	16	5	establishment of sister chromatid cohesion N-acetyltransferase 1 [Source:HGNC Symbol;Acc:HGNC:24645]
EIF4A2	5	0	0	2	0	6	3	0	16	4	eukaryotic translation initiation factor 4A2 [Source:HGNC Symbol;Acc:HGNC:3284]
FBXO31	3	0	2	0	2	3	1	5	16	6	F-box protein 31 [Source:HGNC Symbol;Acc:HGNC:16510]
FUT11	0	0	1	3	0	3	4	5	16	5	fucosyltransferase 11 [Source:HGNC Symbol;Acc:HGNC:19233]
LOC100542388	0	4	0	2	4	2	2	2	16	6	G patch domain-containing protein 1-like
EARS2	0	0	0	3	0	9	3	1	16	4	glutamyl-tRNA synthetase 2, mitochondrial
HNRNPU	3	0	2	1	0	0	6	4	16	5	heterogeneous nuclear ribonucleoprotein U
HEXD	0	0	0	2	4	3	3	4	16	5	hexosaminidase D [Source:HGNC Symbol;Acc:HGNC:26307]
HDAC9	2	0	2	1	2	3	3	3	16	7	histone deacetylase 9 [Source:HGNC Symbol;Acc:HGNC:14065]
IGFBP5	0	0	3	2	2	0	4	5	16	5	insulin like growth factor binding protein 5 [Source:NCBI gene;Acc:424220] ortholog
ITGB1BP1	3	0	0	0	0	4	5	4	16	4	integrin subunit beta 1 binding protein 1
KLHDC1	0	0	0	3	0	3	5	5	16	4	kelch domain containing 1 [Source:HGNC Symbol;Acc:HGNC:19836]
KIF16B	6	0	0	2	0	4	1	3	16	5	kinesin family member 16B [Source:HGNC Symbol;Acc:HGNC:15869]
KLC1	4	0	0	0	3	2	3	4	16	5	kinesin light chain 1
LGMN	0	0	0	0	3	6	6	1	16	4	legumain [Source:HGNC Symbol;Acc:HGNC:9472]
LRRC49	8	0	0	0	3	0	2	3	16	4	leucine rich repeat containing 49
LYPLAL1	0	0	3	0	2	3	3	5	16	5	lysophospholipase like 1 [Source:HGNC Symbol;Acc:HGNC:20440]
MAPKAPK5	0	0	0	6	4	0	4	2	16	4	MAPK activated protein kinase 5 [Source:HGNC Symbol;Acc:HGNC:6889]
MAIP1	5	0	0	0	0	2	4	5	16	4	matrix AAA peptidase interacting protein 1 [Source:HGNC Symbol;Acc:HGNC:26198]
LOC104911090	6	0	0	0	0	4	4	2	16	4	MAX gene-associated protein-like
LOC100548064	2	0	0	6	0	0	4	4	16	4	membrane primary amine oxidase-like
MIB1	6	0	0	0	3	2	3	2	16	5	MIB E3 ubiquitin protein ligase 1 [Source:HGNC Symbol;Acc:HGNC:21086]
MIB2	4	0	3	0	2	3	2	2	16	6	Mindbomb E3 ubiquitin protein ligase 2
MAPKBP1	2	0	2	2	0	6	4	0	16	5	mitogen-activated protein kinase binding protein 1
MORF4L1	8	0	2	0	0	0	4	2	16	4	mortality factor 4 like 1
MTMR1	3	0	2	3	0	0	4	4	16	5	myotubularin related protein 1
NPNT	3	0	0	1	4	0	4	4	16	5	Nephronectin
PCM1	6	0	2	0	4	0	2	2	16	5	pericentriolar material 1
PRDX4	8	0	0	0	0	0	4	4	16	3	peroxiredoxin 4
PIGS	0	0	0	0	6	7	3	0	16	3	phosphatidylinositol glycan anchor biosynthesis class S
PLEKHJ1	0	0	0	0	1	6	4	5	16	4	pleckstrin homology domain containing J1
LOC100543750	2	0	2	0	0	4	4	4	16	5	poly [ADP-ribose] polymerase 12-like
KCNIP1	3	0	3	0	2	0	5	3	16	5	potassium voltage-gated channel interacting protein 1 [Source:HGNC Symbol;Acc:HGNC:15521]
PCOLCE2	4	0	0	0	0	4	4	4	16	4	procollagen C-endopeptidase enhancer 2
PPP1R12A	3	0	3	0	0	0	5	5	16	4	protein phosphatase 1 regulatory subunit 12A [Source:HGNC Symbol;Acc:HGNC:7618]
PTPA	2	0	2	0	0	0	6	6	16	4	protein phosphatase 2 phosphatase activator [Source:HGNC Symbol;Acc:HGNC:9308]
PPP4R1	2	0	2	0	0	4	4	4	16	5	protein phosphatase 4 regulatory subunit 1
ENSMGAG00000020146	4	0	0	0	2	4	4	2	16	5	pseudogene
RAC3	3	0	0	3	0	0	5	5	16	4	ras-related C3 botulinum toxin substrate 3 (rho family, small GTP binding protein Rac3)
RPP40	4	0	0	0	0	6	2	4	16	4	ribonuclease P/MRP subunit p40 [Source:HGNC Symbol;Acc:HGNC:20992]
RAVER2	0	0	0	0	2	6	4	4	16	4	ribonucleoprotein, PTB binding 2
RBMX	2	0	0	0	0	8	4	2	16	4	RNA binding motif protein X-linked
POLR3F	1	0	0	0	7	1	4	3	16	5	RNA polymerase III subunit F
SEPTIN7	5	0	1	0	3	1	3	3	16	6	septin 7 [Source:HGNC Symbol;Acc:HGNC:1717]
SERPINE2	8	0	0	0	0	0	4	4	16	3	serpin family E member 2 [Source:HGNC Symbol;Acc:HGNC:8951]
SH3GLB1	4	0	0	0	4	2	2	4	16	5	SH3 domain containing GRB2 like, endophilin B1 [Source:HGNC Symbol;Acc:HGNC:10833]
SRP14	4	0	0	2	0	3	3	4	16	5	signal recognition particle 14 [Source:HGNC Symbol;Acc:HGNC:11299]
SMG8	0	0	0	5	0	4	4	3	16	4	SMG8, nonsense mediated mRNA decay factor
LOC100542307	0	0	0	4	4	0	4	4	16	4	solute carrier family 2, facilitated glucose transporter member 3
SLC25A3	3	0	0	2	0	0	4	7	16	4	solute carrier family 25 member 3 [Source:HGNC Symbol;Acc:HGNC:10989]
SLC35B3	0	0	3	0	5	3	2	3	16	5	solute carrier family 35 member B3 [Source:HGNC Symbol;Acc:HGNC:21601]
STARD8	1	0	0	0	3	6	3	3	16	5	StAR related lipid transfer domain containing 8
SUPV3L1	2	0	0	0	2	4	4	4	16	5	Suv3 like RNA helicase [Source:HGNC Symbol;Acc:HGNC:11471]
LOC104909746	0	0	0	0	2	4	6	4	16	4	synaptojanin-2-like
TASP1	8	0	2	0	0	3	1	2	16	5	taspase 1
THUMPD2	3	0	3	0	1	1	4	4	16	6	THUMP domain containing 2
TJP3	1	0	0	0	2	10	2	1	16	5	tight junction protein 3 [Source:HGNC Symbol;Acc:HGNC:11829]
TPX2	3	0	0	0	0	8	2	3	16	4	TPX2 microtubule nucleation factor
TFEB	1	0	2	1	0	4	4	4	16	6	transcription factor EB [Source:HGNC Symbol;Acc:HGNC:11753]
TMEM260	0	0	0	0	2	8	3	3	16	4	transmembrane protein 260 [Source:HGNC Symbol;Acc:HGNC:20185]
TUBGCP6	3	0	0	1	0	6	3	3	16	5	tubulin gamma complex associated protein 6 [Source:HGNC Symbol;Acc:HGNC:18127]
USP13	7	0	1	0	0	4	3	1	16	5	ubiquitin specific peptidase 13 [Source:HGNC Symbol;Acc:HGNC:12611]
LOC100545947	0	0	0	3	2	4	2	5	16	5	UDP-glucose:glycoprotein glucosyltransferase 1
ENSMGAG00000019973	3	0	0	0	4	4	1	4	16	5	UDP-N-acetylglucosamine transferase subunit ALG13 homolog
LOC104913510	5	0	0	0	5	0	3	3	16	4	uncharacterized LOC104913510
ENSMGAG00000006267	4	0	0	0	5	1	4	2	16	5	Uncharacterized protein
VWA8	4	0	3	0	0	3	3	3	16	5	von Willebrand factor A domain containing 8
WWC3	2	0	1	0	0	5	4	4	16	5	WWC family member 3 [Source:HGNC Symbol;Acc:HGNC:29237]
ZBTB46	1	0	6	0	1	0	4	4	16	5	zinc finger and BTB domain containing 46
ZBTB49	0	0	0	0	3	7	3	3	16	4	zinc finger and BTB domain containing 49 [Source:HGNC Symbol;Acc:HGNC:19883]
ZNF638	0	0	3	4	0	3	3	3	16	5	zinc finger protein 638
INTS5	2	0	0	1	5	3	2	3	16	6	integrator complex subunit 5
LOC121113107	1	0	0	10	3	2	0	0	16	4	vegetative cell wall protein gp1-like [ Gallus gallus (chicken) ]
TACC2	5	0	0	0	2	2	3	4	16	5	transforming acidic coiled-coil containing protein 2
AACS	2	0	1	2	2	3	2	3	15	7	acetoacetyl-CoA synthetase [Source:HGNC Symbol;Acc:HGNC:21298]
AFAP1	4	0	2	0	3	2	3	1	15	6	actin filament associated protein 1
ACTN4	5	0	0	0	0	1	5	4	15	4	actinin, alpha 4 [Source:NCBI gene;Acc:396024] ortholog
ATF2	7	0	0	0	2	3	1	2	15	5	activating transcription factor 2 [Source:HGNC Symbol;Acc:HGNC:784]
ARL13B	2	0	2	0	4	2	2	3	15	6	ADP ribosylation factor like GTPase 13B
ALG10	4	0	0	2	0	0	4	5	15	4	ALG10 alpha-1,2-glucosyltransferase
ALG6	0	0	0	0	5	4	3	3	15	4	ALG6 alpha-1,3-glucosyltransferase
APBB2	5	0	0	0	0	4	3	3	15	4	amyloid beta precursor protein binding family B member 2
ANXA4	1	0	0	4	0	0	5	5	15	4	annexin A4
ARSA	0	0	0	0	0	10	3	2	15	3	arylsulfatase A
BICD2	2	0	1	0	4	1	4	3	15	6	BICD cargo adaptor 2
ENSMGAG00000002578	0	0	0	0	5	6	1	3	15	4	C2H2-type domain-containing protein
CACHD1	7	0	0	0	2	2	2	2	15	5	cache domain containing 1 [Source:HGNC Symbol;Acc:HGNC:29314]
CACNA2D2	2	0	0	0	0	5	4	4	15	4	calcium voltage-gated channel auxiliary subunit alpha2delta 2 [Source:HGNC Symbol;Acc:HGNC:1400]
CTIF	6	0	0	0	0	3	3	3	15	4	cap binding complex dependent translation initiation factor [Source:HGNC Symbol;Acc:HGNC:23925]
CTSS	0	0	0	0	0	5	5	5	15	3	cathepsin S [Source:HGNC Symbol;Acc:HGNC:2545]
CRBN	0	0	0	5	1	2	3	4	15	5	cereblon [Source:HGNC Symbol;Acc:HGNC:30185]
CHMP2A	0	0	0	5	0	3	4	3	15	4	charged multivesicular body protein 2A [Source:NCBI gene;Acc:776036] ortholog
CHEK2	4	0	0	4	2	1	2	2	15	6	checkpoint kinase 2
COQ10B	5	0	0	0	0	0	5	5	15	3	coenzyme Q10B [Source:HGNC Symbol;Acc:HGNC:25819]
COQ4	0	0	0	2	8	0	4	1	15	4	coenzyme Q4 [Source:HGNC Symbol;Acc:HGNC:19693]
CSRNP1	7	0	0	0	2	0	3	3	15	4	cysteine and serine rich nuclear protein 1 [Source:HGNC Symbol;Acc:HGNC:14300]
CHIC2	5	0	0	0	4	2	1	3	15	5	Cysteine rich hydrophobic domain 2
CKAP2	7	0	0	0	0	1	4	3	15	4	cytoskeleton associated protein 2 [Source:HGNC Symbol;Acc:HGNC:1990]
DNAJB6	3	0	0	0	5	0	4	3	15	4	DnaJ heat shock protein family (Hsp40) member B6 [Source:HGNC Symbol;Acc:HGNC:14888]
DOK3	4	0	0	3	2	0	3	3	15	5	docking protein 3 [Source:HGNC Symbol;Acc:HGNC:24583]
DUSP22	5	0	1	0	0	3	3	3	15	5	dual specificity phosphatase 22 [Source:HGNC Symbol;Acc:HGNC:16077]
EML1	9	0	2	0	0	0	3	1	15	4	EMAP like 1 [Source:HGNC Symbol;Acc:HGNC:3330]
ENO1	3	6	0	0	0	0	3	3	15	4	enolase 1 [Source:HGNC Symbol;Acc:HGNC:3350]
ERCC6	1	0	0	4	0	0	5	5	15	4	ERCC excision repair 6, chromatin remodeling factor [Source:HGNC Symbol;Acc:HGNC:3438]
EXOC6	7	0	0	0	0	0	8	0	15	2	exocyst complex component 6 [Source:HGNC Symbol;Acc:HGNC:23196]
FANCL	0	0	0	0	2	8	2	3	15	4	FA complementation group L
FAM133B	2	0	1	0	1	6	2	3	15	6	Family with sequence similarity 133 member B [Source:NCBI gene;Acc:420557] ortholog
FERMT2	4	0	0	0	2	2	3	4	15	5	fermitin family member 2 [Source:HGNC Symbol;Acc:HGNC:15767]
GATSL3	4	0	0	1	0	3	3	4	15	5	GATS protein like 3
GAPVD1	0	0	0	4	1	2	5	3	15	5	GTPase activating protein and VPS9 domains 1 [Source:HGNC Symbol;Acc:HGNC:23375]
HEXA	1	0	2	0	0	6	3	3	15	5	hexosaminidase subunit alpha
HDAC2	0	0	1	0	1	2	6	5	15	5	histone deacetylase 2
ITPRID2	1	0	0	0	0	6	4	4	15	4	ITPR interacting domain containing 2 [Source:HGNC Symbol;Acc:HGNC:11319]
KLC4	5	0	2	0	2	0	3	3	15	5	kinesin light chain 4
LOC100538629	0	0	0	0	3	6	0	6	15	3	kinesin-1 heavy chain
LOC100550717	6	0	1	2	0	4	2	0	15	5	lethal (3)malignant brain tumor-like protein 4
LRRC14	0	0	0	9	3	0	1	2	15	4	leucine rich repeat containing 14
LRCH3	6	0	0	0	0	6	2	1	15	4	leucine rich repeats and calponin homology domain containing 3 [Source:HGNC Symbol;Acc:HGNC:28637]
LOC104909514	0	0	3	3	0	0	3	6	15	4	lysocardiolipin acyltransferase 1
MALT1	4	0	2	0	0	3	3	3	15	5	MALT1 paracaspase [Source:HGNC Symbol;Acc:HGNC:6819]
MITF	5	0	0	0	0	3	5	2	15	4	melanocyte inducing transcription factor [Source:HGNC Symbol;Acc:HGNC:7105]
MAGI1	2	0	0	0	2	6	2	3	15	5	membrane associated guanylate kinase, WW and PDZ domain containing 1 [Source:HGNC Symbol;Acc:HGNC:946]
MERTK	2	0	0	0	2	5	3	3	15	5	MER proto-oncogene, tyrosine kinase
MTX3	4	0	0	1	0	5	4	1	15	5	metaxin 3 [Source:HGNC Symbol;Acc:HGNC:24812]
MSRA	4	0	3	0	1	1	3	3	15	6	methionine sulfoxide reductase A
LOC100547828	3	0	2	2	0	0	4	4	15	5	methyltransferase-like protein 4
MSTO1	4	0	0	0	5	3	1	2	15	5	misato 1, mitochondrial distribution and morphology regulator
MYO1E	1	0	3	0	5	0	3	3	15	5	myosin IE
NCKIPSD	3	0	0	0	3	3	3	3	15	5	NCK interacting protein with SH3 domain [Source:HGNC Symbol;Acc:HGNC:15486]
ENSMGAG00000018056	3	0	0	0	0	2	5	5	15	4	novel protein coding gene
ENSMGAG00000019040	1	0	2	0	5	5	1	1	15	6	novel protein coding gene
ENSMGAG00000019751	1	0	3	3	0	0	4	4	15	5	novel protein coding gene
ENSMGAG00000021520	3	0	0	0	3	3	3	3	15	5	novel protein coding gene
NEMF	4	0	0	0	2	7	1	1	15	5	nuclear export mediator factor [Source:HGNC Symbol;Acc:HGNC:10663]
NUGGC	3	0	0	7	0	0	2	3	15	4	nuclear GTPase, germinal center associated [Source:HGNC Symbol;Acc:HGNC:33550]
NABP1	0	0	0	0	3	1	6	5	15	4	nucleic acid binding protein 1 [Source:HGNC Symbol;Acc:HGNC:26232]
OGT	3	0	2	3	0	0	5	2	15	5	O-linked N-acetylglucosamine (GlcNAc) transferase
ORMDL2	0	0	0	0	0	3	6	6	15	3	ORMDL sphingolipid biosynthesis regulator 2
PLIN2	2	0	0	2	1	0	5	5	15	5	perilipin 2 [Source:HGNC Symbol;Acc:HGNC:248]
FARSA	0	0	0	0	0	6	3	6	15	3	phenylalanyl-tRNA synthetase subunit alpha [Source:HGNC Symbol;Acc:HGNC:3592]
PRRC2C	7	0	0	0	0	3	2	3	15	4	proline rich coiled-coil 2C [Source:HGNC Symbol;Acc:HGNC:24903]
PSMC6	6	0	0	0	2	3	2	2	15	5	proteasome 26S subunit, ATPase 6 [Source:HGNC Symbol;Acc:HGNC:9553]
PPME1	8	0	1	0	0	0	2	4	15	4	protein phosphatase methylesterase 1
R3HCC1	0	0	0	7	0	0	3	5	15	3	R3H domain and coiled-coil containing 1
RAB3GAP2	3	0	0	2	0	2	5	3	15	5	RAB3 GTPase activating non-catalytic protein subunit 2 [Source:HGNC Symbol;Acc:HGNC:17168]
RALA	3	0	1	0	2	0	4	5	15	5	RAS like proto-oncogene A [Source:HGNC Symbol;Acc:HGNC:9839]
RMDN1	3	0	0	0	3	3	3	3	15	5	regulator of microtubule dynamics 1
RRP12	0	0	0	3	0	6	3	3	15	4	ribosomal RNA processing 12 homolog [Source:HGNC Symbol;Acc:HGNC:29100]
RNF214	2	0	0	1	5	1	2	4	15	6	ring finger protein 214 [Source:HGNC Symbol;Acc:HGNC:25335]
POLR2B	1	0	0	0	2	4	5	3	15	5	RNA polymerase II subunit B
SLX4	0	0	0	0	0	5	5	5	15	3	SLX4 structure-specific endonuclease subunit
SGSM2	2	0	0	0	0	8	3	2	15	4	small G protein signaling modulator 2 [Source:HGNC Symbol;Acc:HGNC:29026]
SNRNP200	0	0	0	2	3	3	4	3	15	5	small nuclear ribonucleoprotein U5 subunit 200
SLC20A2	7	0	0	0	0	0	4	4	15	3	solute carrier family 20 member 2
SLC25A51	2	0	0	0	2	3	5	3	15	5	solute carrier family 25 member 51
SLC35A5	4	0	0	0	3	0	3	5	15	4	solute carrier family 35 member A5 [Source:HGNC Symbol;Acc:HGNC:20792]
SLC38A6	2	0	3	2	0	3	2	3	15	6	solute carrier family 38 member 6 [Source:HGNC Symbol;Acc:HGNC:19863]
LOC100542624	0	6	0	0	3	0	3	3	15	4	son of sevenless homolog 1-like
LOC116217638	1	0	0	6	2	0	4	2	15	5	spore wall protein 2-like
SAPCD2	0	0	0	3	3	3	3	3	15	5	suppressor APC domain containing 2 [Source:HGNC Symbol;Acc:HGNC:28055]
SMARCC1	3	0	3	0	4	2	2	1	15	6	SWI/SNF related, matrix associated, actin dependent regulator of chromatin subfamily c member 1 [Source:HGNC Symbol;Acc:HGNC:11104]
SYNJ2	1	0	0	0	1	6	3	4	15	5	synaptojanin 2
STXBP5	2	0	3	0	0	3	3	4	15	5	syntaxin binding protein 5 [Source:HGNC Symbol;Acc:HGNC:19665]
TBC1D1	1	0	2	0	2	4	2	4	15	6	TBC1 domain family member 1 [Source:HGNC Symbol;Acc:HGNC:11578]
TCTN3	3	0	0	3	0	5	1	3	15	5	Tectonic family member 3
TIAM2	1	0	0	0	2	6	2	4	15	5	TIAM Rac1 associated GEF 2 [Source:HGNC Symbol;Acc:HGNC:11806]
TMEM255A	4	0	0	0	0	7	4	0	15	3	transmembrane protein 255A [Source:HGNC Symbol;Acc:HGNC:26086]
TMEM269	1	0	0	10	0	0	4	0	15	3	transmembrane protein 269
TMEM63C	2	0	1	0	3	7	1	1	15	6	transmembrane protein 63C [Source:HGNC Symbol;Acc:HGNC:23787]
UBE2E2	1	0	2	0	0	1	5	6	15	5	ubiquitin conjugating enzyme E2 E2 [Source:HGNC Symbol;Acc:HGNC:12478]
UBE2Q1	4	0	0	0	4	0	3	4	15	4	ubiquitin conjugating enzyme E2 Q1 [Source:HGNC Symbol;Acc:HGNC:15698]
USP44	0	0	0	1	3	5	2	4	15	5	ubiquitin specific peptidase 44 [Source:HGNC Symbol;Acc:HGNC:20064]
USP3	1	0	0	2	2	4	3	3	15	6	Ubiquitinyl hydrolase 1 (EC 3.4.19.12)
LOC104916874	0	0	3	4	0	2	3	3	15	5	uncharacterized LOC104916874
ENSMGAG00000001527	4	0	0	0	1	4	3	3	15	5	Uncharacterized protein
ENSMGAG00000014029	2	0	0	6	4	0	3	0	15	4	Uncharacterized protein
ZNF609	2	0	0	5	0	0	5	3	15	4	zinc finger protein 609 [Source:HGNC Symbol;Acc:HGNC:29003]
ACAA2	7	0	0	0	2	0	2	3	14	4	acetyl-CoA acyltransferase 2 [Source:HGNC Symbol;Acc:HGNC:83]
ACP2	0	0	0	4	3	1	3	3	14	5	acid phosphatase 2, lysosomal
ACAD8	2	0	2	0	4	0	2	4	14	5	acyl-CoA dehydrogenase family member 8 [Source:HGNC Symbol;Acc:HGNC:87]
LOC100544972	2	0	0	2	2	5	2	1	14	6	ADAMTS-like protein 2
AP5M1	0	0	0	0	4	6	2	2	14	4	adaptor related protein complex 5 subunit mu 1 [Source:HGNC Symbol;Acc:HGNC:20192]
ARFGAP2	4	0	0	0	2	5	1	2	14	5	ADP ribosylation factor GTPase activating protein 2
LOC109368186	4	0	2	0	6	2	0	0	14	4	A-kinase anchor protein 9-like
AKAP12	3	0	1	0	2	0	5	3	14	5	A-kinase anchoring protein 12 [Source:HGNC Symbol;Acc:HGNC:370]
ALKBH1	4	0	1	0	0	3	3	3	14	5	alkB homolog 1, histone H2A dioxygenase [Source:HGNC Symbol;Acc:HGNC:17911]
ALKBH2	0	0	0	2	1	0	5	6	14	4	alkB homolog 2, alpha-ketoglutarate dependent dioxygenase [Source:HGNC Symbol;Acc:HGNC:32487]
ANKRD16	6	0	1	2	0	0	3	2	14	5	ankyrin repeat domain 16 [Source:HGNC Symbol;Acc:HGNC:23471]
AFMID	3	0	1	0	0	5	1	4	14	5	arylformamidase [Source:HGNC Symbol;Acc:HGNC:20910]
ATXN1	4	0	6	0	0	0	2	2	14	4	ataxin 1 [Source:HGNC Symbol;Acc:HGNC:10548]
ATP11A	2	0	1	0	1	4	3	3	14	6	ATPase phospholipid transporting 11A [Source:HGNC Symbol;Acc:HGNC:13552]
BFAR	0	0	0	0	6	0	4	4	14	3	bifunctional apoptosis regulator
BAP1	0	0	0	0	6	3	1	4	14	4	BRCA1 associated protein 1 [Source:HGNC Symbol;Acc:HGNC:950]
BAZ1B	1	0	0	0	1	4	4	4	14	5	bromodomain adjacent to zinc finger domain 1B
CBL	0	0	5	0	0	0	6	3	14	3	Cbl proto-oncogene [Source:HGNC Symbol;Acc:HGNC:1541]
CLK2	1	0	0	2	0	5	3	3	14	5	CDC like kinase 2
CDK5RAP2	1	0	0	2	2	2	4	3	14	6	CDK5 regulatory subunit associated protein 2 [Source:HGNC Symbol;Acc:HGNC:18672]
CDIP1	1	0	2	0	2	4	2	3	14	6	cell death inducing p53 target 1
CDC27	4	0	0	0	0	6	2	2	14	4	cell division cycle 27
CBY1	4	0	0	0	4	0	4	2	14	4	chibby family member 1, beta catenin antagonist [Source:HGNC Symbol;Acc:HGNC:1307]
MEAF6	2	0	2	0	4	3	2	1	14	6	Chromatin modification-related protein MEAF6
CSTF3	1	0	0	0	0	4	5	4	14	4	cleavage stimulation factor subunit 3 [Source:HGNC Symbol;Acc:HGNC:2485]
F13A1	4	0	4	0	0	2	2	2	14	5	coagulation factor XIII A chain [Source:HGNC Symbol;Acc:HGNC:3531]
CCDC14	2	0	0	2	2	2	2	4	14	6	coiled-coil domain containing 14
COMMD2	2	0	0	4	0	0	4	4	14	4	COMM domain containing 2 [Source:HGNC Symbol;Acc:HGNC:24993]
COG4	4	0	0	0	1	5	2	2	14	5	component of oligomeric golgi complex 4
CLEC19A	7	0	0	0	0	5	1	1	14	4	C-type lectin domain containing 19A
ENSMGAG00000006958	0	3	2	0	3	2	2	2	14	6	Death associated protein kinase 1
DCUN1D1	0	0	0	0	4	0	5	5	14	3	defective in cullin neddylation 1 domain containing 1 [Source:HGNC Symbol;Acc:HGNC:18184]
LOC104911845	0	0	0	0	4	0	5	5	14	3	DNA annealing helicase and endonuclease ZRANB3-like
DCLRE1A	2	0	0	0	4	0	4	4	14	4	DNA cross-link repair 1A [Source:HGNC Symbol;Acc:HGNC:17660]
POLDIP3	1	0	1	0	0	5	3	4	14	5	DNA polymerase delta interacting protein 3 [Source:HGNC Symbol;Acc:HGNC:23782]
E2F4	3	0	0	0	1	2	3	5	14	5	E2F transcription factor 4
LOC100546305	0	0	0	0	0	8	3	3	14	3	E3 ubiquitin-protein ligase HECTD3-like
ELMO2	3	0	0	1	1	2	3	4	14	6	engulfment and cell motility 2
EPB41L2	1	0	0	6	0	1	4	2	14	5	erythrocyte membrane protein band 4.1 like 2
ETNK1	4	0	2	2	0	0	4	2	14	5	ethanolamine kinase 1 [Source:HGNC Symbol;Acc:HGNC:24649]
FAM210B	1	0	0	0	1	4	4	4	14	5	Family with sequence similarity 210 member B
FUBP1	2	0	0	3	0	0	4	5	14	4	far upstream element binding protein 1
FCHSD1	0	0	0	5	0	3	3	3	14	4	FCH and double SH3 domains 1
FHIT	2	0	2	0	6	0	2	2	14	5	fragile histidine triad diadenosine triphosphatase
FCSK	1	0	0	5	1	3	2	2	14	6	Fucose kinase
GPR137B	1	0	1	0	0	6	3	3	14	5	G protein-coupled receptor 137B [Source:HGNC Symbol;Acc:HGNC:11862]
GFPT1	3	0	2	0	1	2	3	3	14	6	glutamine--fructose-6-phosphate transaminase 1 [Source:HGNC Symbol;Acc:HGNC:4241]
GOSR2	2	0	0	8	0	0	2	2	14	4	golgi SNAP receptor complex member 2
GON4L	0	0	0	3	3	5	2	1	14	5	gon-4 like
HECW1	4	0	0	0	1	2	3	4	14	5	HECT, C2 and WW domain containing E3 ubiquitin protein ligase 1 [Source:HGNC Symbol;Acc:HGNC:22195]
ITGA6	1	0	0	0	4	1	4	4	14	5	integrin subunit alpha 6
IFT172	2	0	0	0	1	6	2	3	14	5	intraflagellar transport 172 [Source:HGNC Symbol;Acc:HGNC:30391]
KPNA5	0	0	4	0	6	0	0	4	14	3	karyopherin subunit alpha 5
KIAA1328	2	0	0	0	2	2	4	4	14	5	KIAA1328 [Source:HGNC Symbol;Acc:HGNC:29248]
KSR1	1	0	3	0	2	4	2	2	14	6	kinase suppressor of ras 1
LAMA3	0	0	0	2	1	4	4	3	14	5	laminin subunit alpha 3 [Source:HGNC Symbol;Acc:HGNC:6483]
LMAN1	2	0	0	2	3	3	4	0	14	5	lectin, mannose binding 1
LRRC45	2	0	0	1	4	4	2	1	14	6	leucine rich repeat containing 45
LRRC8B	3	0	0	0	1	3	3	4	14	5	leucine rich repeat containing 8 VRAC subunit B [Source:HGNC Symbol;Acc:HGNC:30692]
LSM14A	4	0	0	0	0	2	4	4	14	4	LSM14A, mRNA processing body assembly factor
LOC100547897	2	0	0	2	0	4	2	4	14	5	lysosomal alpha-glucosidase-like
LOC100545800	2	0	0	1	0	3	4	4	14	5	lysosomal amino acid transporter 1 homolog
MAN2C1	4	0	0	0	4	0	3	3	14	4	mannosidase alpha class 2C member 1
MBIP	3	0	2	0	0	3	3	3	14	5	MAP3K12 binding inhibitory protein 1 [Source:HGNC Symbol;Acc:HGNC:20427]
MPPED2	0	0	2	0	4	2	4	2	14	5	metallophosphoesterase domain containing 2 [Source:HGNC Symbol;Acc:HGNC:1180]
MBD5	2	0	0	1	0	4	4	3	14	5	methyl-CpG binding domain protein 5 [Source:HGNC Symbol;Acc:HGNC:20444]
MICALL2	0	0	3	2	0	4	3	2	14	5	MICAL like 2
MTFR2	0	0	0	2	4	0	4	4	14	4	mitochondrial fission regulator 2
MAPK1IP1L	0	0	0	4	0	1	5	4	14	4	mitogen-activated protein kinase 1 interacting protein 1 like [Source:HGNC Symbol;Acc:HGNC:19840]
MACROD2	3	0	1	0	1	5	2	2	14	6	mono-ADP ribosylhydrolase 2
MSI2	6	0	0	2	2	2	2	0	14	5	Musashi RNA binding protein 2
MYBL1	4	0	1	0	0	3	2	4	14	5	MYB proto-oncogene like 1
NCKAP1	6	0	0	0	0	0	4	4	14	3	NCK associated protein 1 [Source:HGNC Symbol;Acc:HGNC:7666]
LOC100544619	0	0	0	5	0	2	4	3	14	4	nodal modulator 1
NOP14	1	0	0	2	0	4	3	4	14	5	NOP14 nucleolar protein [Source:HGNC Symbol;Acc:HGNC:16821]
ENSMGAG00000018260	2	0	0	2	0	0	5	5	14	4	novel protein coding gene
ENSMGAG00000018419	5	0	0	0	3	3	1	2	14	5	novel protein coding gene
ENSMGAG00000019686	5	0	0	0	3	4	2	0	14	4	novel protein coding gene
NFIA	2	0	3	2	1	0	2	4	14	6	Nuclear factor I A
NFX1	6	0	0	0	2	2	2	2	14	5	nuclear transcription factor, X-box binding 1
NDEL1	2	0	0	2	0	4	6	0	14	4	nudE neurodevelopment protein 1 like 1
OGFRL1	1	0	0	0	0	5	4	4	14	4	opioid growth factor receptor like 1
FARSB	5	0	0	0	4	0	2	3	14	4	phenylalanyl-tRNA synthetase beta subunit
PICALM	6	0	0	0	1	0	0	7	14	3	phosphatidylinositol binding clathrin assembly protein
PIGV	2	0	3	2	1	0	3	3	14	6	phosphatidylinositol glycan anchor biosynthesis class V [Source:HGNC Symbol;Acc:HGNC:26031]
PITPNM1	0	0	0	4	0	5	3	2	14	4	phosphatidylinositol transfer protein membrane associated 1
PAN3	1	0	0	2	0	5	3	3	14	5	poly(A) specific ribonuclease subunit PAN3
PTPN23	2	0	0	3	0	1	4	4	14	5	protein tyrosine phosphatase non-receptor type 23 [Source:HGNC Symbol;Acc:HGNC:14406]
PACC1	4	0	1	0	0	5	1	3	14	5	proton activated chloride channel 1 [Source:HGNC Symbol;Acc:HGNC:25593]
ENSMGAG00000001291	0	0	0	1	4	3	3	3	14	5	pseudogene
P2RX4	1	0	0	0	7	0	3	3	14	4	purinergic receptor P2X 4 [Source:HGNC Symbol;Acc:HGNC:8535]
RBL1	0	0	1	0	4	4	2	3	14	5	RB transcriptional corepressor like 1
RPRD1A	3	0	3	0	0	0	4	4	14	4	regulation of nuclear pre-mRNA domain containing 1A [Source:HGNC Symbol;Acc:HGNC:25560]
ARHGAP21	10	0	0	0	0	0	4	0	14	2	Rho GTPase activating protein 21
RNH1	7	0	0	0	0	3	3	1	14	4	ribonuclease/angiogenin inhibitor 1 [Source:HGNC Symbol;Acc:HGNC:10074]
RNF126	3	0	0	3	0	0	3	5	14	4	Ring finger protein 126
RNPS1	0	0	6	0	0	0	4	4	14	3	RNA binding protein with serine rich domain 1
SLTM	2	0	0	0	2	5	3	2	14	5	SAFB like transcription modulator
SHLD2	3	0	0	0	4	1	3	3	14	5	shieldin complex subunit 2 [Source:HGNC Symbol;Acc:HGNC:28773]
SLC25A39	2	0	0	0	2	4	4	2	14	5	solute carrier family 25 member 39 [Source:HGNC Symbol;Acc:HGNC:24279]
SRM	3	0	0	2	0	2	3	4	14	5	spermidine synthase [Source:HGNC Symbol;Acc:HGNC:11296]
SRPK2	2	0	1	3	3	1	2	2	14	7	SRSF protein kinase 2
STRN3	4	2	1	0	3	3	1	0	14	6	striatin 3 [Source:HGNC Symbol;Acc:HGNC:15720]
SUB1	2	0	0	2	2	0	4	4	14	5	SUB1 regulator of transcription [Source:HGNC Symbol;Acc:HGNC:19985]
SZRD1	1	0	2	0	0	5	3	3	14	5	SUZ RNA binding domain containing 1 [Source:HGNC Symbol;Acc:HGNC:30232]
SYDE2	4	0	0	3	1	0	3	3	14	5	synapse defective Rho GTPase homolog 2 [Source:HGNC Symbol;Acc:HGNC:25841]
SYNJ2BP	2	0	2	0	0	4	3	3	14	5	synaptojanin-2-binding protein-like
SYNPO2	4	0	0	0	3	0	4	3	14	4	synaptopodin 2 [Source:HGNC Symbol;Acc:HGNC:17732]
TAF2	4	0	0	0	3	3	0	4	14	4	TATA-box binding protein associated factor 2 [Source:HGNC Symbol;Acc:HGNC:11536]
TBC1D14	1	0	0	3	2	1	4	3	14	6	TBC1 domain family member 14 [Source:HGNC Symbol;Acc:HGNC:29246]
TBC1D2	2	0	0	0	6	0	4	2	14	4	TBC1 domain family member 2
THUMPD3	0	0	0	3	0	3	3	5	14	4	THUMP domain containing 3
TNFAIP8	1	0	2	0	0	5	3	3	14	5	TNF alpha induced protein 8 [Source:HGNC Symbol;Acc:HGNC:17260]
TMCO6	3	0	0	2	0	4	3	2	14	5	transmembrane and coiled-coil domains 6
TMEM104	4	0	1	4	0	1	3	1	14	6	transmembrane protein 104
TMEM161B	2	0	1	0	4	4	2	1	14	6	transmembrane protein 161B [Source:HGNC Symbol;Acc:HGNC:28483]
TMEM177	2	0	0	2	2	0	4	4	14	5	transmembrane protein 177
TNRC18	1	0	0	2	0	4	4	3	14	5	Trinucleotide repeat containing 18
TRMT11	6	0	0	0	2	0	4	2	14	4	tRNA methyltransferase 11 homolog
TNNT2	5	0	0	0	0	1	4	4	14	4	troponin T2, cardiac type [Source:NCBI gene (formerly Entrezgene);Acc:100303665]
TTK	2	0	0	0	0	6	3	3	14	4	TTK protein kinase [Source:HGNC Symbol;Acc:HGNC:12401]
LOC100539357	3	0	0	0	2	7	2	0	14	4	tubulin polyglutamylase TTLL4
TNK2	4	0	0	0	0	0	4	6	14	3	tyrosine kinase non receptor 2
UBE2G2	2	0	0	2	0	2	4	4	14	5	ubiquitin conjugating enzyme E2 G2 [Source:HGNC Symbol;Acc:HGNC:12483]
LOC100544124	0	0	0	0	2	4	4	4	14	4	uncharacterized LOC100544124
LOC100548407	2	0	0	2	4	0	4	2	14	5	uncharacterized LOC100548407
LOC109370731	0	0	0	0	3	3	4	4	14	4	uncharacterized LOC109370731
VPS13A	0	0	4	0	4	2	2	2	14	5	vacuolar protein sorting 13 homolog A [Source:HGNC Symbol;Acc:HGNC:1908]
VPS25	0	0	0	0	4	4	2	4	14	4	vacuolar protein sorting 25 homolog [Source:NCBI gene;Acc:420021] ortholog
VPS36	4	0	0	0	3	2	2	3	14	5	vacuolar protein sorting 36 homolog
VPS39	2	0	0	0	0	5	2	5	14	4	VPS39 subunit of HOPS complex
WDHD1	4	0	0	3	0	4	1	2	14	5	WD repeat and HMG-box DNA binding protein 1 [Source:HGNC Symbol;Acc:HGNC:23170]
WASF2	2	0	2	0	0	0	5	5	14	4	Wiskott-Aldrich syndrome protein family member (WASP family protein member)
YIPF1	3	0	0	0	3	0	4	4	14	4	Yip1 domain family member 1 [Source:HGNC Symbol;Acc:HGNC:25231]
ZFP91	2	0	0	0	0	8	4	0	14	3	ZFP91 zinc finger protein
ZFAND4	2	0	3	0	0	2	3	4	14	5	zinc finger AN1-type containing 4
ZC3H14	6	0	0	0	0	0	4	4	14	3	zinc finger CCCH-type containing 14 [Source:HGNC Symbol;Acc:HGNC:20509]
ZCRB1	3	0	0	0	3	0	4	4	14	4	zinc finger CCHC-type and RNA binding motif containing 1 [Source:HGNC Symbol;Acc:HGNC:29620]
ZCCHC17	1	0	0	1	4	4	1	3	14	6	zinc finger CCHC-type containing 17
ZEB1	0	0	0	0	0	5	3	6	14	3	zinc finger E-box binding homeobox 1
ZNF277	5	0	0	0	0	3	3	3	14	4	zinc finger protein 277 [Source:HGNC Symbol;Acc:HGNC:13070]
ZNF385B	3	0	2	2	3	0	3	1	14	6	zinc finger protein 385B [Source:HGNC Symbol;Acc:HGNC:26332]
LOC109365936	2	0	0	4	2	2	2	2	14	6	zinc finger protein 628-like
ZFR	2	0	0	0	4	4	2	2	14	5	Zinc finger RNA binding protein
ABHD5	2	0	0	0	0	6	2	3	13	4	abhydrolase domain containing 5, lysophosphatidic acid acyltransferase [Source:HGNC Symbol;Acc:HGNC:21396]
ACTR3	2	0	0	0	3	2	3	3	13	5	actin related protein 3
ACSL4	3	0	0	0	3	3	2	2	13	5	acyl-CoA synthetase long chain family member 4 [Source:HGNC Symbol;Acc:HGNC:3571]
ALG8	2	0	0	2	0	2	3	4	13	5	ALG8, alpha-1,3-glucosyltransferase
ALS2	3	0	0	0	0	2	4	4	13	4	ALS2, alsin Rho guanine nucleotide exchange factor
ANKRD40CL	0	0	0	0	1	4	4	4	13	4	ANKRD40 C-terminal like [Source:HGNC Symbol;Acc:HGNC:26080]
ABTB1	3	0	3	0	0	1	5	1	13	5	ankyrin repeat and BTB domain containing 1 [Source:HGNC Symbol;Acc:HGNC:18275]
ANXA6	3	0	0	2	0	2	3	3	13	5	annexin A6 [Source:HGNC Symbol;Acc:HGNC:544]
AQR	5	0	1	0	1	1	2	3	13	6	aquarius intron-binding spliceosomal factor
BCL9L	0	0	3	0	2	2	3	3	13	5	BCL9 like [Source:HGNC Symbol;Acc:HGNC:23688]
CPPED1	3	0	0	0	2	1	4	3	13	5	calcineurin like phosphoesterase domain containing 1
CLPX	6	0	0	0	2	0	1	4	13	4	caseinolytic mitochondrial matrix peptidase chaperone subunit X [Source:HGNC Symbol;Acc:HGNC:2088]
CASP8	2	0	0	3	3	0	3	2	13	5	caspase 8 [Source:HGNC Symbol;Acc:HGNC:1509]
CNBP	0	0	0	1	0	6	4	2	13	4	CCHC-type zinc finger nucleic acid binding protein
CAPRIN1	6	0	0	0	0	2	2	3	13	4	cell cycle associated protein 1 [Source:HGNC Symbol;Acc:HGNC:6743]
CMKLR2	4	0	0	0	3	2	2	2	13	5	chemerin chemokine-like receptor 2
CHAF1B	3	0	0	0	4	1	4	1	13	5	chromatin assembly factor 1 subunit B [Source:HGNC Symbol;Acc:HGNC:1911]
CGNL1	0	0	0	2	0	9	0	2	13	3	cingulin like 1
CLINT1	1	0	4	0	0	0	3	5	13	4	clathrin interactor 1 [Source:HGNC Symbol;Acc:HGNC:23186]
CPNE1	3	0	1	0	0	2	4	3	13	5	copine 1 [Source:HGNC Symbol;Acc:HGNC:2314]
DBR1	1	0	0	0	0	6	3	3	13	4	debranching RNA lariats 1
dus2	4	0	0	0	0	2	3	4	13	4	dihydrouridine synthase 2
DNA2	0	0	0	2	1	5	3	2	13	5	DNA replication helicase/nuclease 2 [Source:HGNC Symbol;Acc:HGNC:2939]
DNAJA4	3	0	0	0	0	4	0	6	13	3	DnaJ heat shock protein family (Hsp40) member A4 [Source:HGNC Symbol;Acc:HGNC:14885]
DYNC2I1	0	0	0	0	4	3	3	3	13	4	dynein 2 intermediate chain 1 [Source:HGNC Symbol;Acc:HGNC:21862]
EMG1	0	0	0	2	0	3	5	3	13	4	EMG1, N1-specific pseudouridine methyltransferase
EPN2	3	0	0	0	4	0	3	3	13	4	epsin 2
FBXO28	0	0	2	0	0	4	2	5	13	4	F-box protein 28 [Source:HGNC Symbol;Acc:HGNC:29046]
FNDC3A	4	0	0	0	0	3	3	3	13	4	fibronectin type III domain containing 3A
FLAD1	0	0	1	1	2	3	3	3	13	6	flavin adenine dinucleotide synthetase 1
FUNDC2	0	0	0	0	5	2	3	3	13	4	FUN14 domain containing 2
GPHN	3	0	0	0	2	2	3	3	13	5	gephyrin [Source:HGNC Symbol;Acc:HGNC:15465]
GXYLT1	7	0	0	0	0	0	3	3	13	3	glucoside xylosyltransferase 1 [Source:HGNC Symbol;Acc:HGNC:27482]
HRAS	4	0	0	0	0	3	2	4	13	4	HRas proto-oncogene, GTPase
IQCC	0	0	0	3	1	5	1	3	13	5	IQ motif containing C
idh1	6	0	0	0	0	3	3	1	13	4	isocitrate dehydrogenase (NADP(+)) 1
LTBP2	5	0	0	0	0	2	3	3	13	4	latent transforming growth factor beta binding protein 2 [Source:HGNC Symbol;Acc:HGNC:6715]
LRIG1	3	0	0	0	0	5	2	3	13	4	leucine rich repeats and immunoglobulin like domains 1 [Source:HGNC Symbol;Acc:HGNC:17360]
LOC100546547	3	0	0	1	0	6	2	1	13	5	low density lipoprotein receptor adapter protein 1-like
LOC100539898	2	0	0	1	0	6	3	1	13	5	lysine-specific demethylase 6A
MPI	0	0	2	3	0	0	3	5	13	4	mannose phosphate isomerase [Source:HGNC Symbol;Acc:HGNC:7216]
METTL15	6	0	0	0	1	0	3	3	13	4	methyltransferase like 15 [Source:HGNC Symbol;Acc:HGNC:26606]
MRPL1	1	0	0	1	5	3	1	2	13	6	mitochondrial ribosomal protein L1 [Source:HGNC Symbol;Acc:HGNC:14275]
MAP3K4	4	0	0	0	1	6	1	1	13	5	mitogen-activated protein kinase kinase kinase 4 [Source:HGNC Symbol;Acc:HGNC:6856]
MAP3K7	4	0	0	0	0	5	1	3	13	4	mitogen-activated protein kinase kinase kinase 7 [Source:HGNC Symbol;Acc:HGNC:6859]
MPDZ	2	0	0	0	4	4	2	1	13	5	multiple PDZ domain crumbs cell polarity complex component [Source:HGNC Symbol;Acc:HGNC:7208]
NUB1	3	0	0	0	2	2	3	3	13	5	negative regulator of ubiquitin like proteins 1 [Source:HGNC Symbol;Acc:HGNC:17623]
ENSMGAG00000019146	3	0	0	1	1	1	2	5	13	6	novel protein coding gene
ENSMGAG00000019373	5	0	0	1	0	0	3	4	13	4	novel protein coding gene
ENSMGAG00000020716	0	0	0	0	2	5	3	3	13	4	novel protein coding gene
ENSMGAG00000021516	4	0	0	0	4	0	2	3	13	4	novel protein coding gene
NPLOC4	3	0	0	0	0	4	6	0	13	3	NPL4 homolog, ubiquitin recognition factor [Source:HGNC Symbol;Acc:HGNC:18261]
NRBP1	3	0	0	2	4	2	1	1	13	6	nuclear receptor binding protein 1 [Source:HGNC Symbol;Acc:HGNC:7993]
LOC100548286	0	0	0	4	3	1	1	4	13	5	nucleobindin-2-like
OSTF1	3	0	0	2	0	0	5	3	13	4	osteoclast stimulating factor 1
LOC100541961	0	0	0	7	0	0	3	3	13	3	pantetheinase-like
PLEKHG3	0	0	0	1	3	6	2	1	13	5	Pleckstrin homology and RhoGEF domain containing G3
PAIP1	3	0	0	4	0	0	3	3	13	4	Poly(A) binding protein interacting protein 1
PTBP1	2	0	0	4	2	3	2	0	13	5	polypyrimidine tract binding protein 1 [Source:HGNC Symbol;Acc:HGNC:9583]
PROSER1	3	0	0	4	0	2	1	3	13	5	proline and serine rich 1 [Source:HGNC Symbol;Acc:HGNC:20291]
LOC100540510	0	0	3	0	0	0	5	5	13	3	protein AF-9
PDIA4	0	0	0	0	0	8	2	3	13	3	protein disulfide isomerase family A member 4 [Source:HGNC Symbol;Acc:HGNC:30167]
ENSMGAG00000001404	1	0	1	0	4	4	1	2	13	6	pseudogene
PHTF2	0	0	0	0	0	7	3	3	13	3	putative homeodomain transcription factor 2 [Source:NCBI gene;Acc:417728] ortholog
PGPEP1	2	0	0	2	0	2	3	4	13	5	pyroglutamyl-peptidase I [Source:HGNC Symbol;Acc:HGNC:13568]
RDX	7	0	0	2	0	1	1	2	13	5	radixin
RCAN3	0	0	0	0	0	3	5	5	13	3	RCAN family member 3
RXRA	3	0	0	0	0	3	4	3	13	4	retinoid X receptor alpha [Source:HGNC Symbol;Acc:HGNC:10477]
RSPRY1	0	0	1	0	0	4	5	3	13	4	ring finger and SPRY domain containing 1
RNFT2	8	0	0	0	0	0	2	3	13	3	ring finger protein, transmembrane 2
RBM39	2	0	2	2	0	3	1	3	13	6	RNA binding motif protein 39 [Source:HGNC Symbol;Acc:HGNC:15923]
REXO1	3	0	0	5	0	0	2	3	13	4	RNA exonuclease 1 homolog
LOC104912356	3	0	0	0	0	4	3	3	13	4	roquin-1-like
SERINC5	1	0	0	3	3	0	3	3	13	5	Serine incorporator 5
SNORA73	2	0	2	0	2	1	3	3	13	6	Small nucleolar RNA SNORA73 family [Source:RFAM;Acc:RF00045]
SLC25A16	1	0	0	0	1	6	2	3	13	5	solute carrier family 25 member 16 [Source:HGNC Symbol;Acc:HGNC:10986]
SLC25A47	5	0	0	0	0	2	3	3	13	4	solute carrier family 25 member 47 [Source:HGNC Symbol;Acc:HGNC:20115]
SLC37A1	3	0	0	0	2	0	5	3	13	4	solute carrier family 37 member 1 [Source:HGNC Symbol;Acc:HGNC:11024]
SLC44A1	4	0	3	0	0	0	3	3	13	4	solute carrier family 44 member 1 [Source:HGNC Symbol;Acc:HGNC:18798]
SOS2	5	0	0	1	0	3	1	3	13	5	SOS Ras/Rho guanine nucleotide exchange factor 2 [Source:HGNC Symbol;Acc:HGNC:11188]
SDHA	0	0	3	0	3	3	4	0	13	4	succinate dehydrogenase complex flavoprotein subunit A
SRPX2	2	0	0	0	1	4	3	3	13	5	sushi repeat containing protein X-linked 2 [Source:HGNC Symbol;Acc:HGNC:30668]
SMARCA1	4	0	0	0	0	3	2	4	13	4	SWI/SNF related, matrix associated, actin dependent regulator of chromatin, subfamily a, member 1 [Source:HGNC Symbol;Acc:HGNC:11097]
LOC104909205	0	0	0	5	2	2	2	2	13	5	switch-associated protein 70
STX18	0	0	0	0	3	3	4	3	13	4	syntaxin 18
LOC100544843	4	0	0	0	3	3	2	1	13	5	transducin-like enhancer protein 4
TRPC4AP	3	0	0	2	0	3	4	1	13	5	transient receptor potential cation channel subfamily C member 4 associated protein
MTIF2	0	0	0	0	5	2	3	3	13	4	translation initiation factor IF-2, mitochondrial
TM9SF2	2	0	6	0	0	2	3	0	13	4	transmembrane 9 superfamily member 2 [Source:HGNC Symbol;Acc:HGNC:11865]
TMEM259	0	0	0	1	4	3	1	4	13	5	Transmembrane protein 259
TMEM94	1	0	0	4	3	2	2	1	13	6	transmembrane protein 94 [Source:HGNC Symbol;Acc:HGNC:28983]
TRMT10C	0	0	0	0	3	3	2	5	13	4	tRNA methyltransferase 10C, mitochondrial RNase P subunit [Source:HGNC Symbol;Acc:HGNC:26022]
UBE2Q2	3	0	0	0	0	6	2	2	13	4	ubiquitin conjugating enzyme E2 Q2
USP16	4	0	0	0	0	3	4	2	13	4	ubiquitin specific peptidase 16 [Source:HGNC Symbol;Acc:HGNC:12614]
LOC104910456	7	0	0	0	0	2	3	1	13	4	uncharacterized LOC104910456
C16H8orf33	0	0	1	3	0	1	4	4	13	5	uncharacterized LOC104913509
ENSMGAG00000007639	0	0	0	2	5	0	3	3	13	4	Uncharacterized protein
ENSMGAG00000010793	4	0	0	0	2	3	4	0	13	4	Uncharacterized protein
LOC100548360	0	0	4	0	0	1	4	4	13	4	urotensin-2 receptor-like
WDR81	0	0	0	5	0	2	3	3	13	4	WD repeat domain 81
YLPM1	0	0	1	3	0	5	2	2	13	5	YLP motif containing 1 [Source:HGNC Symbol;Acc:HGNC:17798]
LOC124416949	0	0	0	4	0	1	4	4	13	4	uncharacterized LOC124416949
ACP6	1	0	0	2	0	1	4	4	12	5	acid phosphatase 6, lysophosphatidic
ARPC5L	2	0	0	0	4	2	2	2	12	5	actin related protein 2/3 complex subunit 5 like [Source:HGNC Symbol;Acc:HGNC:23366]
ADAMTS14	0	0	0	4	0	0	5	3	12	3	ADAM metallopeptidase with thrombospondin type 1 motif 14 [Source:HGNC Symbol;Acc:HGNC:14899]
AP1S2	2	0	0	0	1	1	4	4	12	5	adaptor related protein complex 1 subunit sigma 2
AP3B1	3	0	3	0	2	2	1	1	12	6	adaptor related protein complex 3 subunit beta 1 [Source:HGNC Symbol;Acc:HGNC:566]
ADGRG1	0	0	0	2	4	2	4	0	12	4	adhesion G protein-coupled receptor G1 [Source:HGNC Symbol;Acc:HGNC:4512]
LOC100547441	2	0	2	0	0	0	6	2	12	4	ADP-ribosylation factor GTPase-activating protein 1-like
AFF1	3	0	0	3	0	0	3	3	12	4	AF4/FMR2 family member 1 [Source:HGNC Symbol;Acc:HGNC:7135]
ALKBH5	0	0	0	4	0	4	1	3	12	4	alkB homolog 5, RNA demethylase [Source:HGNC Symbol;Acc:HGNC:25996]
ACY1	1	0	0	0	0	3	4	4	12	4	aminoacylase 1
ANGEL1	0	0	0	0	0	6	3	3	12	3	angel homolog 1 [Source:HGNC Symbol;Acc:HGNC:19961]
AGGF1	2	0	0	0	0	6	2	2	12	4	angiogenic factor with G-patch and FHA domains 1
ASB7	3	0	1	0	0	4	2	2	12	5	ankyrin repeat and SOCS box containing 7 [Source:HGNC Symbol;Acc:HGNC:17182]
ARSB	3	0	1	0	3	1	2	2	12	6	arylsulfatase B [Source:HGNC Symbol;Acc:HGNC:714]
ABCB6	4	0	0	0	0	2	2	4	12	4	ATP binding cassette subfamily B member 6 (Langereis blood group)
ATP6V0D1	0	0	0	3	0	3	3	3	12	4	ATPase H+ transporting V0 subunit d1
LOC104913778	2	0	1	0	3	2	3	1	12	6	ATP-dependent DNA helicase Q5-like
BTF3L4	0	0	0	0	4	1	1	6	12	4	basic transcription factor 3 like 4
BORCS5	2	0	0	0	0	2	4	4	12	4	BLOC-1 related complex subunit 5 [Source:HGNC Symbol;Acc:HGNC:17950]
BRWD1	0	0	0	0	0	6	2	4	12	3	bromodomain and WD repeat domain containing 1 [Source:HGNC Symbol;Acc:HGNC:12760]
BSDC1	3	0	0	0	0	3	3	3	12	4	BSD domain containing 1
BUB1	0	0	0	3	0	3	3	3	12	4	BUB1 mitotic checkpoint serine/threonine kinase
CAPN10	4	0	0	4	0	0	2	2	12	4	calpain 10
CNDP2	3	0	0	0	0	3	3	3	12	4	carnosine dipeptidase 2
CSNK1G1	4	0	0	2	2	0	2	2	12	5	casein kinase 1 gamma 1 [Source:HGNC Symbol;Acc:HGNC:2454]
CNOT2	5	0	2	1	0	0	2	2	12	5	CCR4-NOT transcription complex subunit 2 [Source:HGNC Symbol;Acc:HGNC:7878]
CNOT4	4	0	0	0	3	0	3	2	12	4	CCR4-NOT transcription complex subunit 4 [Source:HGNC Symbol;Acc:HGNC:7880]
CD276	3	0	0	0	0	3	3	3	12	4	CD276 molecule [Source:HGNC Symbol;Acc:HGNC:19137]
CIZ1	6	0	0	5	0	0	0	1	12	3	CDKN1A interacting zinc finger protein 1 [Source:HGNC Symbol;Acc:HGNC:16744]
CDS2	0	0	0	0	0	6	3	3	12	3	CDP-diacylglycerol synthase 2 [Source:HGNC Symbol;Acc:HGNC:1801]
CDC42	3	0	0	0	0	3	3	3	12	4	cell division cycle 42
CDC45	3	0	0	1	0	5	2	1	12	5	cell division cycle 45
CEP104	0	0	0	3	0	7	0	2	12	3	centrosomal protein 104 [Source:HGNC Symbol;Acc:HGNC:24866]
CHKA	2	0	0	1	0	4	3	2	12	5	choline kinase alpha
C12orf75	2	0	0	0	2	4	2	2	12	5	chromosome 12 open reading frame 75 [Source:NCBI gene;Acc:771624] ortholog
C3orf33	0	0	0	5	1	0	2	4	12	4	chromosome 3 open reading frame 33 [Source:HGNC Symbol;Acc:HGNC:26434]
CHCHD6	4	0	0	0	0	0	4	4	12	3	coiled-coil-helix-coiled-coil-helix domain containing 6
COL5A1	2	2	0	0	4	4	0	0	12	4	collagen type V alpha 1 chain
CPOX	3	0	0	2	1	2	2	2	12	6	coproporphyrinogen oxidase
CKB	4	0	0	0	3	0	0	5	12	3	creatine kinase B [Source:HGNC Symbol;Acc:HGNC:1991]
CYB5R2	0	0	0	0	6	4	2	0	12	3	cytochrome b5 reductase 2 [Source:NCBI gene;Acc:408182] ortholog
CKAP2L	3	0	0	0	0	3	3	3	12	4	cytoskeleton associated protein 2 like
DAB2IP	2	0	1	1	1	1	2	4	12	7	DAB2 interacting protein [Source:HGNC Symbol;Acc:HGNC:17294]
DDX55	3	0	1	0	0	3	1	4	12	5	DEAD-box helicase 55 [Source:HGNC Symbol;Acc:HGNC:20085]
DHRS7B	1	0	2	0	3	3	0	3	12	5	dehydrogenase/reductase 7B
DENND6A	1	0	0	0	0	5	3	3	12	4	DENN domain containing 6A [Source:HGNC Symbol;Acc:HGNC:26635]
LOC100551374	0	0	0	0	0	4	4	4	12	3	deoxyribodipyrimidine photo-lyase-like
LOC100551074	5	0	1	0	0	0	1	5	12	4	discoidin domain-containing receptor 2-like
DNAJA1	3	0	0	0	0	3	3	3	12	4	DnaJ heat shock protein family (Hsp40) member A1
DNAJC3	4	0	0	0	0	0	4	4	12	3	DnaJ heat shock protein family (Hsp40) member C3 [Source:HGNC Symbol;Acc:HGNC:9439]
ECPAS	0	0	3	0	0	3	2	4	12	4	Ecm29 proteasome adaptor and scaffold [Source:HGNC Symbol;Acc:HGNC:29020]
EPG5	0	0	4	2	1	1	3	1	12	6	ectopic P-granules autophagy protein 5 homolog [Source:HGNC Symbol;Acc:HGNC:29331]
EIF2S1	1	0	0	0	0	3	5	3	12	4	eukaryotic translation initiation factor 2 subunit alpha [Source:HGNC Symbol;Acc:HGNC:3265]
FAM193A	0	0	3	3	0	0	3	3	12	4	family with sequence similarity 193 member A
FAM96B	0	0	1	4	0	3	1	3	12	5	family with sequence similarity 96 member B
FAR2	2	0	0	4	0	2	2	2	12	5	fatty acyl-CoA reductase 2
FBXO30	0	0	0	6	0	0	3	3	12	3	F-box protein 30 [Source:HGNC Symbol;Acc:HGNC:15600]
FRMD4B	0	0	0	3	0	3	4	2	12	4	FERM domain containing 4B [Source:HGNC Symbol;Acc:HGNC:24886]
FKBP5	4	0	1	0	3	1	1	2	12	6	FKBP prolyl isomerase 5
FOXJ2	3	0	0	4	0	1	2	2	12	5	forkhead box J2
FYTTD1	2	0	0	0	3	0	5	2	12	4	forty-two-three domain containing 1 [Source:HGNC Symbol;Acc:HGNC:25407]
GRK6	0	0	0	0	3	5	3	1	12	4	G protein-coupled receptor kinase 6 [Source:HGNC Symbol;Acc:HGNC:4545]
GEMIN4	0	0	0	0	0	2	4	6	12	3	gem nuclear organelle associated protein 4
GLI2	3	0	2	0	0	3	3	1	12	5	GLI family zinc finger 2
GFOD2	3	0	2	0	0	2	3	2	12	5	glucose-fructose oxidoreductase domain containing 2
QRICH1	2	0	0	4	0	0	1	5	12	4	glutamine rich 1 [Source:HGNC Symbol;Acc:HGNC:24713]
GLTP	0	0	0	3	3	0	3	3	12	4	glycolipid transfer protein [Source:NCBI gene;Acc:429534] ortholog
ENSMGAG00000001386	1	0	0	5	1	1	2	2	12	6	GRAM domain-containing protein
GTF2IRD1	3	0	0	0	3	1	3	2	12	5	GTF2I repeat domain containing 1 [Source:HGNC Symbol;Acc:HGNC:4661]
HAUS3	3	0	2	0	0	0	4	3	12	4	HAUS augmin like complex subunit 3
HACE1	0	0	0	0	4	4	3	1	12	4	HECT domain and ankyrin repeat containing E3 ubiquitin protein ligase 1 [Source:HGNC Symbol;Acc:HGNC:21033]
HECTD1	5	0	0	0	1	3	1	2	12	5	HECT domain E3 ubiquitin protein ligase 1 [Source:HGNC Symbol;Acc:HGNC:20157]
HELZ	2	0	0	0	0	6	2	2	12	4	helicase with zinc finger [Source:HGNC Symbol;Acc:HGNC:16878]
LOC100544340	0	0	0	6	0	0	3	3	12	3	heme-binding protein 2-like
HIGD1A	0	0	0	0	5	0	2	5	12	3	HIG1 hypoxia inducible domain family member 1A [Source:HGNC Symbol;Acc:HGNC:29527]
HMMR	2	0	0	0	2	4	2	2	12	5	hyaluronan mediated motility receptor [Source:HGNC Symbol;Acc:HGNC:5012]
HYOU1	0	0	0	2	0	4	3	3	12	4	hypoxia up-regulated 1
KLHL18	0	0	1	0	0	5	3	3	12	4	kelch like family member 18 [Source:HGNC Symbol;Acc:HGNC:29120]
KLHL13	1	0	3	0	0	0	4	4	12	4	kelch-like protein 13
KIAA0895L	5	0	0	0	1	0	3	3	12	4	KIAA0895 like
LBR	2	0	0	0	2	4	2	2	12	5	lamin B receptor
LOC100550044	0	0	0	1	0	3	4	4	12	4	lamin-L (III)-like
LEKR1	3	0	1	2	1	1	2	2	12	7	leucine, glutamate and lysine rich 1
LDB3	0	0	3	2	2	2	2	1	12	6	LIM domain binding 3 [Source:HGNC Symbol;Acc:HGNC:15710]
LIMK2	0	0	1	0	0	3	4	4	12	4	LIM domain kinase 2
LLGL1	0	0	0	2	0	6	1	3	12	4	LLGL scribble cell polarity complex component 1 [Source:HGNC Symbol;Acc:HGNC:6628]
ENSMGAG00000017949	3	0	0	6	3	0	0	0	12	3	lncRNA
ENSMGAG00000019792	3	0	0	0	2	0	3	4	12	4	lncRNA
ENSMGAG00000020877	2	0	1	0	0	3	3	3	12	5	lncRNA
LAMP2	1	0	1	1	0	2	4	3	12	6	lysosomal associated membrane protein 2 [Source:HGNC Symbol;Acc:HGNC:6501]
LOXL3	5	0	0	0	0	1	3	3	12	4	lysyl oxidase like 3 [Source:HGNC Symbol;Acc:HGNC:13869]
MACROH2A2	4	0	0	2	0	0	2	4	12	4	macroH2A.2 histone [Source:HGNC Symbol;Acc:HGNC:14453]
MUL1	0	0	0	4	0	0	4	4	12	3	mitochondrial E3 ubiquitin protein ligase 1
ENSMGAG00000018773	0	0	0	0	2	4	2	4	12	4	mitochondrial ribosomal protein L55 [Source:NCBI gene;Acc:100858219] ortholog
MRPS23	1	0	2	0	2	1	3	3	12	6	mitochondrial ribosomal protein S23
MTRF1L	4	0	3	0	0	0	2	3	12	4	mitochondrial translational release factor 1 like [Source:HGNC Symbol;Acc:HGNC:21051]
MYBPC3	0	0	0	0	4	4	2	2	12	4	myosin binding protein C, cardiac
ENSMGAG00000003551	0	0	0	0	4	0	4	4	12	3	NAC-A/B domain-containing protein
NECTIN1	2	0	0	0	0	2	4	4	12	4	nectin cell adhesion molecule 1 [Source:HGNC Symbol;Acc:HGNC:9706]
NMRK2	3	0	0	0	0	3	3	3	12	4	nicotinamide riboside kinase 2
NID2	2	0	0	1	0	3	1	5	12	5	nidogen 2 [Source:HGNC Symbol;Acc:HGNC:13389]
ENSMGAG00000017709	7	0	0	0	0	0	4	1	12	3	novel protein coding gene
ENSMGAG00000017760	2	0	0	0	1	0	6	3	12	4	novel protein coding gene
ENSMGAG00000019729	0	0	0	0	4	2	4	2	12	4	novel protein coding gene
ENSMGAG00000020912	2	0	0	0	3	2	3	2	12	5	novel protein coding gene
ENSMGAG00000022610	6	0	0	0	2	0	2	2	12	4	novel protein coding gene
ENSMGAG00000022757	1	0	0	0	5	2	3	1	12	5	novel protein coding gene
NUP155	3	0	0	0	0	3	3	3	12	4	nucleoporin 155 [Source:HGNC Symbol;Acc:HGNC:8063]
OBSL1	1	0	1	3	1	2	2	2	12	7	Obscurin like cytoskeletal adaptor 1
OCIAD1	2	0	0	2	2	2	2	2	12	6	OCIA domain containing 1
OPTN	1	0	0	0	0	6	3	2	12	4	optineurin [Source:HGNC Symbol;Acc:HGNC:17142]
ORC1	2	0	2	0	2	4	0	2	12	5	origin recognition complex subunit 1
PDS5A	4	0	0	0	2	0	3	3	12	4	PDS5 cohesin associated factor A [Source:HGNC Symbol;Acc:HGNC:29088]
PER3	2	0	0	4	0	2	2	2	12	5	period circadian regulator 3 [Source:HGNC Symbol;Acc:HGNC:8847]
PRDX3	0	0	0	0	0	4	4	4	12	3	peroxiredoxin 3
PHACTR2	0	0	0	2	3	2	2	3	12	5	Phosphatase and actin regulator
PTDSS1	3	0	0	0	0	6	1	2	12	4	phosphatidylserine synthase 1 [Source:HGNC Symbol;Acc:HGNC:9587]
PMS2	0	0	0	3	3	3	0	3	12	4	PMS1 homolog 2, mismatch repair system component
PAIP2	0	0	0	0	6	0	4	2	12	3	poly(A) binding protein interacting protein 2
PAN2	0	0	0	5	0	0	3	4	12	3	poly(A) specific ribonuclease subunit PAN2
PCGF6	5	0	0	0	1	3	2	1	12	5	polycomb group ring finger 6 [Source:HGNC Symbol;Acc:HGNC:21156]
PGAP2	3	0	0	4	1	0	2	2	12	5	post-GPI attachment to proteins 2 [Source:HGNC Symbol;Acc:HGNC:17893]
KCTD9	2	0	0	0	2	4	2	2	12	5	potassium channel tetramerization domain containing 9
PTGES2	2	0	0	0	0	2	4	4	12	4	prostaglandin E synthase 2
PSMD2	2	0	0	2	2	2	2	2	12	6	proteasome 26S subunit, non-ATPase 2 [Source:HGNC Symbol;Acc:HGNC:9559]
PKIG	0	0	0	2	0	2	4	4	12	4	protein kinase (cAMP-dependent, catalytic) inhibitor gamma
POFUT1	4	0	0	0	1	0	4	3	12	4	protein O-fucosyltransferase 1
PRUNE2	2	0	2	0	0	2	2	4	12	5	prune homolog 2 with BCH domain [Source:HGNC Symbol;Acc:HGNC:25209]
RAB11FIP2	2	0	2	1	2	0	1	4	12	6	RAB11 family interacting protein 2
RAB23	3	0	0	0	4	1	2	2	12	5	RAB23, member RAS oncogene family
RAB33B	2	0	0	0	0	2	4	4	12	4	RAB33B, member RAS oncogene family [Source:HGNC Symbol;Acc:HGNC:16075]
RANBP2	3	0	0	0	0	2	2	5	12	4	RAN binding protein 2 [Source:HGNC Symbol;Acc:HGNC:9848]
LOC100544165	0	0	0	0	4	4	0	4	12	3	rap1 GTPase-activating protein 1
RHOT2	0	0	0	0	2	6	4	0	12	3	ras homolog family member T2
RTFDC1	5	0	1	1	0	0	5	0	12	4	replication termination factor 2
ARHGEF12	5	0	0	0	0	0	3	4	12	3	Rho guanine nucleotide exchange factor 12 [Source:HGNC Symbol;Acc:HGNC:14193]
RRP1B	2	0	0	4	0	2	2	2	12	5	ribosomal RNA processing 1B
RBM17	3	0	2	0	0	2	5	0	12	4	RNA binding motif protein 17
POLR1A	5	0	0	0	2	0	2	3	12	4	RNA polymerase I subunit A
SELENOT	3	0	0	0	0	3	3	3	12	4	selenoprotein T [Source:HGNC Symbol;Acc:HGNC:18136]
SEMA3D	0	0	0	0	0	5	2	5	12	3	semaphorin 3D [Source:HGNC Symbol;Acc:HGNC:10726]
LOC100550208	5	0	0	0	0	2	3	2	12	4	serine/threonine-protein kinase 4-like
SHOC2	1	0	0	0	4	0	4	3	12	4	SHOC2 leucine rich repeat scaffold protein [Source:HGNC Symbol;Acc:HGNC:15454]
SHQ1	4	0	0	3	0	2	3	0	12	4	SHQ1, H/ACA ribonucleoprotein assembly factor [Source:HGNC Symbol;Acc:HGNC:25543]
SIPA1L1	6	0	0	0	0	1	2	3	12	4	signal induced proliferation associated 1 like 1 [Source:HGNC Symbol;Acc:HGNC:20284]
STAT3	0	0	0	0	0	0	6	6	12	2	signal transducer and activator of transcription 3
SLC35E2B	2	0	0	0	0	2	4	4	12	4	solute carrier family 35 member E2B [Source:HGNC Symbol;Acc:HGNC:33941]
SORCS1	2	0	2	0	1	4	2	1	12	6	sortilin related VPS10 domain containing receptor 1 [Source:HGNC Symbol;Acc:HGNC:16697]
SMOX	3	0	2	0	0	2	3	2	12	5	spermine oxidase
STAMBPL1	0	0	0	0	0	6	2	4	12	3	STAM binding protein like 1 [Source:HGNC Symbol;Acc:HGNC:24105]
STRADA	1	0	0	0	3	2	3	3	12	5	STE20 related adaptor alpha [Source:HGNC Symbol;Acc:HGNC:30172]
SRD5A3	2	0	0	0	0	6	2	2	12	4	steroid 5 alpha-reductase 3
SNED1	0	0	0	2	2	0	4	4	12	4	sushi, nidogen and EGF like domains 1
SNAP23	0	0	3	0	2	1	3	3	12	5	synaptosome associated protein 23 [Source:HGNC Symbol;Acc:HGNC:11131]
TBC1D9B	0	0	0	0	0	6	3	3	12	3	TBC1 domain family member 9B
THAP9	0	0	0	0	4	0	3	5	12	3	THAP domain containing 9
TXNRD1	3	0	0	3	4	0	0	2	12	4	thioredoxin reductase 1, cytoplasmic
TSTD2	0	0	0	0	0	2	5	5	12	3	thiosulfate sulfurtransferase like domain containing 2 [Source:HGNC Symbol;Acc:HGNC:30087]
TRIP11	4	0	0	1	3	0	2	2	12	5	thyroid hormone receptor interactor 11 [Source:HGNC Symbol;Acc:HGNC:12305]
TNIP1	0	0	0	0	3	3	3	3	12	4	TNFAIP3 interacting protein 1
TRAPPC10	0	0	0	0	0	6	3	3	12	3	trafficking protein particle complex 10
TASOR2	0	0	0	0	0	4	4	4	12	3	transcription activation suppressor family member 2 [Source:HGNC Symbol;Acc:HGNC:23484]
TRA2B	0	0	0	0	4	0	4	4	12	3	transformer 2 beta homolog (Drosophila)
TMEM201	3	0	0	0	0	3	3	3	12	4	transmembrane protein 201
TNRC6B	1	0	0	0	3	4	2	2	12	5	trinucleotide repeat containing 6B
TRIM55	0	0	4	1	1	3	0	3	12	5	tripartite motif containing 55
TRMT2A	3	0	0	0	0	3	3	3	12	4	tRNA methyltransferase 2 homolog A
TBCEL	7	0	0	0	5	0	0	0	12	2	tubulin folding cofactor E like
LOC100539605	6	0	0	0	0	2	2	2	12	4	tumor necrosis factor receptor superfamily member 6-like
TTYH2	0	0	0	4	2	2	2	2	12	5	tweety family member 2
ULK2	1	0	0	0	0	6	1	4	12	4	unc-51 like autophagy activating kinase 2
LOC109365025	0	0	0	1	4	3	0	4	12	4	uncharacterized LOC109365025
LOC109370665	0	0	0	8	0	0	4	0	12	2	uncharacterized LOC109370665
ENSMGAG00000004518	0	0	0	0	0	8	2	2	12	3	Uncharacterized protein
ENSMGAG00000007123	3	0	1	2	3	0	2	1	12	6	Uncharacterized protein
ENSMGAG00000015133	0	0	0	3	3	0	3	3	12	4	Uncharacterized protein
USP6NL	1	0	2	0	1	3	3	2	12	6	USP6 N-terminal like [Source:HGNC Symbol;Acc:HGNC:16858]
VPS29	2	0	0	2	2	0	3	3	12	5	VPS29 retromer complex component [Source:HGNC Symbol;Acc:HGNC:14340]
VPS33A	0	0	0	0	4	0	0	8	12	2	VPS33A core subunit of CORVET and HOPS complexes
VPS41	3	0	1	0	2	0	3	3	12	5	VPS41 subunit of HOPS complex [Source:HGNC Symbol;Acc:HGNC:12713]
WDFY2	3	0	0	0	0	3	3	3	12	4	WD repeat and FYVE domain containing 2 [Source:HGNC Symbol;Acc:HGNC:20482]
WDR26	4	0	0	1	2	2	1	2	12	6	WD repeat domain 26 [Source:HGNC Symbol;Acc:HGNC:21208]
WDR44	0	0	0	2	0	4	4	2	12	4	WD repeat domain 44 [Source:HGNC Symbol;Acc:HGNC:30512]
WDR91	3	0	0	0	2	2	2	3	12	5	WD repeat domain 91 [Source:HGNC Symbol;Acc:HGNC:24997]
XRCC2	2	0	0	2	1	1	3	3	12	6	X-ray repair cross complementing 2 [Source:HGNC Symbol;Acc:HGNC:12829]
YTHDC2	1	0	3	0	2	1	3	2	12	6	YTH domain containing 2
ZBTB48	1	0	0	0	2	5	2	2	12	5	zinc finger and BTB domain containing 48 [Source:HGNC Symbol;Acc:HGNC:4930]
ZMIZ1	1	0	0	1	0	5	2	3	12	5	zinc finger MIZ-type containing 1 [Source:HGNC Symbol;Acc:HGNC:16493]
ZNF143	2	0	0	0	1	1	4	4	12	5	zinc finger protein 143
ENSMGAG00000022704	0	0	2	2	4	0	2	2	12	5	zinc finger protein 648 [Source:NCBI gene;Acc:770891] ortholog
LOC121106534	0	0	0	5	0	1	3	3	12	4	uncharacterized LOC121106534
SDK1	6	0	0	0	0	3	3	0	12	3	sidekick cell adhesion molecule 1
TGOLN2	0	0	0	0	4	3	0	4	11	3	trans-golgi network protein 2 [ Meleagris gallopavo (turkey) ]
AFAP1L2	2	0	0	1	0	4	2	2	11	5	actin filament associated protein 1 like 2
ADD1	4	0	1	0	3	0	1	2	11	5	adducin 1
AMMECR1L	3	0	0	0	0	0	4	4	11	3	AMMECR1 like
ANKRA2	2	0	0	0	3	0	3	3	11	4	ankyrin repeat family A member 2 [Source:HGNC Symbol;Acc:HGNC:13208]
ASAP1	3	0	0	0	2	3	2	1	11	5	ArfGAP with SH3 domain, ankyrin repeat and PH domain 1 [Source:HGNC Symbol;Acc:HGNC:2720]
ATE1	1	0	4	0	1	2	2	1	11	6	arginyltransferase 1
ATAD1	0	0	0	0	3	2	3	3	11	4	ATPase family AAA domain containing 1 [Source:HGNC Symbol;Acc:HGNC:25903]
ATAD2	2	0	1	0	0	2	3	3	11	5	ATPase family AAA domain containing 2 [Source:HGNC Symbol;Acc:HGNC:30123]
LOC100541374	2	0	0	0	0	2	3	4	11	4	beta-adrenergic receptor kinase 2
BRF1	0	0	2	0	4	2	2	1	11	5	BRF1 RNA polymerase III transcription initiation factor subunit [Source:HGNC Symbol;Acc:HGNC:11551]
BLTP3B	8	0	1	0	0	0	2	0	11	3	bridge-like lipid transfer protein family member 3B
C2CD2L	1	0	0	0	2	5	1	2	11	5	C2CD2 like [Source:HGNC Symbol;Acc:HGNC:29000]
CALD1	3	0	0	0	2	0	3	3	11	4	caldesmon 1
CAPN3	2	0	0	2	4	0	1	2	11	5	calpain 3 [Source:HGNC Symbol;Acc:HGNC:1480]
CLK4	1	0	2	2	0	0	3	3	11	5	CDC like kinase 4
CERK	1	0	2	0	0	3	2	3	11	5	ceramide kinase
C1H12orf4	3	0	0	0	2	2	1	3	11	5	chromosome 1 C12orf4 homolog
CPSF6	3	0	0	1	0	3	2	2	11	5	cleavage and polyadenylation specific factor 6 [Source:HGNC Symbol;Acc:HGNC:13871]
CMC1	1	0	3	1	0	0	2	4	11	5	C-X9-C motif containing 1
CXXC5	0	0	0	0	3	2	3	3	11	4	CXXC finger protein 5
DCK	0	0	0	2	0	2	3	4	11	4	deoxycytidine kinase [Source:HGNC Symbol;Acc:HGNC:2704]
DIAPH3	1	0	0	0	3	4	2	1	11	5	diaphanous related formin 3 [Source:HGNC Symbol;Acc:HGNC:15480]
POLE2	3	0	0	0	2	2	2	2	11	5	DNA polymerase epsilon 2, accessory subunit [Source:HGNC Symbol;Acc:HGNC:9178]
TOP3A	1	0	0	0	4	2	3	1	11	5	DNA topoisomerase III alpha
DPAGT1	1	0	1	0	3	0	3	3	11	5	dolichyl-phosphate N-acetylglucosaminephosphotransferase 1 [Source:HGNC Symbol;Acc:HGNC:2995]
ECD	2	0	0	0	2	3	2	2	11	5	ecdysoneless cell cycle regulator
EI24	3	0	0	0	2	2	2	2	11	5	EI24 autophagy associated transmembrane protein [Source:HGNC Symbol;Acc:HGNC:13276]
EEFSEC	5	0	1	0	0	0	3	2	11	4	eukaryotic elongation factor, selenocysteine-tRNA specific [Source:HGNC Symbol;Acc:HGNC:24614]
XPO4	5	0	0	0	0	0	2	4	11	3	exportin 4
FAM120A	2	0	0	0	3	0	3	3	11	4	family with sequence similarity 120A [Source:HGNC Symbol;Acc:HGNC:13247]
FANCD2	0	0	0	0	3	4	0	4	11	3	Fanconi anemia complementation group D2
FOXK2	3	0	0	0	0	2	3	3	11	4	forkhead box K2 [Source:HGNC Symbol;Acc:HGNC:6036]
GPR153	0	0	0	6	0	0	3	2	11	3	G protein-coupled receptor 153 [Source:HGNC Symbol;Acc:HGNC:23618]
LGALS8	5	0	0	0	0	0	3	3	11	3	galectin 8 [Source:HGNC Symbol;Acc:HGNC:6569]
GLIPR2	0	0	3	1	1	0	3	3	11	5	GLI pathogenesis related 2
GPN3	0	0	0	1	0	4	2	4	11	4	GPN-loop GTPase 3 [Source:HGNC Symbol;Acc:HGNC:30186]
HEATR1	2	0	1	0	3	3	1	1	11	6	HEAT repeat containing 1 [Source:HGNC Symbol;Acc:HGNC:25517]
HELQ	2	0	0	2	0	1	3	3	11	5	helicase, POLQ like
HSD17B7	0	0	0	3	0	2	3	3	11	4	hydroxysteroid 17-beta dehydrogenase 7
ENSMGAG00000009592	3	0	0	0	0	2	3	3	11	4	Ig-like domain-containing protein
ING4	2	0	0	2	1	0	3	3	11	5	inhibitor of growth family member 4 [Source:HGNC Symbol;Acc:HGNC:19423]
INTS2	0	0	0	0	0	7	1	3	11	3	integrator complex subunit 2
INTS8	0	0	0	0	2	3	3	3	11	4	integrator complex subunit 8 [Source:HGNC Symbol;Acc:HGNC:26048]
KLHL29	2	0	1	0	0	0	4	4	11	4	kelch like family member 29 [Source:HGNC Symbol;Acc:HGNC:29404]
KHDC4	0	0	0	3	0	4	0	4	11	3	KH domain containing 4, pre-mRNA splicing factor [Source:HGNC Symbol;Acc:HGNC:29145]
LRCH1	3	0	2	0	1	0	5	0	11	4	Leucine rich repeats and calponin homology domain containing 1
KAT14	0	0	0	0	3	4	2	2	11	4	lysine acetyltransferase 14
MIER3	1	0	0	0	0	3	3	4	11	4	MIER family member 3 [Source:HGNC Symbol;Acc:HGNC:26678]
MCM8	2	0	0	2	0	2	2	3	11	5	minichromosome maintenance 8 homologous recombination repair factor
MYL10	2	0	2	0	1	0	3	3	11	5	myosin light chain 10
NAGPA	1	0	0	2	0	1	3	4	11	5	N-acetylglucosamine-1-phosphodiester alpha-N-acetylglucosaminidase
NDUFAF6	4	0	0	0	0	2	3	2	11	4	NADH:ubiquinone oxidoreductase complex assembly factor 6 [Source:HGNC Symbol;Acc:HGNC:28625]
POR	3	0	1	0	1	1	2	3	11	6	NADPH--cytochrome P450 reductase
NCEH1	3	0	2	0	0	0	3	3	11	4	neutral cholesterol ester hydrolase 1 [Source:HGNC Symbol;Acc:HGNC:29260]
NEK6	1	0	0	0	0	6	4	0	11	3	NIMA related kinase 6 [Source:HGNC Symbol;Acc:HGNC:7749]
NAPG	0	0	0	2	1	2	3	3	11	5	NSF attachment protein gamma
ENSMGAG00000011275	0	0	0	6	0	0	3	2	11	3	NTP_transferase domain-containing protein
NCOR2	4	0	0	0	0	4	2	1	11	4	nuclear receptor corepressor 2 [Source:HGNC Symbol;Acc:HGNC:7673]
NUP98	1	0	2	0	1	1	4	2	11	6	nucleoporin 98 and 96 precursor [Source:HGNC Symbol;Acc:HGNC:8068]
PAXIP1	2	0	1	0	0	3	3	2	11	5	PAX interacting protein 1 [Source:HGNC Symbol;Acc:HGNC:8624]
ENSMGAG00000007595	5	0	1	3	0	0	0	2	11	4	PH domain-containing protein
PIP5K1C	0	0	1	0	1	1	4	4	11	5	phosphatidylinositol-4-phosphate 5-kinase type 1 gamma [Source:HGNC Symbol;Acc:HGNC:8996]
FAM64A	3	0	0	0	1	1	3	3	11	5	PICALM interacting mitotic regulator
PAPOLA	3	0	0	0	0	3	2	3	11	4	poly(A) polymerase alpha
PRDM11	2	0	0	0	0	2	4	3	11	4	PR/SET domain 11
PRPF38B	3	0	0	0	3	0	5	0	11	3	pre-mRNA processing factor 38B
PFN2	1	0	1	3	0	1	2	3	11	6	profilin 2 [Source:HGNC Symbol;Acc:HGNC:8882]
PDCD5	0	0	3	0	4	0	0	4	11	3	programmed cell death 5
PRKCB	5	0	0	0	0	3	1	2	11	4	protein kinase C beta
PPP2R2A	2	1	2	0	0	3	1	2	11	6	protein phosphatase 2 regulatory subunit Balpha
PPP2R5C	3	0	2	0	1	0	2	3	11	5	protein phosphatase 2 regulatory subunit B'gamma [Source:HGNC Symbol;Acc:HGNC:9311]
RAD21	0	0	0	1	0	3	4	3	11	4	RAD21 cohesin complex component [Source:HGNC Symbol;Acc:HGNC:9811]
RALGPS1	3	0	0	0	2	0	3	3	11	4	Ral GEF with PH domain and SH3 binding motif 1 [Source:HGNC Symbol;Acc:HGNC:16851]
RANBP10	2	0	1	2	0	1	2	3	11	6	RAN binding protein 10
RMC1	2	0	0	0	1	0	4	4	11	4	regulator of MON1-CCZ1 [Source:HGNC Symbol;Acc:HGNC:24326]
ARHGEF10L	3	0	0	2	0	0	4	2	11	4	Rho guanine nucleotide exchange factor 10 like [Source:HGNC Symbol;Acc:HGNC:25540]
SEH1L	0	0	0	0	4	1	2	4	11	4	SEH1 like nucleoporin
SCLY	1	0	0	1	0	1	4	4	11	5	selenocysteine lyase
SRSF3	0	0	0	6	0	0	2	3	11	3	serine and arginine rich splicing factor 3
LOC100545360	7	0	0	0	0	0	2	2	11	3	serine/threonine-protein kinase MRCK alpha-like
SSB	4	0	0	0	6	0	0	1	11	3	small RNA binding exonuclease protection factor La [Source:HGNC Symbol;Acc:HGNC:11316]
ENSMGAG00000008469	0	0	2	0	3	3	2	1	11	5	SMC_N domain-containing protein
SLC2A8	3	0	0	3	0	2	3	0	11	4	solute carrier family 2 member 8
SLC39A6	5	0	0	0	3	0	3	0	11	3	solute carrier family 39 member 6
SLC5A7	1	0	0	0	0	5	2	3	11	4	solute carrier family 5 member 7 [Source:HGNC Symbol;Acc:HGNC:14025]
SPATA6	6	0	1	0	0	0	2	2	11	4	spermatogenesis associated 6
ST3GAL6	3	0	0	0	0	0	4	4	11	3	ST3 beta-galactoside alpha-2,3-sialyltransferase 6
ST6GALNAC4	0	0	0	3	0	2	3	3	11	4	ST6 N-acetylgalactosaminide alpha-2,6-sialyltransferase 4 [Source:HGNC Symbol;Acc:HGNC:17846]
SMC6	2	0	1	2	0	1	2	3	11	6	structural maintenance of chromosomes 6 [Source:HGNC Symbol;Acc:HGNC:20466]
TAF1B	2	0	0	0	3	2	3	1	11	5	TATA-box binding protein associated factor, RNA polymerase I subunit B [Source:HGNC Symbol;Acc:HGNC:11533]
TAX1BP1	3	0	0	0	0	0	3	5	11	3	Tax1 binding protein 1
TBC1D12	3	0	0	2	0	2	2	2	11	5	TBC1 domain family member 12
TUT7	0	0	0	0	0	5	3	3	11	3	terminal uridylyl transferase 7 [Source:HGNC Symbol;Acc:HGNC:25817]
TSPAN8	6	0	1	0	0	0	2	2	11	4	tetraspanin 8 [Source:HGNC Symbol;Acc:HGNC:11855]
THRB	5	0	1	0	0	0	4	1	11	4	thyroid hormone receptor beta [Source:HGNC Symbol;Acc:HGNC:11799]
TCEA1	0	0	0	0	2	5	1	3	11	4	transcription elongation factor A1 [Source:HGNC Symbol;Acc:HGNC:11612]
LOC100545950	1	0	0	0	0	1	4	5	11	4	transcription factor 12
TGFBR1	2	0	0	1	1	1	3	3	11	6	transforming growth factor beta receptor 1
TVP23B	1	0	0	0	2	3	2	3	11	5	trans-golgi network vesicle B [Source:NCBI gene (formerly Entrezgene);Acc:100546211]
TM6SF1	2	0	0	5	0	0	3	1	11	4	transmembrane 6 superfamily member 1 [Source:HGNC Symbol;Acc:HGNC:11860]
TM9SF3	1	0	2	0	0	0	3	5	11	4	transmembrane 9 superfamily member 3
TANGO6	2	0	0	3	0	2	2	2	11	5	transport and golgi organization 6 homolog [Source:HGNC Symbol;Acc:HGNC:25749]
TRMT5	2	0	0	0	3	0	4	2	11	4	tRNA methyltransferase 5 [Source:HGNC Symbol;Acc:HGNC:23141]
UBA3	3	0	0	0	3	1	1	3	11	5	ubiquitin like modifier activating enzyme 3 [Source:HGNC Symbol;Acc:HGNC:12470]
USP33	3	0	0	0	0	4	2	2	11	4	ubiquitin specific peptidase 33 [Source:HGNC Symbol;Acc:HGNC:20059]
LOC116216359	0	0	0	5	0	0	3	3	11	3	uncharacterized LOC116216359
UNKL	1	0	2	0	1	4	1	2	11	6	unk like zinc finger
URB2	3	0	0	0	3	0	2	3	11	4	URB2 ribosome biogenesis homolog [Source:HGNC Symbol;Acc:HGNC:28967]
UVRAG	4	0	1	0	2	0	2	2	11	5	UV radiation resistance associated
VPS51	0	0	0	1	1	1	4	4	11	5	VPS51 subunit of GARP complex
WDR43	2	0	0	0	1	3	3	2	11	5	WD repeat domain 43 [Source:HGNC Symbol;Acc:HGNC:28945]
WDR45B	0	0	0	0	0	3	4	4	11	3	WD repeat domain 45B [Source:HGNC Symbol;Acc:HGNC:25072]
WRNIP1	2	0	1	0	0	2	3	3	11	5	WRN helicase interacting protein 1 [Source:HGNC Symbol;Acc:HGNC:20876]
XRCC3	3	0	1	1	0	0	3	3	11	5	X-ray repair cross complementing 3 [Source:HGNC Symbol;Acc:HGNC:12830]
YEATS2	2	0	0	1	2	4	2	0	11	5	YEATS domain containing 2 [Source:HGNC Symbol;Acc:HGNC:25489]
ENSMGAG00000010503	2	0	0	1	1	2	2	2	10	6	39S ribosomal protein L33, mitochondrial
ACADS	0	0	0	0	0	4	3	3	10	3	acyl-CoA dehydrogenase short chain
ADAMTSL3	4	0	0	1	0	0	3	2	10	4	ADAMTS like 3
ADARB1	3	0	0	0	1	0	4	2	10	4	adenosine deaminase RNA specific B1 [Source:HGNC Symbol;Acc:HGNC:226]
ALG11	2	0	0	1	1	0	2	4	10	5	ALG11 alpha-1,2-mannosyltransferase [Source:HGNC Symbol;Acc:HGNC:32456]
MGAT4B	0	0	0	0	7	0	2	1	10	3	alpha-1,3-mannosyl-glycoprotein 4-beta-N-acetylglucosaminyltransferase B [Source:HGNC Symbol;Acc:HGNC:7048]
AMACR	4	0	0	0	0	2	2	2	10	4	alpha-methylacyl-CoA racemase [Source:HGNC Symbol;Acc:HGNC:451]
ANKRD13C	0	0	0	0	0	6	2	2	10	3	ankyrin repeat domain 13C
ANKRD54	2	0	0	0	0	2	2	4	10	4	ankyrin repeat domain 54 [Source:HGNC Symbol;Acc:HGNC:25185]
ANO3	2	0	0	0	4	3	1	0	10	4	anoctamin 3 [Source:HGNC Symbol;Acc:HGNC:14004]
ARMC8	2	0	2	0	1	1	2	2	10	6	Armadillo repeat-containing protein 8
NARS2	3	0	0	0	0	2	3	2	10	4	asparaginyl-tRNA synthetase 2, mitochondrial
ATP13A1	0	0	0	1	1	2	3	3	10	5	ATPase 13A1
ATP13A3	2	0	0	1	0	3	2	2	10	5	ATPase 13A3
ATP1A1	3	0	0	0	0	2	2	3	10	4	ATPase Na+/K+ transporting subunit alpha 1 [Source:HGNC Symbol;Acc:HGNC:799]
ARID4B	4	0	0	0	4	2	0	0	10	3	AT-rich interaction domain 4B [Source:HGNC Symbol;Acc:HGNC:15550]
AUP1	0	0	0	1	2	1	3	3	10	5	AUP1 lipid droplet regulating VLDL assembly factor [Source:HGNC Symbol;Acc:HGNC:891]
BAHCC1	0	0	0	0	0	2	4	4	10	3	BAH domain and coiled-coil containing 1
LOC100547760	2	0	0	0	0	2	2	4	10	4	beclin-1
BORCS8	4	0	0	0	2	0	1	3	10	4	BLOC-1 related complex subunit 8 [Source:HGNC Symbol;Acc:HGNC:37247]
CANT1	0	0	0	2	0	4	2	2	10	4	Calcium activated nucleotidase 1
CAPZA1	2	0	0	0	0	4	2	2	10	4	capping actin protein of muscle Z-line subunit alpha 1 [Source:HGNC Symbol;Acc:HGNC:1488]
CPD	2	0	0	2	0	2	2	2	10	5	carboxypeptidase D
CSNK2A1	2	0	0	0	0	0	4	4	10	3	casein kinase 2 alpha 1
CBLB	2	0	0	0	2	2	4	0	10	4	Cbl proto-oncogene B [Source:HGNC Symbol;Acc:HGNC:1542]
CD59	0	0	0	0	2	4	2	2	10	4	CD59 molecule
CDK5RAP1	0	0	0	3	2	1	2	2	10	5	CDK5 regulatory subunit associated protein 1 [Source:HGNC Symbol;Acc:HGNC:15880]
CENPU	1	0	0	0	2	3	1	3	10	5	centromere protein U
CHEK1	0	0	0	2	2	0	2	4	10	4	checkpoint kinase 1 [Source:HGNC Symbol;Acc:HGNC:1925]
C10H1orf112	2	0	0	2	1	1	3	1	10	6	chromosome 10 C1orf112 homolog
LOC100547687	3	0	0	2	0	0	2	3	10	4	cohesin subunit SA-1
CCDC125	6	0	0	0	2	0	2	0	10	3	coiled-coil domain containing 125 [Source:HGNC Symbol;Acc:HGNC:28924]
CCDC90B	2	0	0	0	4	2	0	2	10	4	coiled-coil domain containing 90B
COL4A1	2	0	0	0	2	2	2	2	10	5	collagen type IV alpha 1 chain [Source:HGNC Symbol;Acc:HGNC:2202]
COG3	0	0	0	4	0	2	2	2	10	4	component of oligomeric golgi complex 3
CTTN	6	0	0	0	2	0	0	2	10	3	cortactin [Source:HGNC Symbol;Acc:HGNC:3338]
CRYZ	0	0	0	0	5	0	2	3	10	3	crystallin zeta [Source:HGNC Symbol;Acc:HGNC:2419]
CSK	2	0	1	0	0	0	4	3	10	4	C-terminal Src kinase [Source:HGNC Symbol;Acc:HGNC:2444]
CUL4A	5	0	1	1	0	0	1	2	10	5	cullin 4A [Source:HGNC Symbol;Acc:HGNC:2554]
CIAO1	0	0	0	0	4	2	2	2	10	4	cytosolic iron-sulfur assembly component 1
DDO	3	0	1	0	0	0	3	3	10	4	D-aspartate oxidase
DCAF1	1	0	0	0	0	6	1	2	10	4	DDB1 and CUL4 associated factor 1
DCAF8	0	0	0	0	0	6	2	2	10	3	DDB1 and CUL4 associated factor 8
DNTTIP1	5	0	0	0	0	0	3	2	10	3	deoxynucleotidyltransferase terminal interacting protein 1
DGKD	2	0	2	1	0	1	2	2	10	6	diacylglycerol kinase delta [Source:HGNC Symbol;Acc:HGNC:2851]
DGKE	0	0	0	0	1	3	3	3	10	4	diacylglycerol kinase epsilon [Source:HGNC Symbol;Acc:HGNC:2852]
DGKZ	2	0	0	0	2	3	2	1	10	5	diacylglycerol kinase zeta
SWI5	0	0	0	2	0	2	3	3	10	4	DNA repair protein SWI5 homolog (Protein SAE3 homolog)
TOP1	3	0	0	0	0	2	2	3	10	4	DNA topoisomerase I
DOK7	0	0	0	6	0	0	2	2	10	3	Docking protein 7
STAU2	2	0	0	0	2	2	2	2	10	5	Double-stranded RNA-binding protein Staufen homolog 2
DTWD1	0	0	0	0	2	3	0	5	10	3	DTW domain containing 1 [Source:HGNC Symbol;Acc:HGNC:30926]
EFL1	3	0	0	0	2	3	1	1	10	5	elongation factor like GTPase 1 [Source:HGNC Symbol;Acc:HGNC:25789]
EME2	1	0	1	1	0	1	3	3	10	6	Essential meiotic structure-specific endonuclease subunit 2
ERI1	0	0	0	0	2	0	3	5	10	3	exoribonuclease 1
ESPL1	1	0	0	0	0	5	2	2	10	4	Extra spindle pole bodies like 1, separase
ECM2	0	0	0	6	2	2	0	0	10	3	extracellular matrix protein 2 [Source:HGNC Symbol;Acc:HGNC:3154]
FAM20A	4	0	0	0	3	1	2	0	10	4	FAM20A, golgi associated secretory pathway pseudokinase
FAM134C	2	0	0	0	4	0	2	2	10	4	family with sequence similarity 134 member C
FAM135A	0	0	0	0	1	3	3	3	10	4	family with sequence similarity 135 member A [Source:HGNC Symbol;Acc:HGNC:21084]
FAM171A1	2	0	0	0	2	0	3	3	10	4	family with sequence similarity 171, member A1 [Source:NCBI gene;Acc:420528] ortholog
FAM188A	1	0	0	0	0	3	3	3	10	4	family with sequence similarity 188 member A
FASTKD2	3	0	0	2	0	2	1	2	10	5	FAST kinase domains 2 [Source:HGNC Symbol;Acc:HGNC:29160]
FZR1	2	0	1	1	0	1	2	3	10	6	fizzy and cell division cycle 20 related 1 [Source:HGNC Symbol;Acc:HGNC:24824]
FYN	2	0	2	0	0	2	2	2	10	5	FYN proto-oncogene, Src family tyrosine kinase [Source:HGNC Symbol;Acc:HGNC:4037]
FGD3	1	0	0	2	3	0	2	2	10	5	FYVE, RhoGEF and PH domain containing 3 [Source:HGNC Symbol;Acc:HGNC:16027]
GPRC5B	4	0	0	0	0	2	3	1	10	4	G protein-coupled receptor class C group 5 member B
GTF3C1	0	0	1	0	2	3	1	3	10	5	general transcription factor IIIC subunit 1
GINS4	3	0	0	0	2	0	4	1	10	4	GINS complex subunit 4 [Source:HGNC Symbol;Acc:HGNC:28226]
LOC100550421	0	0	0	1	4	0	4	1	10	4	glioma pathogenesis-related protein 1-like
GNPDA2	2	0	0	0	0	6	2	0	10	3	glucosamine-6-phosphate deaminase 2 [Source:HGNC Symbol;Acc:HGNC:21526]
GUSB	0	0	0	2	0	3	3	2	10	4	glucuronidase beta
LOC100547156	2	0	0	0	2	2	2	2	10	5	glycogen phosphorylase, brain form
GAS8	2	0	0	0	3	2	2	1	10	5	growth arrest specific 8 [Source:HGNC Symbol;Acc:HGNC:4166]
GTPBP2	2	0	0	4	0	0	2	2	10	4	GTP binding protein 2
HNRNPAB	2	0	0	0	0	4	0	4	10	3	heterogeneous nuclear ribonucleoprotein A/B
HNRNPM	4	0	0	2	1	0	1	2	10	5	heterogeneous nuclear ribonucleoprotein M
HDLBP	0	0	0	0	0	0	5	5	10	2	high density lipoprotein binding protein
LOC100546401	0	0	0	2	0	4	2	2	10	4	histone RNA hairpin-binding protein-like
HMGXB4	0	0	0	2	4	0	2	2	10	4	HMG-box containing 4 [Source:HGNC Symbol;Acc:HGNC:5003]
HMBOX1	0	0	2	0	2	2	2	2	10	5	homeobox containing 1 [Source:HGNC Symbol;Acc:HGNC:26137]
INHBA	1	0	0	0	0	3	2	4	10	4	inhibin subunit beta A [Source:HGNC Symbol;Acc:HGNC:6066]
LOC100550035	0	0	0	1	2	3	2	2	10	5	integral membrane protein GPR155-like
IRF1	0	0	0	0	2	2	3	3	10	4	interferon regulatory factor 1 [Source:HGNC Symbol;Acc:HGNC:6116]
IL1RAP	3	0	2	0	0	0	3	2	10	4	interleukin 1 receptor accessory protein [Source:HGNC Symbol;Acc:HGNC:5995]
IARS1	1	0	0	0	0	4	3	2	10	4	isoleucyl-tRNA synthetase 1 [Source:HGNC Symbol;Acc:HGNC:5330]
KIAA1147	0	0	0	0	1	3	3	3	10	4	KIAA1147 ortholog
LRP4	2	0	0	0	2	3	2	1	10	5	LDL receptor related protein 4
ENSMGAG00000021058	3	0	0	0	3	0	1	3	10	4	lncRNA
LOC100549837	0	0	0	0	2	3	2	3	10	4	lon protease homolog 2, peroxisomal
KDM1A	2	0	0	0	2	3	2	1	10	5	lysine demethylase 1A
KMT2E	1	0	0	2	0	0	4	3	10	4	lysine methyltransferase 2E (inactive)
KMT5B	0	0	2	2	2	2	2	0	10	5	lysine methyltransferase 5B
LYSMD4	1	0	0	1	0	2	3	3	10	5	LysM domain containing 4 [Source:HGNC Symbol;Acc:HGNC:26571]
MATR3	3	0	0	1	1	0	2	3	10	5	matrin 3
MECOM	4	0	0	0	0	2	4	0	10	3	MDS1 and EVI1 complex locus [Source:HGNC Symbol;Acc:HGNC:3498]
MED8	1	0	0	0	0	0	5	4	10	3	mediator complex subunit 8 [Source:HGNC Symbol;Acc:HGNC:19971]
MAT2B	1	0	1	0	1	1	3	3	10	6	methionine adenosyltransferase 2B [Source:HGNC Symbol;Acc:HGNC:6905]
MVK	4	0	0	0	0	3	1	2	10	4	mevalonate kinase [Source:HGNC Symbol;Acc:HGNC:7530]
MIER2	0	0	0	0	2	4	2	2	10	4	MIER family member 2
MLXIP	2	0	0	0	2	2	2	2	10	5	MLX interacting protein [Source:HGNC Symbol;Acc:HGNC:17055]
MON2	2	0	0	2	0	2	2	2	10	5	MON2 homolog, regulator of endosome-to-Golgi trafficking [Source:HGNC Symbol;Acc:HGNC:29177]
MORN4	0	0	0	2	0	3	1	4	10	4	MORN repeat containing 4 [Source:HGNC Symbol;Acc:HGNC:24001]
MKL2	0	0	0	0	0	2	4	4	10	3	myocardin related transcription factor B
NDUFB1	0	0	0	0	2	2	2	4	10	4	NADH:ubiquinone oxidoreductase subunit B1
NAA16	0	0	0	0	4	2	2	2	10	4	N-alpha-acetyltransferase 16, NatA auxiliary subunit
ENSMGAG00000005213	1	0	1	0	3	2	1	2	10	6	Nbl1_Borealin_N domain-containing protein
N4BP1	2	0	0	0	4	0	3	1	10	4	NEDD4 binding protein 1
NPHP1	2	0	1	1	1	2	2	1	10	7	nephrocystin 1
NPHP3	2	0	0	0	2	2	2	2	10	5	nephrocystin 3
NOA1	0	0	0	3	0	1	3	3	10	4	nitric oxide associated 1
NOTCH1	0	0	0	0	0	5	3	2	10	3	notch receptor 1 [Source:HGNC Symbol;Acc:HGNC:7881]
ENSMGAG00000017863	1	0	0	0	4	3	1	1	10	5	novel protein coding gene
ENSMGAG00000018600	0	0	0	4	0	0	3	3	10	3	novel protein coding gene
ENSMGAG00000020190	2	0	0	0	0	1	3	4	10	4	novel protein coding gene
ENSMGAG00000021661	2	0	0	0	2	2	2	2	10	5	novel protein coding gene
ENSMGAG00000021919	0	0	0	0	1	2	4	3	10	4	novel protein coding gene
ENSMGAG00000022756	4	0	0	1	0	2	2	1	10	5	novel protein coding gene
ENSMGAG00000023025	2	0	0	0	4	0	2	2	10	4	novel protein coding gene
NFE2L2	1	0	2	1	0	2	2	2	10	6	nuclear factor, erythroid 2 like 2 [Source:HGNC Symbol;Acc:HGNC:7782]
PAK3	2	0	1	0	2	0	2	3	10	5	p21 (RAC1) activated kinase 3 [Source:HGNC Symbol;Acc:HGNC:8592]
ZDHHC21	3	0	0	0	0	0	4	3	10	3	palmitoyltransferase ZDHHC21
PDZD7	0	0	0	3	1	3	2	1	10	5	PDZ domain containing 7 [Source:HGNC Symbol;Acc:HGNC:26257]
PHF2	1	0	0	2	0	1	3	3	10	5	PHD finger protein 2 [Source:HGNC Symbol;Acc:HGNC:8920]
PLPP1	0	0	0	0	4	2	2	2	10	4	phospholipid phosphatase 1 [Source:HGNC Symbol;Acc:HGNC:9228]
PITHD1	0	0	0	3	0	2	3	2	10	4	PITH domain containing 1
PITPNM3	2	0	0	2	2	2	0	2	10	5	PITPNM family member 3
POC1B	1	0	0	0	2	2	2	3	10	5	POC1 centriolar protein B [Source:HGNC Symbol;Acc:HGNC:30836]
POGZ	0	0	0	0	2	3	3	2	10	4	pogo transposable element derived with ZNF domain
PLOD2	2	0	0	2	0	0	3	3	10	4	procollagen-lysine,2-oxoglutarate 5-dioxygenase 2
PRR5	3	0	0	1	2	1	2	1	10	6	proline rich 5
PRMT9	0	0	0	0	2	0	4	4	10	3	protein arginine methyltransferase 9 [Source:HGNC Symbol;Acc:HGNC:25099]
LOC100543226	2	0	0	2	0	0	4	2	10	4	protein FAM65C-like
PRKD1	3	0	0	0	2	3	1	1	10	5	protein kinase D1 [Source:HGNC Symbol;Acc:HGNC:9407]
ENSMGAG00000016382	1	0	0	1	0	4	2	2	10	5	Protein RFT1 homolog
PTMA	0	0	0	0	2	4	2	2	10	4	prothymosin alpha
ENSMGAG00000008506	1	0	0	6	1	1	1	0	10	5	pseudogene
PXK	2	0	0	0	0	4	2	2	10	4	PX domain containing serine/threonine kinase like [Source:HGNC Symbol;Acc:HGNC:23326]
RABGAP1	8	0	0	0	0	0	0	2	10	2	RAB GTPase activating protein 1 [Source:HGNC Symbol;Acc:HGNC:17155]
RAB39B	2	0	0	3	1	0	2	2	10	5	RAB39B, member RAS oncogene family
RASSF8	0	0	0	0	1	3	3	3	10	4	Ras association domain family member 8
RASGRF1	2	0	0	0	2	2	2	2	10	5	Ras protein specific guanine nucleotide releasing factor 1
RBL2	2	0	1	3	0	1	2	1	10	6	RB transcriptional corepressor like 2
RB1CC1	2	0	0	0	4	0	2	2	10	4	RB1 inducible coiled-coil 1 [Source:HGNC Symbol;Acc:HGNC:15574]
RIF1	0	0	0	2	2	2	2	2	10	5	replication timing regulatory factor 1
RETSAT	1	0	1	1	0	3	2	2	10	6	retinol saturase
RECK	2	0	0	0	0	0	4	4	10	3	reversion inducing cysteine rich protein with kazal motifs
ARHGDIA	0	0	1	0	0	3	3	3	10	4	Rho GDP dissociation inhibitor alpha [Source:HGNC Symbol;Acc:HGNC:678]
RNASET2	2	0	0	0	0	3	2	3	10	4	ribonuclease T2
RRM2B	1	0	2	0	0	1	3	3	10	5	ribonucleotide reductase regulatory TP53 inducible subunit M2B [Source:HGNC Symbol;Acc:HGNC:17296]
RLIM	1	0	2	1	3	0	1	2	10	6	ring finger protein, LIM domain interacting [Source:HGNC Symbol;Acc:HGNC:13429]
RPAP1	0	0	0	1	1	3	3	2	10	5	RNA polymerase II associated protein 1
SCARB2	4	0	0	0	0	2	2	2	10	4	scavenger receptor class B member 2
SRSF6	0	0	0	3	2	0	5	0	10	3	serine and arginine rich splicing factor 6
SBF1	3	0	0	0	1	2	2	2	10	5	SET binding factor 1 [Source:HGNC Symbol;Acc:HGNC:10542]
METTL6	2	0	0	0	0	2	3	3	10	4	SH3BP5 SH3 domain binding protein 5 [ Meleagris gallopavo (turkey) ]
STAM2	1	0	0	0	0	3	3	3	10	4	signal transducing adaptor molecule 2 [Source:HGNC Symbol;Acc:HGNC:11358]
SMAD1	2	0	0	1	0	0	3	4	10	4	SMAD family member 1 [Source:HGNC Symbol;Acc:HGNC:6767]
SCARNA15	2	0	0	2	0	0	4	2	10	4	small Cajal body-specific RNA 15 [Source:HGNC Symbol;Acc:HGNC:32572]
SMIM19	0	0	0	2	0	2	2	4	10	4	Small integral membrane protein 19
SNAPC1	1	0	0	0	3	2	2	2	10	5	small nuclear RNA activating complex polypeptide 1 [Source:HGNC Symbol;Acc:HGNC:11134]
SHPRH	3	0	1	0	2	2	1	1	10	6	SNF2 histone linker PHD RING helicase [Source:HGNC Symbol;Acc:HGNC:19336]
SNF8	1	0	1	0	3	0	2	3	10	5	SNF8 subunit of ESCRT-II [Source:HGNC Symbol;Acc:HGNC:17028]
SLC12A2	0	1	1	0	3	4	1	0	10	5	Solute carrier family 12 member 2
SLC25A43	2	0	0	0	2	3	1	2	10	5	solute carrier family 25 member 43 [Source:HGNC Symbol;Acc:HGNC:30557]
SORCS2	1	0	2	0	2	2	1	2	10	6	sortilin related VPS10 domain containing receptor 2
LOC104909644	3	0	0	4	0	0	0	3	10	3	spectrin beta chain, non-erythrocytic 5-like
SPECC1L	4	0	0	0	0	2	1	3	10	4	sperm antigen with calponin homology and coiled-coil domains 1 like
SART3	2	0	1	0	1	2	2	2	10	6	spliceosome associated factor 3, U4/U6 recycling protein [Source:HGNC Symbol;Acc:HGNC:16860]
SLK	4	0	0	0	0	2	2	2	10	4	STE20 like kinase [Source:HGNC Symbol;Acc:HGNC:11088]
SMC4	4	0	0	0	0	0	3	3	10	3	structural maintenance of chromosomes 4 [Source:HGNC Symbol;Acc:HGNC:14013]
SENP7	2	0	0	0	2	2	2	2	10	5	SUMO specific peptidase 7 [Source:HGNC Symbol;Acc:HGNC:30402]
SENP2	2	0	0	0	4	0	2	2	10	4	SUMO1/sentrin/SMT3 specific peptidase 2 [Source:NCBI gene;Acc:424864] ortholog
SOCS7	4	0	2	0	2	2	0	0	10	4	suppressor of cytokine signaling 7 [Source:NCBI gene;Acc:107057564] ortholog
SURF1	0	0	0	2	2	2	2	2	10	5	SURF1 cytochrome c oxidase assembly factor [Source:HGNC Symbol;Acc:HGNC:11474]
SMARCD3	3	0	1	0	0	2	2	2	10	5	SWI/SNF-related matrix-associated actin-dependent regulator of chromatin subfamily D member 3
SNAP47	0	0	3	0	0	1	3	3	10	4	synaptosome associated protein 47 [Source:HGNC Symbol;Acc:HGNC:30669]
SYNCRIP	0	0	0	0	3	3	2	2	10	4	synaptotagmin binding cytoplasmic RNA interacting protein
SNCG	6	0	0	0	0	0	2	2	10	3	synuclein gamma [Source:HGNC Symbol;Acc:HGNC:11141]
TCTN2	3	0	0	0	0	0	2	5	10	3	tectonic family member 2 [Source:HGNC Symbol;Acc:HGNC:25774]
TSPAN4	4	0	0	0	0	1	3	2	10	4	tetraspanin 4 [Source:HGNC Symbol;Acc:HGNC:11859]
TXNRD2	6	0	0	0	0	2	2	0	10	3	thioredoxin reductase 2
TNIK	0	0	0	0	0	6	2	2	10	3	TRAF2 and NCK interacting kinase [Source:HGNC Symbol;Acc:HGNC:30765]
TRAPPC4	0	0	0	1	0	2	3	4	10	4	trafficking protein particle complex 4 [Source:HGNC Symbol;Acc:HGNC:19943]
TECR	0	0	0	0	0	6	2	2	10	3	trans-2,3-enoyl-CoA reductase
TMCO4	4	0	0	0	2	0	2	2	10	4	transmembrane and coiled-coil domains 4 [Source:HGNC Symbol;Acc:HGNC:27393]
LOC100547387	1	0	0	0	2	3	2	2	10	5	transmembrane protein 180-like
TMOD3	3	0	0	0	0	2	2	3	10	4	tropomodulin 3
TNNC2	0	0	0	0	0	6	2	2	10	3	troponin C2, fast skeletal type
TNNT3	3	0	0	0	0	2	3	2	10	4	troponin T3, fast skeletal type
TWF2	4	0	0	0	0	2	2	2	10	4	twinfilin actin binding protein 2 [Source:HGNC Symbol;Acc:HGNC:9621]
UBR2	2	0	0	0	0	4	1	3	10	4	ubiquitin protein ligase E3 component n-recognin 2 [Source:HGNC Symbol;Acc:HGNC:21289]
UAP1L1	0	0	0	0	4	0	4	2	10	3	UDP-N-acetylglucosamine pyrophosphorylase 1 like 1 [Source:HGNC Symbol;Acc:HGNC:28082]
LOC100550180	0	0	0	0	0	6	2	2	10	3	uncharacterized LOC100550180
LOC104911110	0	0	1	0	0	3	3	3	10	4	uncharacterized LOC104911110
LOC104912029	2	0	0	2	0	2	2	2	10	5	uncharacterized LOC104912029
LOC109368340	1	0	2	2	0	0	3	2	10	5	uncharacterized LOC109368340
LOC116216742	0	0	2	0	0	0	4	4	10	3	uncharacterized LOC116216742
LOC116217245	0	0	3	0	0	3	3	1	10	4	uncharacterized LOC116217245
[truncated: 3,204 more rows]

## Sheet: Table_S2
Table S2. Summary output of IsoformSwitchAnalyzeR (ISA) for isoform switching events in all comparisons (thermal and cell stage) filtered for an adj p-value < 0.01. Due to differences in the Ensembl and NCBI annotations, the gene_name was derived from both databases using the gene_ID and BLAST searches of the NCBI RefSeq RNA database. In cases of discrepency in naming between the two databases, t…
Index	Comparison	Isoform ID	Gene ID	Gene Name	Condition 1	Condition 2	dIF	|dIF|	pvalue	padj	IF1	IF2
1	proliferation	ENSMGAT00000014672	ENSMGAG00000013037	PDE7B	control	hot	1	1	6.40243e-08	3.97847e-06	0	1
2	proliferation	ENSMGAT00000028746	ENSMGAG00000013037	PDE7B	control	hot	-1	1	1.4062e-07	8.16545e-06	1	0
3	proliferation	ENSMGAT00000005543	ENSMGAG00000004961	TMEM171	control	hot	-0.99915	0.99915	7.73865e-05	0.00179874	1	0.00085
4	proliferation	MSTRG.31688.1	ENSMGAG00000004961	TMEM171	control	hot	0.99915	0.99915	5.55151e-05	0.00137043	0	0.99915
5	proliferation	ENSMGAT00000001166	ENSMGAG00000001129	PTGES3	cold	control	0.9931	0.9931	1.05268e-10	1.04461e-07	0	0.9931
6	proliferation	ENSMGAT00000001166	ENSMGAG00000001129	PTGES3	cold	hot	0.98405	0.98405	1.01221e-10	2.77876e-09	0	0.98405
7	proliferation	MSTRG.3334.1	ENSMGAG00000020832	ENDOD1	cold	hot	0.9708	0.9708	0.000151467	0.00108101	0.0101	0.9809
8	proliferation	MSTRG.14242.1	ENSMGAG00000004026	ENSMGAG00000004026	control	hot	0.9685	0.9685	5.67147e-27	1.02203e-23	0	0.9685
9	proliferation	ENSMGAT00000032338	ENSMGAG00000017949	ENSMGAG00000017949	cold	hot	0.9527	0.9527	0.000637054	0.00373882	0	0.9527
10	proliferation	ENSMGAT00000008154	ENSMGAG00000007280	FOXS1	cold	hot	-0.9491	0.9491	6.48398e-19	5.39886e-17	0.9491	0
11	proliferation	MSTRG.12304.1	ENSMGAG00000007280	FOXS1	cold	hot	0.9491	0.9491	2.32926e-18	1.83338e-16	0.0509	1
12	proliferation	MSTRG.31028.2	MSTRG.31028	LOC121112964	cold	control	0.9469	0.9469	2.60397e-05	0.00257542	0	0.9469
13	proliferation	ENSMGAT00000004543	ENSMGAG00000004026	ENSMGAG00000004026	control	hot	-0.9351	0.9351	1.98758e-17	9.08799e-15	0.9351	0
14	proliferation	ENSMGAT00000004543	ENSMGAG00000004026	ENSMGAG00000004026	cold	control	0.9329	0.9329	1.35374e-09	8.39601e-07	0.0022	0.9351
15	proliferation	ENSMGAT00000006096	ENSMGAG00000005449	CDC73	cold	hot	-0.88575	0.88575	2.66642e-21	2.94134e-19	1	0.11425
16	proliferation	MSTRG.3846.2	ENSMGAG00000005449	CDC73	cold	hot	0.88575	0.88575	3.49286e-22	4.15636e-20	0	0.88575
17	proliferation	MSTRG.18724.3	ENSMGAG00000004982	LMBR1	cold	hot	-0.88185	0.88185	0.000106295	0.000793279	0.906	0.02415
18	proliferation	ENSMGAT00000022561	ENSMGAG00000001129	PTGES3	cold	control	-0.8694	0.8694	7.94605e-05	0.00627464	0.8763	0.0069
19	proliferation	MSTRG.14787.1	ENSMGAG00000010705	LOC100546398	cold	hot	0.86585	0.86585	2.65744e-05	0.000236587	0.1082	0.97405
20	proliferation	MSTRG.27195.2	MSTRG.27195	EHBP1L1	cold	control	-0.8605	0.8605	1.81925e-07	4.58976e-05	1	0.1395
21	proliferation	ENSMGAT00000022561	ENSMGAG00000001129	PTGES3	cold	hot	-0.86035	0.86035	7.54509e-06	7.81262e-05	0.8763	0.01595
22	proliferation	ENSMGAT00000034254	ENSMGAG00000022130	ENSMGAG00000022130	cold	control	0.84995	0.84995	1.21492e-09	7.69538e-07	0.0058	0.85575
23	proliferation	MSTRG.22866.2	ENSMGAG00000022130	ENSMGAG00000022130	cold	control	-0.84995	0.84995	1.57516e-09	9.56992e-07	0.9942	0.14425
24	proliferation	MSTRG.27195.1	MSTRG.27195	EHBP1L1	cold	control	0.84845	0.84845	7.44566e-08	2.46286e-05	0	0.84845
25	proliferation	ENSMGAT00000034455	ENSMGAG00000019954	ENSMGAG00000019954	control	hot	-0.8444	0.8444	5.72455e-14	1.4989e-11	0.8444	0
26	proliferation	MSTRG.3088.1	ENSMGAG00000019954	ENSMGAG00000019954	control	hot	0.8444	0.8444	3.14907e-13	7.14605e-11	0.1556	1
27	proliferation	ENSMGAT00000014961	ENSMGAG00000013280	EML1	cold	hot	-0.84425	0.84425	1.59591e-10	4.25364e-09	0.9999	0.15565
28	proliferation	ENSMGAT00000034254	ENSMGAG00000022130	ENSMGAG00000022130	cold	hot	0.84125	0.84125	2.19338e-10	5.7299e-09	0.0058	0.84705
29	proliferation	MSTRG.22866.2	ENSMGAG00000022130	ENSMGAG00000022130	cold	hot	-0.84125	0.84125	1.80773e-10	4.78104e-09	0.9942	0.15295
30	proliferation	MSTRG.2098.3	ENSMGAG00000019240	ENSMGAG00000019240	cold	hot	-0.8373	0.8373	1.35152e-25	2.28895e-23	0.956	0.1187
31	proliferation	MSTRG.29295.1	MSTRG.29295		control	hot	-0.83115	0.83115	0.000442907	0.00766146	0.89365	0.0625
32	proliferation	MSTRG.29295.2	MSTRG.29295		control	hot	0.83115	0.83115	0.000226827	0.00440358	0.10635	0.9375
33	proliferation	MSTRG.4687.2	ENSMGAG00000022745	LOC104912586	cold	hot	0.8294	0.8294	1.05955e-19	9.85386e-18	0.16945	0.99885
34	proliferation	MSTRG.29753.4	ENSMGAG00000018849	LOC104915858	cold	hot	-0.8281	0.8281	5.46568e-34	1.652e-31	0.8281	0
35	proliferation	MSTRG.4687.3	ENSMGAG00000022745	LOC104912586	cold	hot	-0.8208	0.8208	3.0146e-19	2.62583e-17	0.8208	0
36	proliferation	MSTRG.28136.3	MSTRG.28136		cold	hot	-0.82065	0.82065	5.61726e-06	6.00147e-05	0.8425	0.02185
37	proliferation	MSTRG.14639.2	ENSMGAG00000009315	ENSMGAG00000009315	cold	hot	-0.8205	0.8205	2.94819e-13	1.18812e-11	0.8701	0.0496
38	proliferation	ENSMGAT00000010435	ENSMGAG00000009315	ENSMGAG00000009315	cold	hot	0.8205	0.8205	1.24783e-12	4.58271e-11	0.1299	0.9504
39	proliferation	ENSMGAT00000003884	ENSMGAG00000003478	LOC100549028	cold	hot	-0.81485	0.81485	2.12043e-17	1.47673e-15	0.81485	0
40	proliferation	MSTRG.28622.2	MSTRG.28622		cold	hot	-0.8144	0.8144	2.5787e-12	9.06293e-11	1	0.1856
41	proliferation	MSTRG.17066.1	MSTRG.17066	HIPK3	cold	hot	0.80275	0.80275	3.98793e-17	2.69654e-15	0	0.80275
42	proliferation	MSTRG.17066.2	MSTRG.17066	HIPK3	cold	hot	-0.80275	0.80275	4.58712e-17	3.09477e-15	1	0.19725
43	proliferation	MSTRG.17200.2	ENSMGAG00000021494	RPUSD2	cold	hot	0.7973	0.7973	4.40193e-09	8.98974e-08	0	0.7973
44	proliferation	MSTRG.15728.3	ENSMGAG00000005130	PGPEP1	cold	hot	-0.79485	0.79485	9.95214e-11	2.73956e-09	0.79485	0
45	proliferation	MSTRG.1343.4	ENSMGAG00000013850	LRP6	cold	hot	-0.78785	0.78785	1.95511e-05	0.000179888	0.9784	0.19055
46	proliferation	MSTRG.3855.2	ENSMGAG00000005162	OLFML2B	control	hot	0.7851	0.7851	4.83117e-06	0.000172497	0	0.7851
47	proliferation	MSTRG.14787.2	ENSMGAG00000010705	LOC100546398	cold	hot	-0.7828	0.7828	0.000334922	0.00214698	0.80875	0.02595
48	proliferation	MSTRG.7789.5	MSTRG.7789	USP42	cold	hot	-0.77905	0.77905	2.28966e-06	2.69595e-05	0.77905	0
49	proliferation	MSTRG.3071.1	MSTRG.3071	LOC104917546	cold	hot	-0.77335	0.77335	6.02016e-07	8.03416e-06	0.77335	0
50	proliferation	MSTRG.3071.2	MSTRG.3071	LOC104917546	cold	hot	0.77335	0.77335	2.77579e-07	3.98377e-06	0.22665	1
51	proliferation	MSTRG.17700.2	MSTRG.17700	LOC104911105	cold	hot	0.77305	0.77305	0.000239809	0.00161179	0.1788	0.95185
52	proliferation	MSTRG.17700.1	MSTRG.17700	LOC104911105	cold	hot	-0.77305	0.77305	0.000466942	0.00286333	0.8212	0.04815
53	proliferation	MSTRG.12362.4	ENSMGAG00000004637	TARDBP	cold	hot	-0.7654	0.7654	3.52574e-18	2.69105e-16	0.83435	0.06895
54	proliferation	ENSMGAT00000005782	ENSMGAG00000005162	OLFML2B	control	hot	-0.76145	0.76145	6.23124e-05	0.00151143	0.96815	0.2067
55	proliferation	ENSMGAT00000034455	ENSMGAG00000019954	ENSMGAG00000019954	cold	hot	-0.7597	0.7597	2.92331e-23	3.85839e-21	0.7597	0
56	proliferation	MSTRG.3088.1	ENSMGAG00000019954	ENSMGAG00000019954	cold	hot	0.7597	0.7597	1.09359e-22	1.3595e-20	0.2403	1
57	proliferation	ENSMGAT00000001595	ENSMGAG00000001494	LOC104909482	cold	hot	0.7584	0.7584	8.52086e-48	6.28154e-45	0.0939	0.8523
58	proliferation	MSTRG.8896.1	ENSMGAG00000001494	LOC104909482	cold	hot	-0.7584	0.7584	5.12741e-48	3.8744e-45	0.9061	0.1477
59	proliferation	MSTRG.16943.1	MSTRG.16943	LOC104910882	control	hot	-0.757	0.757	2.52665e-06	9.91086e-05	0.9218	0.1648
60	proliferation	MSTRG.16943.2	MSTRG.16943	DYSF	control	hot	0.757	0.757	4.27413e-06	0.000155508	0.0782	0.8352
61	proliferation	ENSMGAT00000036231	ENSMGAG00000010298	PDHX	control	hot	0.74945	0.74945	2.09805e-06	8.4682e-05	0	0.74945
62	proliferation	MSTRG.28340.3	MSTRG.28340		cold	control	0.7491	0.7491	1.67552e-08	7.55762e-06	0	0.7491
63	proliferation	MSTRG.1169.1	ENSMGAG00000013460	CECR5	cold	hot	0.74235	0.74235	0.000118197	0.000870492	0.2258	0.96815
64	proliferation	MSTRG.19029.3	MSTRG.19029	LOC116216742	cold	hot	-0.7419	0.7419	5.46195e-12	1.83634e-10	0.7725	0.0306
65	proliferation	MSTRG.1775.1	ENSMGAG00000014401	LOC104913701	cold	hot	0.73935	0.73935	1.74238e-05	0.000162743	0.0651	0.80445
66	proliferation	MSTRG.13944.2	ENSMGAG00000005347	CDK12	cold	hot	-0.7314	0.7314	8.04888e-10	1.89912e-08	0.79765	0.06625
67	proliferation	ENSMGAT00000028987	ENSMGAG00000021363	LOC104909330	cold	hot	-0.7312	0.7312	5.56941e-16	3.19422e-14	0.7963	0.0651
68	proliferation	MSTRG.13031.2	ENSMGAG00000002017	RSRP1	cold	hot	-0.7307	0.7307	8.11092e-06	8.32719e-05	0.81685	0.08615
69	proliferation	ENSMGAT00000026606	ENSMGAG00000021327	ENSMGAG00000021327	cold	hot	-0.7271	0.7271	3.29383e-08	5.69747e-07	0.7271	0
70	proliferation	MSTRG.30937.1	ENSMGAG00000021327	ENSMGAG00000021327	cold	hot	0.7271	0.7271	3.29501e-08	5.69747e-07	0.2729	1
71	proliferation	ENSMGAT00000030389	ENSMGAG00000020706	ENSMGAG00000020706	cold	hot	0.727	0.727	5.43747e-09	1.09346e-07	0.273	1
72	proliferation	MSTRG.16956.2	ENSMGAG00000020706	ENSMGAG00000020706	cold	hot	-0.727	0.727	6.58426e-09	1.30669e-07	0.727	0
73	proliferation	ENSMGAT00000011230	ENSMGAG00000010029	LOC104913510	cold	hot	-0.725	0.725	4.15273e-12	1.41666e-10	0.725	0
74	proliferation	MSTRG.21568.1	MSTRG.21568	LONRF3	cold	hot	0.72295	0.72295	2.06636e-15	1.08808e-13	0.27705	1
75	proliferation	MSTRG.21568.2	MSTRG.21568	LONRF3	cold	hot	-0.72295	0.72295	1.04317e-15	5.74315e-14	0.72295	0
76	proliferation	MSTRG.3209.6	MSTRG.3209	LOC104917613	cold	hot	0.7176	0.7176	1.28923e-28	2.76362e-26	0.21975	0.93735
77	proliferation	ENSMGAT00000010435	ENSMGAG00000009315	ENSMGAG00000009315	control	hot	0.7127	0.7127	2.59648e-07	1.38096e-05	0.2377	0.9504
78	proliferation	MSTRG.14639.2	ENSMGAG00000009315	ENSMGAG00000009315	control	hot	-0.7127	0.7127	9.46968e-07	4.29147e-05	0.7623	0.0496
79	proliferation	ENSMGAT00000015751	ENSMGAG00000014001	FBXO40	cold	hot	0.71065	0.71065	0.000229587	0.00155033	0.07665	0.7873
80	proliferation	MSTRG.19431.7	ENSMGAG00000011962	EPDR1	cold	hot	0.71055	0.71055	1.15181e-06	1.44335e-05	0	0.71055
81	proliferation	MSTRG.17357.1	MSTRG.17357	LOC100541200	cold	control	-0.7042	0.7042	5.71888e-06	0.000783051	0.9158	0.2116
82	proliferation	MSTRG.1343.4	ENSMGAG00000013850	LRP6	control	hot	-0.6992	0.6992	0.00042172	0.00734891	0.88975	0.19055
83	proliferation	ENSMGAT00000019274	ENSMGAG00000016678	IL6	cold	hot	-0.6977	0.6977	3.72841e-20	3.58889e-18	0.7474	0.0497
84	proliferation	MSTRG.19167.1	ENSMGAG00000016678	IL6	cold	hot	0.6977	0.6977	1.19272e-19	1.09908e-17	0.2526	0.9503
85	proliferation	MSTRG.19029.1	MSTRG.19029	LOC109368186	cold	hot	0.696	0.696	2.35483e-23	3.13545e-21	0.02665	0.72265
86	proliferation	MSTRG.20269.28	ENSMGAG00000017715	ENSMGAG00000017715	cold	hot	-0.6938	0.6938	3.71389e-08	6.37436e-07	0.6938	0
87	proliferation	ENSMGAT00000017275	ENSMGAG00000015359	BDNF	cold	hot	0.6932	0.6932	1.55485e-14	7.343e-13	0	0.6932
88	proliferation	ENSMGAT00000017275	ENSMGAG00000015359	BDNF	control	hot	0.6932	0.6932	1.25306e-13	3.071e-11	0	0.6932
89	proliferation	MSTRG.2612.4	ENSMGAG00000014890	TMTC4	cold	hot	-0.6928	0.6928	3.82122e-07	5.32732e-06	0.92505	0.23225
90	proliferation	MSTRG.20269.28	ENSMGAG00000017715	ENSMGAG00000017715	cold	control	-0.6922	0.6922	8.60579e-07	0.000173104	0.6938	0.0016
91	proliferation	ENSMGAT00000028449	ENSMGAG00000006956	MARF1	cold	hot	-0.69145	0.69145	0.000478442	0.00292553	0.74005	0.0486
92	proliferation	MSTRG.15206.3	MSTRG.15206	CTHRC1	cold	hot	-0.68895	0.68895	2.1434e-09	4.65069e-08	0.79905	0.1101
93	proliferation	MSTRG.20112.3	MSTRG.20112	LOC104911801	cold	hot	0.6887	0.6887	8.14569e-10	1.91897e-08	0.11875	0.80745
94	proliferation	MSTRG.6635.2	ENSMGAG00000007529	TXNRD3	cold	hot	-0.6882	0.6882	1.72515e-05	0.000161332	0.6945	0.0063
95	proliferation	MSTRG.27831.1	MSTRG.27831		control	hot	0.68755	0.68755	8.94461e-08	5.32074e-06	0.31245	1
96	proliferation	MSTRG.27831.2	MSTRG.27831		control	hot	-0.68755	0.68755	1.81631e-07	1.01201e-05	0.68755	0
97	proliferation	MSTRG.14695.3	ENSMGAG00000021363	LOC104909330	cold	hot	0.6875	0.6875	4.00754e-16	2.352e-14	0.2037	0.8912
98	proliferation	MSTRG.6597.6	MSTRG.6597	FLNB	cold	hot	-0.6767	0.6767	8.06331e-19	6.6407e-17	0.6767	0
99	proliferation	MSTRG.4248.1	MSTRG.4248	LOC116216992	cold	control	0.6765	0.6765	4.10375e-07	9.61958e-05	0	0.6765
100	proliferation	ENSMGAT00000011378	ENSMGAG00000010134	PLEKHH2	cold	hot	0.6754	0.6754	7.37605e-08	1.19093e-06	0.0722	0.7476
101	proliferation	MSTRG.9331.1	ENSMGAG00000010134	PLEKHH2	cold	hot	-0.6754	0.6754	2.19541e-08	3.92874e-07	0.9278	0.2524
102	proliferation	MSTRG.673.2	ENSMGAG00000011227	POC1B	cold	hot	0.671	0.671	2.34112e-23	3.13099e-21	0	0.671
103	proliferation	MSTRG.2098.1	ENSMGAG00000019240	ENSMGAG00000019240	cold	hot	0.67095	0.67095	1.71344e-17	1.21285e-15	0.012	0.68295
104	proliferation	MSTRG.10075.1	ENSMGAG00000013134	LOC100541961	cold	hot	0.66885	0.66885	1.33934e-10	3.61765e-09	0.1018	0.77065
105	proliferation	MSTRG.3100.1	MSTRG.3100	STARD13	cold	control	-0.66845	0.66845	3.05263e-09	1.74763e-06	1	0.33155
106	proliferation	MSTRG.3100.2	MSTRG.3100	STARD13	cold	control	0.66845	0.66845	7.02273e-09	3.6046e-06	0	0.66845
107	proliferation	MSTRG.17588.3	ENSMGAG00000009999	PPFIA1	cold	hot	-0.6679	0.6679	6.60458e-05	0.000524497	0.80995	0.14205
108	proliferation	ENSMGAT00000036231	ENSMGAG00000010298	PDHX	cold	control	-0.6676	0.6676	9.81849e-16	2.4358e-12	0.6676	0
109	proliferation	MSTRG.20245.1	ENSMGAG00000022185	GPD2	cold	hot	0.6675	0.6675	1.56314e-40	7.26858e-38	0	0.6675
110	proliferation	ENSMGAT00000027076	ENSMGAG00000012647	FBXL5	cold	hot	0.66705	0.66705	8.21656e-06	8.41563e-05	0.17745	0.8445
111	proliferation	ENSMGAT00000015816	ENSMGAG00000014060	ENSMGAG00000014060	cold	hot	0.6655	0.6655	4.24237e-05	0.000355688	0	0.6655
112	proliferation	MSTRG.10768.1	ENSMGAG00000014060	ENSMGAG00000014060	cold	hot	-0.6655	0.6655	2.86344e-05	0.000252252	1	0.3345
113	proliferation	MSTRG.7334.1	ENSMGAG00000021780	CREBBP	cold	hot	0.66485	0.66485	1.51513e-08	2.79237e-07	0	0.66485
114	proliferation	MSTRG.11336.7	ENSMGAG00000009409	GGA3	cold	hot	-0.664	0.664	1.1398e-07	1.76941e-06	0.76925	0.10525
115	proliferation	MSTRG.3078.4	ENSMGAG00000015082	B3GLCT	cold	hot	-0.6634	0.6634	3.82977e-07	5.33678e-06	0.7446	0.0812
116	proliferation	ENSMGAT00000032973	ENSMGAG00000008905	DVL3	cold	hot	0.6608	0.6608	6.25416e-07	8.32006e-06	0.0107	0.6715
117	proliferation	MSTRG.28340.1	MSTRG.28340		cold	hot	-0.6581	0.6581	2.46727e-06	2.87928e-05	1	0.3419
118	proliferation	MSTRG.28340.3	MSTRG.28340		cold	hot	0.6581	0.6581	3.07979e-06	3.51536e-05	0	0.6581
119	proliferation	MSTRG.11379.1	ENSMGAG00000005301	SMYD4	cold	hot	0.6573	0.6573	1.44488e-46	1.0398e-43	0.0165	0.6738
120	proliferation	MSTRG.581.2	ENSMGAG00000010586	FRS2	cold	hot	-0.6568	0.6568	4.70718e-09	9.56895e-08	0.84865	0.19185
121	proliferation	ENSMGAT00000015589	ENSMGAG00000013850	LRP6	cold	hot	0.6567	0.6567	0.000658899	0.00384538	0.0205	0.6772
122	proliferation	MSTRG.4981.1	ENSMGAG00000002359	GNB4	cold	hot	0.65365	0.65365	0.000451876	0.00278506	0.16775	0.8214
123	proliferation	MSTRG.17753.3	ENSMGAG00000010565	PRDM11	cold	hot	-0.65275	0.65275	4.24007e-11	1.23346e-09	0.65275	0
124	proliferation	MSTRG.20499.1	ENSMGAG00000020699	LOC104911914	cold	hot	-0.6516	0.6516	0.000344425	0.00220044	0.7273	0.0757
125	proliferation	ENSMGAT00000021439	ENSMGAG00000020699	LOC104911914	cold	hot	0.6516	0.6516	0.000321181	0.00206987	0.2727	0.9243
126	proliferation	MSTRG.416.7	ENSMGAG00000008883	ST7	cold	hot	-0.6511	0.6511	2.63938e-05	0.000235186	0.75335	0.10225
127	proliferation	ENSMGAT00000014723	ENSMGAG00000013085	SLBP	cold	hot	0.6493	0.6493	1.50447e-06	1.84399e-05	0.349	0.9983
128	proliferation	MSTRG.17057.2	ENSMGAG00000013085	SLBP	cold	hot	-0.6493	0.6493	1.68323e-06	2.04074e-05	0.651	0.0017
129	proliferation	ENSMGAT00000009103	ENSMGAG00000008139	FAM117B	cold	hot	0.649	0.649	0.00030475	0.00198003	0.3105	0.9595
130	proliferation	MSTRG.19747.2	ENSMGAG00000008139	FAM117B	cold	hot	-0.649	0.649	0.00032843	0.00211254	0.6895	0.0405
131	proliferation	ENSMGAT00000032219	ENSMGAG00000021247	CELF1	cold	hot	-0.64825	0.64825	8.25441e-14	3.54389e-12	0.64825	0
132	proliferation	MSTRG.17727.1	ENSMGAG00000021247	CELF1	cold	hot	0.64825	0.64825	6.53007e-15	3.25695e-13	0.35175	1
133	proliferation	MSTRG.9396.3	ENSMGAG00000018419	ENSMGAG00000018419	cold	hot	0.64785	0.64785	4.95459e-18	3.72519e-16	0	0.64785
134	proliferation	ENSMGAT00000011559	ENSMGAG00000010298	PDHX	cold	control	0.6477	0.6477	0.000136173	0.00962912	0.3324	0.9801
135	proliferation	MSTRG.1169.2	ENSMGAG00000013460	CECR5	cold	hot	-0.64495	0.64495	2.53706e-05	0.000227815	0.66855	0.0236
136	proliferation	MSTRG.17625.3	MSTRG.17625	LOC104911090	cold	hot	-0.6441	0.6441	1.74785e-05	0.000163153	0.7332	0.0891
137	proliferation	MSTRG.19949.3	ENSMGAG00000011044	TANK	cold	hot	-0.6437	0.6437	8.32103e-13	3.10115e-11	0.6437	0
138	proliferation	ENSMGAT00000007826	ENSMGAG00000006956	MARF1	cold	hot	0.64215	0.64215	0.000103056	0.000772725	0.08115	0.7233
139	proliferation	MSTRG.10719.3	MSTRG.10719		cold	control	-0.6419	0.6419	9.01751e-05	0.00691885	0.6419	0
140	proliferation	MSTRG.10719.3	MSTRG.10719		cold	hot	-0.6419	0.6419	0.000158993	0.00112754	0.6419	0
141	proliferation	MSTRG.1949.1	MSTRG.1949	MIS18A	cold	hot	0.64085	0.64085	1.10002e-09	2.52836e-08	0.33745	0.9783
142	proliferation	MSTRG.1949.2	MSTRG.1949	LOC116217425	cold	hot	-0.64085	0.64085	1.4251e-09	3.21685e-08	0.66255	0.0217
143	proliferation	ENSMGAT00000026116	ENSMGAG00000010381	CAND1	cold	hot	0.6403	0.6403	8.78568e-10	2.05373e-08	0.0733	0.7136
144	proliferation	MSTRG.1452.1	MSTRG.1452	PARP11	cold	hot	0.6397	0.6397	5.97815e-12	1.99217e-10	0.3603	1
145	proliferation	MSTRG.1452.2	MSTRG.1452	PARP11	cold	hot	-0.6397	0.6397	2.71553e-11	8.12642e-10	0.6397	0
146	proliferation	MSTRG.8209.1	ENSMGAG00000006964	PITPNB	cold	hot	-0.6383	0.6383	1.32836e-12	4.85484e-11	0.7298	0.0915
147	proliferation	MSTRG.1700.2	ENSMGAG00000014347	BLZF1	cold	hot	-0.6383	0.6383	6.55678e-09	1.30295e-07	0.8958	0.2575
148	proliferation	ENSMGAT00000027181	ENSMGAG00000020520	SUB1	cold	hot	-0.63785	0.63785	1.46849e-32	4.22717e-30	0.697	0.05915
149	proliferation	MSTRG.7851.1	ENSMGAG00000010029	LOC104913510	cold	control	0.637	0.637	3.27187e-05	0.00306635	0	0.637
150	proliferation	MSTRG.18979.1	MSTRG.18979	LOC104911406	control	hot	0.63555	0.63555	0.000499421	0.00837884	0.3082	0.94375
151	proliferation	ENSMGAT00000016963	ENSMGAG00000015082	B3GLCT	cold	hot	0.63485	0.63485	0.000351011	0.00223684	0.23735	0.8722
152	proliferation	MSTRG.4677.1	MSTRG.4677	LOC100549172	cold	hot	-0.63355	0.63355	0.00148529	0.00756662	0.94005	0.3065
153	proliferation	MSTRG.4677.2	MSTRG.4677	LOC100549172	cold	hot	0.63355	0.63355	0.00142523	0.00731864	0.05995	0.6935
154	proliferation	ENSMGAT00000011230	ENSMGAG00000010029	LOC104913510	cold	control	-0.63325	0.63325	6.08408e-05	0.00503119	0.725	0.09175
155	proliferation	MSTRG.13029.1	ENSMGAG00000002041	CLIC4	cold	hot	0.63305	0.63305	1.52385e-10	4.08318e-09	0.25895	0.892
156	proliferation	ENSMGAT00000021988	ENSMGAG00000020523	ENSMGAG00000020523	control	hot	0.63255	0.63255	1.33907e-09	1.32331e-07	0	0.63255
157	proliferation	ENSMGAT00000016302	ENSMGAG00000014497	ADAMTS1	cold	hot	0.6316	0.6316	1.8373e-06	2.20542e-05	0.04905	0.68065
158	proliferation	MSTRG.1940.1	ENSMGAG00000014497	ADAMTS1	cold	hot	-0.6316	0.6316	8.00411e-07	1.03865e-05	0.95095	0.31935
159	proliferation	MSTRG.17703.1	MSTRG.17703	LOC104911107	cold	hot	0.63145	0.63145	5.92517e-06	6.2838e-05	0.03905	0.6705
160	proliferation	MSTRG.17703.2	MSTRG.17703	LOC104911107	cold	hot	-0.63145	0.63145	5.30594e-06	5.70922e-05	0.96095	0.3295
161	proliferation	MSTRG.6678.1	ENSMGAG00000020146	ENSMGAG00000020146	cold	hot	0.6308	0.6308	0.000727049	0.00417539	0.19775	0.82855
162	proliferation	MSTRG.12355.3	MSTRG.12355	LRRC47	cold	hot	-0.6303	0.6303	0.000174194	0.00122357	0.8757	0.2454
163	proliferation	MSTRG.20255.3	ENSMGAG00000012813	STAM2	cold	hot	-0.6289	0.6289	0.00168386	0.00840124	0.71055	0.08165
164	proliferation	MSTRG.28136.2	MSTRG.28136		cold	hot	0.62675	0.62675	1.21397e-16	7.5189e-15	0	0.62675
165	proliferation	ENSMGAT00000033754	ENSMGAG00000005555	ANKRD27	cold	hot	-0.6265	0.6265	2.793e-07	4.00277e-06	0.62655	5e-05
166	proliferation	ENSMGAT00000033425	ENSMGAG00000001841	RAB11FIP1	cold	hot	-0.6253	0.6253	2.41716e-10	6.27472e-09	0.79665	0.17135
167	proliferation	MSTRG.8639.2	ENSMGAG00000005934	SETX	control	hot	0.62485	0.62485	2.27388e-05	0.000640848	0.03585	0.6607
168	proliferation	ENSMGAT00000021592	ENSMGAG00000011573	APAF1	cold	hot	-0.62445	0.62445	4.92964e-10	1.20646e-08	0.67855	0.0541
169	proliferation	ENSMGAT00000024457	ENSMGAG00000013134	LOC100541961	cold	hot	-0.6241	0.6241	9.89663e-07	1.26054e-05	0.77105	0.14695
170	proliferation	MSTRG.30921.6	ENSMGAG00000021195	KIF24	cold	hot	0.62365	0.62365	2.42268e-14	1.11966e-12	0.05305	0.6767
171	proliferation	MSTRG.2724.1	MSTRG.2724	LOC116217857	cold	hot	-0.6236	0.6236	1.36928e-10	3.69521e-09	0.70845	0.08485
172	proliferation	MSTRG.2724.2	MSTRG.2724	LOC116217857	cold	hot	0.6236	0.6236	2.28026e-10	5.95172e-09	0.29155	0.91515
173	proliferation	MSTRG.28622.1	MSTRG.28622		cold	hot	0.62195	0.62195	3.36031e-08	5.80042e-07	0	0.62195
174	proliferation	ENSMGAT00000025838	ENSMGAG00000006179	ARHGEF3	cold	hot	0.6211	0.6211	2.57745e-15	1.34548e-13	0	0.6211
175	proliferation	ENSMGAT00000006914	ENSMGAG00000006146	FAM214A	cold	hot	-0.62095	0.62095	1.93558e-11	5.9609e-10	0.95145	0.3305
176	proliferation	ENSMGAT00000006670	ENSMGAG00000005934	SETX	control	hot	-0.6199	0.6199	0.000217092	0.0042523	0.93955	0.31965
177	proliferation	MSTRG.11996.1	ENSMGAG00000006784	TPD52L2	cold	hot	0.6178	0.6178	1.10582e-15	6.05496e-14	0.1478	0.7656
178	proliferation	MSTRG.13316.3	MSTRG.13316	BCL9L	cold	hot	-0.61775	0.61775	0.000201301	0.00138911	0.79455	0.1768
179	proliferation	MSTRG.7928.2	MSTRG.7928	PPM1F	cold	hot	0.61635	0.61635	0.000337231	0.00215903	0.0851	0.70145
180	proliferation	MSTRG.4761.2	ENSMGAG00000002693	PROCR	cold	hot	-0.6163	0.6163	3.15048e-05	0.000272611	0.6163	0
181	proliferation	MSTRG.19283.1	MSTRG.19283	HOXA10-AS	cold	hot	0.61595	0.61595	8.39799e-06	8.57821e-05	0.3082	0.92415
182	proliferation	MSTRG.19283.2	MSTRG.19283	LOC104911524	cold	hot	-0.61595	0.61595	8.37974e-06	8.56536e-05	0.6918	0.07585
183	proliferation	ENSMGAT00000003234	ENSMGAG00000002911	RAD54L2	cold	control	0.6157	0.6157	6.06657e-06	0.000820917	0.13305	0.74875
184	proliferation	MSTRG.3100.1	MSTRG.3100	STARD13	cold	hot	-0.6157	0.6157	4.05511e-05	0.000341599	1	0.3843
185	proliferation	MSTRG.3100.2	MSTRG.3100	STARD13	cold	hot	0.6157	0.6157	4.96576e-05	0.000407301	0	0.6157
186	proliferation	MSTRG.17679.4	ENSMGAG00000020851	LOC104911102	control	hot	-0.61535	0.61535	0.000248391	0.004747	0.8087	0.19335
187	proliferation	MSTRG.22161.9	ENSMGAG00000019632	C4H4orf33	cold	hot	-0.6149	0.6149	0.000602784	0.00356594	0.79805	0.18315
188	proliferation	MSTRG.4985.4	ENSMGAG00000009873	ZMAT3	cold	hot	-0.614	0.614	9.60336e-05	0.000726562	0.8176	0.2036
189	proliferation	ENSMGAT00000031058	ENSMGAG00000021722	PEX11A	control	hot	-0.61335	0.61335	3.66488e-07	1.84965e-05	0.6135	0.00015
190	proliferation	MSTRG.4981.3	ENSMGAG00000002359	GNB4	cold	hot	-0.61195	0.61195	2.88211e-06	3.31224e-05	0.7572	0.14525
191	proliferation	MSTRG.9830.1	ENSMGAG00000012772	TIAM2	cold	hot	-0.6116	0.6116	9.35407e-11	2.59382e-09	0.6116	0
192	proliferation	MSTRG.29956.1	MSTRG.29956	LOC121108130	cold	hot	0.6113	0.6113	0.000207421	0.0014222	0.2033	0.8146
193	proliferation	MSTRG.29956.2	MSTRG.29956	LOC121108130	cold	hot	-0.6113	0.6113	0.000201256	0.00138911	0.7967	0.1854
194	proliferation	MSTRG.30921.3	ENSMGAG00000021195	KIF24	cold	hot	-0.61	0.61	4.94718e-16	2.85906e-14	0.8058	0.1958
195	proliferation	MSTRG.11310.4	ENSMGAG00000009114	LRRC59	cold	hot	-0.60865	0.60865	3.22873e-08	5.6021e-07	0.723	0.11435
196	proliferation	MSTRG.18045.6	ENSMGAG00000017059	AKAP6	cold	hot	-0.60835	0.60835	7.75516e-08	1.24482e-06	0.93305	0.3247
197	proliferation	MSTRG.74.2	ENSMGAG00000003275	MEST	cold	hot	-0.60825	0.60825	5.22606e-06	5.63691e-05	1	0.39175
198	proliferation	ENSMGAT00000004481	ENSMGAG00000006831	FER	cold	control	-0.60815	0.60815	2.75633e-06	0.000441161	0.6412	0.03305
199	proliferation	MSTRG.17719.7	ENSMGAG00000010673	SLC39A13	cold	hot	-0.60795	0.60795	2.66415e-05	0.000237039	0.7437	0.13575
200	proliferation	MSTRG.7812.4	ENSMGAG00000000942	CPPED1	cold	hot	-0.6076	0.6076	8.84058e-05	0.000674423	0.6736	0.066
201	proliferation	MSTRG.5116.4	ENSMGAG00000000858	SHF	cold	hot	0.60725	0.60725	4.91704e-08	8.23366e-07	0.01465	0.6219
202	proliferation	MSTRG.6858.1	MSTRG.6858	LOC116217194	cold	hot	0.6067	0.6067	1.81859e-12	6.49727e-11	0.39205	0.99875
203	proliferation	ENSMGAT00000020165	ENSMGAG00000001426	XPO7	cold	hot	-0.60655	0.60655	4.67145e-12	1.58112e-10	0.61055	0.004
204	proliferation	MSTRG.4876.1	ENSMGAG00000007957	LRCH3	cold	hot	0.60595	0.60595	7.49334e-18	5.55113e-16	0	0.60595
205	proliferation	MSTRG.671.10	ENSMGAG00000011193	TMTC3	cold	hot	-0.6057	0.6057	3.13626e-05	0.000271692	0.6145	0.0088
206	proliferation	ENSMGAT00000027890	ENSMGAG00000020256	MRM2	cold	hot	0.604	0.604	1.99017e-09	4.35575e-08	0	0.604
207	proliferation	MSTRG.7700.2	ENSMGAG00000020256	MRM2	cold	hot	-0.604	0.604	5.87016e-10	1.41714e-08	1	0.396
208	proliferation	ENSMGAT00000029023	ENSMGAG00000006659	LOC100541374	cold	hot	-0.60335	0.60335	1.06851e-08	2.03245e-07	0.60335	0
209	proliferation	MSTRG.12150.3	ENSMGAG00000009391	LOC100543226	cold	hot	-0.60285	0.60285	9.46084e-12	3.0616e-10	0.60285	0
210	proliferation	ENSMGAT00000025838	ENSMGAG00000006179	ARHGEF3	cold	control	0.60255	0.60255	0.000114427	0.00832886	0	0.60255
211	proliferation	MSTRG.3049.1	MSTRG.3049	PAN3	cold	hot	0.60195	0.60195	2.38262e-06	2.79018e-05	0.24	0.84195
212	proliferation	MSTRG.3049.2	MSTRG.3049	PAN3	cold	hot	-0.60195	0.60195	2.93542e-06	3.36709e-05	0.76	0.15805
213	proliferation	MSTRG.17357.1	MSTRG.17357	LOC100541200	cold	hot	-0.60155	0.60155	1.36549e-07	2.09184e-06	0.9158	0.31425
214	proliferation	MSTRG.1452.1	MSTRG.1452	PARP11	control	hot	0.6011	0.6011	1.8757e-09	1.75189e-07	0.3989	1
215	proliferation	MSTRG.1452.2	MSTRG.1452	PARP11	control	hot	-0.6011	0.6011	2.77554e-08	1.87288e-06	0.6011	0
216	proliferation	MSTRG.1968.11	ENSMGAG00000021643	SON	cold	hot	0.60095	0.60095	8.88833e-06	9.00602e-05	0.0259	0.62685
217	proliferation	MSTRG.32266.5	ENSMGAG00000007595	ENSMGAG00000007595	cold	hot	0.60045	0.60045	5.45925e-08	9.05134e-07	0.00475	0.6052
218	proliferation	MSTRG.14860.5	ENSMGAG00000010969	LOC100550231	cold	hot	0.5995	0.5995	5.86196e-14	2.56779e-12	0.031	0.6305
219	proliferation	MSTRG.12404.1	ENSMGAG00000003876	GPR157	cold	hot	0.59945	0.59945	5.06156e-11	1.44873e-09	0	0.59945
220	proliferation	MSTRG.1964.8	ENSMGAG00000014522	SYNJ1	cold	hot	-0.5994	0.5994	0.000356191	0.00226459	0.8282	0.2288
221	proliferation	MSTRG.8941.1	ENSMGAG00000018645	ENSMGAG00000018645	cold	hot	0.5992	0.5992	0.00134068	0.00694705	0.18795	0.78715
222	proliferation	MSTRG.7148.2	ENSMGAG00000016971	ENSMGAG00000016971	cold	hot	0.5977	0.5977	0.000221012	0.00150013	0.0972	0.6949
223	proliferation	MSTRG.24650.2	MSTRG.24650	LOC109364431	cold	control	-0.5974	0.5974	1.86036e-05	0.00206594	0.5974	0
224	proliferation	MSTRG.24650.2	MSTRG.24650	LOC109364431	cold	hot	-0.5974	0.5974	4.00565e-08	6.84016e-07	0.5974	0
225	proliferation	MSTRG.4454.5	MSTRG.4454	LOC104912483	cold	hot	-0.5969	0.5969	0.000134575	0.00097263	0.82225	0.22535
226	proliferation	ENSMGAT00000009957	ENSMGAG00000008883	ST7	cold	hot	0.59635	0.59635	5.19372e-11	1.48234e-09	0.01835	0.6147
227	proliferation	MSTRG.29615.1	MSTRG.29615		cold	hot	0.59605	0.59605	0.000353946	0.00225269	0.1786	0.77465
228	proliferation	MSTRG.10037.4	MSTRG.10037	EPB41L2	cold	hot	-0.59565	0.59565	1.83656e-07	2.72777e-06	0.60235	0.0067
229	proliferation	MSTRG.4159.2	ENSMGAG00000011806	RAVER2	cold	hot	-0.59515	0.59515	1.17853e-21	1.3193e-19	0.99525	0.4001
230	proliferation	MSTRG.4990.3	ENSMGAG00000009941	ECT2	cold	hot	-0.59385	0.59385	1.07936e-15	5.92078e-14	0.7196	0.12575
231	proliferation	MSTRG.18470.1	ENSMGAG00000021224	ENSMGAG00000021224	cold	hot	0.59375	0.59375	7.24283e-27	1.35132e-24	0.0088	0.60255
232	proliferation	MSTRG.13316.1	MSTRG.13316	BCL9L	cold	hot	0.5928	0.5928	0.000627474	0.00369336	0.19305	0.78585
233	proliferation	MSTRG.8629.2	MSTRG.8629	TSC1	cold	hot	-0.59275	0.59275	0.000126634	0.00092318	0.73265	0.1399
234	proliferation	MSTRG.18724.1	ENSMGAG00000004982	LMBR1	cold	control	0.59255	0.59255	2.54007e-07	6.30148e-05	0	0.59255
235	proliferation	MSTRG.13805.4	ENSMGAG00000010491	GJC1	cold	hot	-0.5918	0.5918	1.29222e-20	1.30191e-18	0.5918	0
236	proliferation	MSTRG.2928.1	ENSMGAG00000014988	GPALPP1	cold	hot	-0.59155	0.59155	4.68053e-17	3.15076e-15	0.96555	0.374
237	proliferation	MSTRG.12994.3	ENSMGAG00000003052	MTF1	cold	hot	-0.5903	0.5903	2.3464e-06	2.75311e-05	0.71645	0.12615
238	proliferation	MSTRG.21568.1	MSTRG.21568	LONRF3	cold	control	0.5897	0.5897	5.45553e-06	0.00075893	0.27705	0.86675
239	proliferation	MSTRG.21568.2	MSTRG.21568	LONRF3	cold	control	-0.5897	0.5897	3.76525e-06	0.000571896	0.72295	0.13325
240	proliferation	ENSMGAT00000008948	ENSMGAG00000007985	TRABD	cold	hot	-0.58945	0.58945	0.000107831	0.000803348	0.8143	0.22485
241	proliferation	MSTRG.365.1	ENSMGAG00000007985	TRABD	cold	hot	0.58945	0.58945	0.000113738	0.000842373	0.1857	0.77515
242	proliferation	MSTRG.550.1	MSTRG.550	LOC100545666	cold	hot	0.58935	0.58935	1.44886e-05	0.000138801	0.1746	0.76395
243	proliferation	ENSMGAT00000031690	ENSMGAG00000010288	SUFU	cold	hot	-0.589	0.589	2.62883e-09	5.6153e-08	0.792	0.203
244	proliferation	MSTRG.29510.1	MSTRG.29510	LOC104915621	cold	hot	0.5888	0.5888	4.29922e-08	7.28793e-07	0.32145	0.91025
245	proliferation	MSTRG.29510.2	MSTRG.29510	LOC104915621	cold	hot	-0.5888	0.5888	6.13656e-08	1.0053e-06	0.67855	0.08975
246	proliferation	MSTRG.8632.6	ENSMGAG00000005747	POMT1	cold	hot	-0.58875	0.58875	1.73557e-19	1.58482e-17	0.69605	0.1073
247	proliferation	ENSMGAT00000002684	ENSMGAG00000002406	CBL	cold	hot	0.58845	0.58845	1.54337e-05	0.000146416	0.1776	0.76605
248	proliferation	MSTRG.21160.10	ENSMGAG00000008735	ZMYM3	cold	hot	-0.58785	0.58785	2.85276e-05	0.000251457	0.7867	0.19885
249	proliferation	MSTRG.10428.6	ENSMGAG00000013799	COL12A1	cold	hot	-0.5878	0.5878	0.00105158	0.00568381	0.63375	0.04595
250	proliferation	MSTRG.32278.2	ENSMGAG00000022470	TMEM38B	cold	hot	0.58695	0.58695	4.15986e-08	7.06755e-07	0	0.58695
251	proliferation	MSTRG.7669.5	ENSMGAG00000003768	AP5Z1	cold	hot	-0.58685	0.58685	1.61001e-15	8.59763e-14	0.58765	0.0008
252	proliferation	MSTRG.31657.6	ENSMGAG00000004823	IQGAP2	cold	hot	-0.5855	0.5855	4.93114e-14	2.1886e-12	0.7778	0.1923
253	proliferation	ENSMGAT00000019314	ENSMGAG00000012591	LDB2	cold	hot	-0.58535	0.58535	7.50484e-05	0.000585378	0.75375	0.1684
254	proliferation	MSTRG.20255.2	ENSMGAG00000012813	STAM2	cold	hot	0.5851	0.5851	0.000126443	0.000922314	0.28945	0.87455
255	proliferation	ENSMGAT00000030431	ENSMGAG00000017664	MED18	cold	hot	-0.5849	0.5849	0.00118955	0.00629264	0.68435	0.09945
256	proliferation	MSTRG.31673.1	ENSMGAG00000017664	MED18	cold	hot	0.5849	0.5849	0.00118962	0.00629264	0.31565	0.90055
257	proliferation	ENSMGAT00000013520	ENSMGAG00000012028	BMF	cold	hot	-0.5835	0.5835	2.40957e-14	1.1153e-12	0.5835	0
258	proliferation	MSTRG.4975.1	ENSMGAG00000009725	USP13	control	hot	0.58345	0.58345	0.000217245	0.00425259	0.23175	0.8152
259	proliferation	ENSMGAT00000016239	ENSMGAG00000014445	ADPRH	cold	hot	-0.58235	0.58235	9.98989e-13	3.68674e-11	0.77725	0.1949
260	proliferation	ENSMGAT00000023384	ENSMGAG00000014445	ADPRH	cold	hot	0.58235	0.58235	7.72737e-13	2.89417e-11	0.22275	0.8051
261	proliferation	ENSMGAT00000002387	ENSMGAG00000002134	ELAC2	cold	hot	0.58205	0.58205	9.52153e-24	1.3141e-21	0	0.58205
262	proliferation	ENSMGAT00000016858	ENSMGAG00000014988	GPALPP1	cold	hot	0.5818	0.5818	1.37246e-59	1.97537e-56	0	0.5818
263	proliferation	MSTRG.12836.9	ENSMGAG00000009480	RPS6KA1	cold	hot	-0.5818	0.5818	5.92054e-06	6.28109e-05	0.68025	0.09845
264	proliferation	MSTRG.11841.3	ENSMGAG00000001008	SAMHD1	cold	hot	0.5813	0.5813	1.11019e-17	8.00844e-16	0.206	0.7873
265	proliferation	MSTRG.17165.1	ENSMGAG00000003901	PITPNM1	cold	hot	-0.5798	0.5798	5.4619e-29	1.20501e-26	0.99835	0.41855
266	proliferation	MSTRG.27195.2	MSTRG.27195	EHBP1L1	cold	hot	-0.5796	0.5796	6.67067e-06	6.99648e-05	1	0.4204
267	proliferation	ENSMGAT00000005220	ENSMGAG00000004687	ARRDC3	control	hot	-0.57945	0.57945	7.33435e-05	0.00172837	0.59875	0.0193
268	proliferation	MSTRG.32341.1	ENSMGAG00000004687	ARRDC3	control	hot	0.57945	0.57945	1.14942e-05	0.00036414	0.40125	0.9807
269	proliferation	ENSMGAT00000002294	ENSMGAG00000002100	NCMAP	cold	control	0.579	0.579	2.28582e-07	5.7184e-05	0	0.579
270	proliferation	MSTRG.13023.1	ENSMGAG00000002100	NCMAP	cold	control	-0.579	0.579	1.40586e-07	3.88173e-05	1	0.421
271	proliferation	MSTRG.17526.1	ENSMGAG00000009202	KMT5B	cold	hot	-0.57885	0.57885	0.000458328	0.00281794	0.9104	0.33155
272	proliferation	MSTRG.19448.2	ENSMGAG00000012062	BMPER	cold	hot	-0.5788	0.5788	0.00010311	0.000772944	0.6787	0.0999
273	proliferation	ENSMGAT00000013577	ENSMGAG00000012062	BMPER	cold	hot	0.5788	0.5788	9.34196e-05	0.000708026	0.3213	0.9001
274	proliferation	MSTRG.19431.7	ENSMGAG00000011962	EPDR1	cold	control	0.57875	0.57875	5.62698e-06	0.000775533	0	0.57875
275	proliferation	MSTRG.3619.4	ENSMGAG00000019657	HMCN1	cold	hot	-0.57835	0.57835	0.00070764	0.00408488	0.6578	0.07945
276	proliferation	MSTRG.2616.2	MSTRG.2616	LOC104917417	cold	hot	0.5779	0.5779	4.59309e-10	1.12959e-08	0	0.5779
277	proliferation	MSTRG.550.2	MSTRG.550	LOC100545666	cold	hot	-0.5779	0.5779	2.07338e-16	1.26092e-14	0.649	0.0711
278	proliferation	ENSMGAT00000012227	ENSMGAG00000010899	MYO1D	cold	hot	0.5775	0.5775	1.61569e-15	8.61272e-14	0.34815	0.92565
279	proliferation	MSTRG.12872.5	ENSMGAG00000001291	ENSMGAG00000001291	cold	hot	0.5774	0.5774	1.56106e-09	3.50022e-08	0	0.5774
280	proliferation	MSTRG.20029.1	ENSMGAG00000019209	ENSMGAG00000019209	cold	control	0.5771	0.5771	7.53141e-06	0.000970999	0.0743	0.6514
281	proliferation	MSTRG.14635.1	MSTRG.14635	LOC101749368	cold	hot	-0.57695	0.57695	5.49121e-06	5.88215e-05	0.93805	0.3611
282	proliferation	MSTRG.14635.2	MSTRG.14635		cold	hot	0.57695	0.57695	1.56196e-05	0.000147994	0.06195	0.6389
283	proliferation	MSTRG.26083.1	MSTRG.26083		cold	hot	0.57665	0.57665	1.9771e-17	1.38649e-15	0	0.57665
284	proliferation	ENSMGAT00000009334	ENSMGAG00000008276	BRPF1	cold	hot	0.57605	0.57605	2.99985e-12	1.04459e-10	0.0683	0.64435
285	proliferation	MSTRG.12994.1	ENSMGAG00000003052	MTF1	cold	hot	0.57585	0.57585	2.40193e-06	2.81171e-05	0.28355	0.8594
286	proliferation	MSTRG.199.3	ENSMGAG00000007137	LRRK2	cold	hot	-0.5757	0.5757	0.000298485	0.00194727	0.88945	0.31375
287	proliferation	ENSMGAT00000013435	ENSMGAG00000011947	ARG2	cold	hot	-0.57565	0.57565	8.23311e-06	8.42748e-05	0.57565	0
288	proliferation	MSTRG.17883.1	ENSMGAG00000011947	ARG2	cold	hot	0.57565	0.57565	7.87463e-06	8.11493e-05	0.42435	1
289	proliferation	ENSMGAT00000034771	ENSMGAG00000005347	CDK12	cold	hot	0.57525	0.57525	6.24655e-06	6.58765e-05	0.1706	0.74585
290	proliferation	MSTRG.11869.1	ENSMGAG00000002214	RALY	cold	hot	0.5739	0.5739	2.60415e-15	1.35707e-13	0.08655	0.66045
291	proliferation	MSTRG.7128.7	ENSMGAG00000006492	MYOZ3	cold	hot	-0.57345	0.57345	6.38307e-07	8.47664e-06	0.6967	0.12325
292	proliferation	ENSMGAT00000007256	ENSMGAG00000006451	ABR	cold	hot	0.57185	0.57185	0.00139491	0.00718371	0.32055	0.8924
293	proliferation	MSTRG.17333.18	ENSMGAG00000005635	ENSMGAG00000005635	control	hot	-0.57175	0.57175	2.72538e-09	2.43417e-07	0.775	0.20325
294	proliferation	MSTRG.1317.9	ENSMGAG00000013649	C2CD5	cold	hot	-0.5716	0.5716	0.000335101	0.00214767	0.6907	0.1191
295	proliferation	MSTRG.6740.4	ENSMGAG00000009507	MITF	cold	hot	0.5716	0.5716	1.75038e-12	6.27583e-11	0	0.5716
296	proliferation	ENSMGAT00000003884	ENSMGAG00000003478	LOC100549028	control	hot	-0.57075	0.57075	0.000110807	0.00243513	0.57075	0
297	proliferation	ENSMGAT00000026116	ENSMGAG00000010381	CAND1	control	hot	0.5705	0.5705	2.94894e-09	2.61857e-07	0.1431	0.7136
298	proliferation	MSTRG.6858.4	MSTRG.6858	LOC116217194	cold	hot	-0.5705	0.5705	1.53381e-12	5.56536e-11	0.57175	0.00125
299	proliferation	MSTRG.8070.9	ENSMGAG00000004874	KNTC1	cold	hot	-0.57035	0.57035	3.4285e-06	3.85658e-05	0.6412	0.07085
300	proliferation	MSTRG.6091.4	ENSMGAG00000001597	SF3B3	cold	hot	-0.5703	0.5703	4.19037e-09	8.58088e-08	0.6031	0.0328
301	proliferation	MSTRG.18535.6	ENSMGAG00000013747	ATL1	cold	hot	-0.57025	0.57025	0.00130776	0.0068056	0.63975	0.0695
302	proliferation	MSTRG.30010.1	MSTRG.30010	LOC100550013	cold	hot	0.57015	0.57015	4.20733e-06	4.62761e-05	0.19075	0.7609
303	proliferation	MSTRG.27195.1	MSTRG.27195	EHBP1L1	cold	hot	0.56925	0.56925	9.79392e-06	9.79554e-05	0	0.56925
304	proliferation	MSTRG.13798.2	ENSMGAG00000000680	GOSR2	cold	hot	-0.56915	0.56915	0.000770912	0.00439472	0.64395	0.0748
305	proliferation	ENSMGAT00000025488	ENSMGAG00000002372	NECTIN1	control	hot	0.56795	0.56795	1.76597e-07	9.92035e-06	0.41	0.97795
306	proliferation	MSTRG.12533.4	MSTRG.12533	TMEM269	cold	hot	0.5679	0.5679	1.19781e-06	1.49541e-05	0	0.5679
307	proliferation	MSTRG.374.1	ENSMGAG00000008036	HDAC10	cold	hot	-0.56755	0.56755	2.65145e-10	6.82043e-09	1	0.43245
308	proliferation	MSTRG.249.4	ENSMGAG00000006621	KMT2E	cold	hot	-0.56755	0.56755	3.45145e-09	7.18459e-08	0.56755	0
309	proliferation	MSTRG.16325.5	ENSMGAG00000005988	NPNT	cold	control	0.5675	0.5675	4.89753e-05	0.00420172	0	0.5675
310	proliferation	MSTRG.15696.2	ENSMGAG00000004466	BORCS8	cold	hot	-0.5675	0.5675	0.000241785	0.00162399	0.74335	0.17585
311	proliferation	ENSMGAT00000014784	ENSMGAG00000013140	GOLGA5	cold	hot	0.56745	0.56745	5.07148e-22	5.8956e-20	0.0001	0.56755
312	proliferation	MSTRG.6929.1	MSTRG.6929	SLIT3	cold	hot	0.56735	0.56735	1.20761e-08	2.27556e-07	0	0.56735
313	proliferation	MSTRG.6929.2	MSTRG.6929	SLIT3	cold	hot	-0.56735	0.56735	7.32825e-09	1.44109e-07	1	0.43265
314	proliferation	MSTRG.6929.1	MSTRG.6929	SLIT3	control	hot	0.56735	0.56735	1.11087e-08	8.40286e-07	0	0.56735
315	proliferation	MSTRG.6929.2	MSTRG.6929	SLIT3	control	hot	-0.56735	0.56735	5.51958e-09	4.54549e-07	1	0.43265
316	proliferation	MSTRG.6076.7	ENSMGAG00000001908	CNOT1	cold	hot	-0.5673	0.5673	3.80619e-06	4.24196e-05	0.5673	0
317	proliferation	ENSMGAT00000004481	ENSMGAG00000006831	FER	cold	hot	-0.56725	0.56725	0.000181694	0.00126976	0.6412	0.07395
318	proliferation	MSTRG.2616.2	MSTRG.2616	LOC104917417	cold	control	0.5672	0.5672	8.39826e-07	0.000170393	0	0.5672
319	proliferation	ENSMGAT00000015589	ENSMGAG00000013850	LRP6	control	hot	0.56695	0.56695	0.000183455	0.00370478	0.11025	0.6772
320	proliferation	ENSMGAT00000019274	ENSMGAG00000016678	IL6	control	hot	-0.56675	0.56675	2.10627e-08	1.46983e-06	0.61645	0.0497
321	proliferation	MSTRG.19167.1	ENSMGAG00000016678	IL6	control	hot	0.56675	0.56675	2.75555e-08	1.8647e-06	0.38355	0.9503
322	proliferation	MSTRG.3502.1	ENSMGAG00000016476	ENSMGAG00000016476	cold	hot	0.5667	0.5667	0.00187992	0.00922559	0.3348	0.9015
323	proliferation	ENSMGAT00000008355	ENSMGAG00000007422	HELZ	cold	control	-0.56635	0.56635	1.10238e-05	0.00135053	0.77895	0.2126
324	proliferation	MSTRG.8070.9	ENSMGAG00000004874	KNTC1	control	hot	-0.56635	0.56635	5.95856e-11	8.6104e-09	0.6372	0.07085
325	proliferation	MSTRG.6780.1	ENSMGAG00000018916	LOC100544459	cold	control	0.566	0.566	1.95523e-06	0.000334524	0.434	1
326	proliferation	MSTRG.6780.3	ENSMGAG00000018916	LOC100544459	cold	control	-0.566	0.566	1.40877e-05	0.00166425	0.566	0
327	proliferation	ENSMGAT00000019389	ENSMGAG00000008328	SFI1	cold	hot	0.5659	0.5659	1.79168e-19	1.63113e-17	0	0.5659
328	proliferation	ENSMGAT00000024793	ENSMGAG00000019115	INO80B	cold	control	-0.5658	0.5658	1.40822e-07	3.88173e-05	0.5658	0
329	proliferation	MSTRG.9784.5	ENSMGAG00000012577	SASH1	cold	hot	0.56425	0.56425	7.91716e-09	1.54584e-07	0.12505	0.6893
330	proliferation	ENSMGAT00000008454	ENSMGAG00000007539	SLC7A5	cold	hot	-0.56395	0.56395	5.48725e-70	1.65852e-66	0.83335	0.2694
331	proliferation	MSTRG.6335.2	ENSMGAG00000007539	SLC7A5	cold	hot	0.56395	0.56395	1.52745e-69	3.84727e-66	0.16665	0.7306
332	proliferation	MSTRG.4716.6	MSTRG.4716	SNED1	cold	hot	-0.5635	0.5635	0.00187179	0.0091887	0.67665	0.11315
333	proliferation	ENSMGAT00000013248	ENSMGAG00000011775	GLB1	cold	hot	0.56255	0.56255	2.51433e-12	8.847e-11	0.40235	0.9649
334	proliferation	MSTRG.11379.1	ENSMGAG00000005301	SMYD4	control	hot	0.5618	0.5618	1.9872e-05	0.000570018	0.112	0.6738
335	proliferation	MSTRG.10114.2	ENSMGAG00000013370	KPNA5	cold	hot	-0.5617	0.5617	0.000126157	0.000920596	0.5617	0
336	proliferation	MSTRG.7933.2	ENSMGAG00000001080	YPEL1	cold	hot	-0.5616	0.5616	0.000651786	0.00380975	0.71365	0.15205
337	proliferation	ENSMGAT00000024190	ENSMGAG00000018553	LOC100546305	cold	hot	-0.56145	0.56145	5.61885e-05	0.00045409	0.59565	0.0342
338	proliferation	ENSMGAT00000022816	ENSMGAG00000012254	RASGRF1	cold	hot	0.5605	0.5605	6.34674e-10	1.52488e-08	0.13105	0.69155
339	proliferation	MSTRG.16325.5	ENSMGAG00000005988	NPNT	control	hot	-0.5601	0.5601	4.81658e-06	0.000172321	0.5675	0.0074
340	proliferation	ENSMGAT00000014924	ENSMGAG00000013250	CREB3L2	cold	hot	-0.5601	0.5601	4.19158e-05	0.000351918	0.6153	0.0552
341	proliferation	MSTRG.6437.1	ENSMGAG00000001369	LOC100541523	cold	hot	0.55975	0.55975	1.9862e-07	2.927e-06	0.2831	0.84285
342	proliferation	ENSMGAT00000024830	ENSMGAG00000001841	RAB11FIP1	cold	hot	0.55925	0.55925	7.30117e-07	9.57803e-06	0.20335	0.7626
343	proliferation	ENSMGAT00000008353	ENSMGAG00000007437	DHX57	cold	hot	0.55855	0.55855	1.10768e-11	3.54657e-10	0.44145	1
344	proliferation	MSTRG.9040.2	ENSMGAG00000007437	DHX57	cold	hot	-0.55855	0.55855	3.31267e-11	9.80661e-10	0.55855	0
345	proliferation	MSTRG.5726.3	ENSMGAG00000010793	ENSMGAG00000010793	cold	hot	-0.5585	0.5585	9.75153e-05	0.000736298	0.762	0.2035
346	proliferation	MSTRG.2915.2	MSTRG.2915	LRCH1	cold	hot	0.55825	0.55825	6.8933e-13	2.60437e-11	0	0.55825
347	proliferation	MSTRG.4467.4	ENSMGAG00000000835	ENSMGAG00000000835	control	hot	-0.5582	0.5582	4.4165e-11	6.63233e-09	0.8224	0.2642
348	proliferation	MSTRG.31231.1	MSTRG.31231	LOC104914786	cold	hot	0.5582	0.5582	0.00016083	0.00113968	0.4418	1
349	proliferation	MSTRG.31231.2	MSTRG.31231	LOC104914786	cold	hot	-0.5582	0.5582	0.000232503	0.00156652	0.5582	0
350	proliferation	MSTRG.6023.3	ENSMGAG00000022142	RANBP10	cold	hot	-0.5572	0.5572	5.76485e-07	7.7201e-06	0.75725	0.20005
351	proliferation	MSTRG.883.7	ENSMGAG00000012526	TMEM184B	cold	hot	-0.5569	0.5569	0.000218781	0.00148666	0.8749	0.318
352	proliferation	MSTRG.1036.7	ENSMGAG00000013219	LOC100550268	cold	hot	-0.5568	0.5568	3.57757e-11	1.05392e-09	0.5568	0
353	proliferation	MSTRG.20862.5	ENSMGAG00000010288	SUFU	cold	hot	0.55655	0.55655	0.00181215	0.00892929	0.01945	0.576
354	proliferation	MSTRG.20542.15	ENSMGAG00000004166	CCAR1	cold	hot	-0.5559	0.5559	2.4316e-22	2.95161e-20	0.643	0.0871
355	proliferation	MSTRG.20340.3	ENSMGAG00000018705	LOC104911845	cold	hot	0.55585	0.55585	3.89997e-06	4.33211e-05	0	0.55585
356	proliferation	MSTRG.16492.7	MSTRG.16492	LOC101748510	cold	hot	0.5555	0.5555	6.71355e-10	1.60155e-08	0.0262	0.5817
357	proliferation	MSTRG.11344.1	ENSMGAG00000008838	LLGL2	cold	hot	0.5551	0.5551	5.60874e-05	0.000453394	0	0.5551
358	proliferation	ENSMGAT00000016742	ENSMGAG00000014890	TMTC4	cold	hot	0.55435	0.55435	7.59505e-12	2.48173e-10	0.0072	0.56155
359	proliferation	MSTRG.11772.4	ENSMGAG00000006451	ABR	cold	hot	-0.55315	0.55315	0.000314667	0.00203484	0.6497	0.09655
360	proliferation	MSTRG.21626.5	ENSMGAG00000007952	RADX	cold	hot	-0.55275	0.55275	7.81029e-05	0.000605168	0.6463	0.09355
361	proliferation	MSTRG.18553.1	ENSMGAG00000013786	NID2	cold	hot	-0.55255	0.55255	1.89815e-06	2.27034e-05	0.9646	0.41205
362	proliferation	MSTRG.18989.1	MSTRG.18989	CASD1	cold	hot	-0.55245	0.55245	0.00195909	0.00955519	0.78805	0.2356
363	proliferation	MSTRG.18989.2	MSTRG.18989	CASD1	cold	hot	0.55245	0.55245	0.00190932	0.00934564	0.21195	0.7644
364	proliferation	MSTRG.12345.2	ENSMGAG00000001055	CHD5	cold	hot	-0.5518	0.5518	2.60123e-07	3.74926e-06	0.60545	0.05365
365	proliferation	MSTRG.5471.5	ENSMGAG00000007296	SQOR	cold	hot	0.5511	0.5511	1.78006e-25	2.92404e-23	0	0.5511
366	proliferation	MSTRG.17515.3	ENSMGAG00000018032	MIR210A	cold	hot	-0.5508	0.5508	0.00128984	0.00672858	0.57005	0.01925
367	proliferation	MSTRG.7738.9	ENSMGAG00000001759	PRKAR1B	cold	hot	-0.5507	0.5507	9.96881e-32	2.66644e-29	0.6815	0.1308
368	proliferation	MSTRG.15206.3	MSTRG.15206	CTHRC1	control	hot	-0.54925	0.54925	0.000296502	0.0054653	0.65935	0.1101
369	proliferation	MSTRG.1025.4	ENSMGAG00000013250	CREB3L2	cold	hot	0.54875	0.54875	4.03415e-05	0.000340023	0.3847	0.93345
370	proliferation	MSTRG.13189.8	ENSMGAG00000001112	PRDM10	cold	hot	-0.5487	0.5487	2.61105e-07	3.76163e-06	0.8115	0.2628
371	proliferation	MSTRG.11258.6	ENSMGAG00000007831	ERN1	cold	hot	-0.5484	0.5484	2.44305e-05	0.000220356	0.71945	0.17105
372	proliferation	ENSMGAT00000026834	ENSMGAG00000002483	DNAJB5	cold	hot	-0.54825	0.54825	0.000699941	0.00404894	0.58775	0.0395
373	proliferation	MSTRG.10900.1	MSTRG.10900	LOC109366347	cold	hot	0.54815	0.54815	4.84784e-08	8.13027e-07	0.3393	0.88745
374	proliferation	MSTRG.10900.2	MSTRG.10900	LOC109366347	cold	hot	-0.54815	0.54815	6.78726e-08	1.10234e-06	0.6607	0.11255
375	proliferation	MSTRG.10345.3	ENSMGAG00000013660	PM20D2	cold	hot	0.5476	0.5476	0.000332163	0.00213291	0.3142	0.8618
376	proliferation	MSTRG.18470.1	ENSMGAG00000021224	ENSMGAG00000021224	control	hot	0.54685	0.54685	4.10019e-07	2.0558e-05	0.0557	0.60255
377	proliferation	ENSMGAT00000008722	ENSMGAG00000007716	FAM21C	cold	hot	0.54675	0.54675	4.95871e-06	5.37772e-05	0.00935	0.5561
378	proliferation	MSTRG.18332.3	ENSMGAG00000013372	RCOR1	cold	hot	-0.54665	0.54665	0.00167939	0.00838172	0.5586	0.01195
379	proliferation	MSTRG.7865.1	ENSMGAG00000010221	GLYR1	cold	hot	0.546	0.546	1.24963e-42	6.62631e-40	0	0.546
380	proliferation	ENSMGAT00000004657	ENSMGAG00000004098	P2RX4	cold	hot	0.5458	0.5458	8.22271e-17	5.32187e-15	0.0359	0.5817
381	proliferation	MSTRG.17333.11	ENSMGAG00000005635	ENSMGAG00000005635	control	hot	0.5458	0.5458	6.15417e-08	3.84761e-06	0.1741	0.7199
382	proliferation	MSTRG.3619.3	ENSMGAG00000019657	HMCN1	cold	hot	0.5457	0.5457	0.000298248	0.00194614	0.05955	0.60525
383	proliferation	ENSMGAT00000037156	ENSMGAG00000020832	ENDOD1	cold	hot	-0.54475	0.54475	3.14497e-08	5.46498e-07	0.5455	0.00075
384	proliferation	ENSMGAT00000010903	ENSMGAG00000009717	LOC100540086	cold	control	0.5446	0.5446	5.80008e-18	2.46669e-14	0.0001	0.5447
385	proliferation	MSTRG.7174.2	ENSMGAG00000009717	LOC100540086	cold	control	-0.5446	0.5446	3.42272e-18	1.69824e-14	0.9999	0.4553
386	proliferation	ENSMGAT00000001735	ENSMGAG00000001597	SF3B3	cold	hot	0.5435	0.5435	3.18468e-07	4.52122e-06	0.3666	0.9101
387	proliferation	MSTRG.4687.2	ENSMGAG00000022745	LOC104912586	cold	control	0.5434	0.5434	1.94135e-05	0.00210654	0.16945	0.71285
388	proliferation	MSTRG.30866.4	ENSMGAG00000006645	ADAR	cold	hot	0.54315	0.54315	3.98618e-05	0.000336542	0.18425	0.7274
389	proliferation	MSTRG.32389.9	ENSMGAG00000001223	RNF20	cold	hot	-0.54315	0.54315	6.9962e-12	2.30098e-10	0.5653	0.02215
390	proliferation	MSTRG.581.1	ENSMGAG00000010586	FRS2	cold	hot	0.5429	0.5429	1.49578e-06	1.83407e-05	0.15135	0.69425
391	proliferation	MSTRG.14955.5	ENSMGAG00000020523	ENSMGAG00000020523	control	hot	-0.5428	0.5428	1.93578e-07	1.07238e-05	0.7879	0.2451
392	proliferation	ENSMGAT00000001718	ENSMGAG00000001586	ZNF618	cold	hot	0.54205	0.54205	3.62222e-13	1.43865e-11	0.00015	0.5422
393	proliferation	MSTRG.4908.3	ENSMGAG00000008744	CAPN10	cold	hot	-0.5417	0.5417	0.000222561	0.00150931	0.73105	0.18935
394	proliferation	MSTRG.18245.1	ENSMGAG00000013140	GOLGA5	cold	hot	-0.54125	0.54125	0.00125672	0.0065785	0.9577	0.41645
395	proliferation	MSTRG.6085.2	ENSMGAG00000001646	LOC100546971	control	hot	-0.5405	0.5405	1.56127e-18	9.96451e-16	0.9761	0.4356
396	proliferation	MSTRG.20182.4	ENSMGAG00000011872	GLI2	cold	hot	-0.5404	0.5404	0.000572563	0.00340798	0.7347	0.1943
397	proliferation	ENSMGAT00000018840	ENSMGAG00000013415	FYN	cold	hot	0.54015	0.54015	4.15266e-06	4.57413e-05	0.1495	0.68965
398	proliferation	ENSMGAT00000023847	ENSMGAG00000015290	GDPD5	control	hot	-0.54005	0.54005	1.31887e-12	2.6236e-10	0.5401	5e-05
399	proliferation	MSTRG.3915.5	ENSMGAG00000004134	PRRC2C	cold	hot	-0.53975	0.53975	5.29101e-10	1.28657e-08	0.75555	0.2158
400	proliferation	MSTRG.14104.4	ENSMGAG00000001853	BRD9	cold	hot	-0.53945	0.53945	0.000165451	0.00116912	0.7329	0.19345
401	proliferation	ENSMGAT00000007505	ENSMGAG00000006659	LOC100541374	cold	hot	0.53895	0.53895	8.51813e-09	1.65251e-07	0.0593	0.59825
402	proliferation	MSTRG.21798.1	MSTRG.21798	RPS6KL1	cold	hot	0.53865	0.53865	0.000189528	0.00131629	0.0218	0.56045
403	proliferation	MSTRG.21798.2	MSTRG.21798	RPS6KL1	cold	hot	-0.53865	0.53865	0.000102282	0.000767876	0.9782	0.43955
404	proliferation	ENSMGAT00000015579	ENSMGAG00000013842	OGFRL1	cold	hot	-0.5386	0.5386	1.48169e-08	2.73742e-07	0.86765	0.32905
405	proliferation	MSTRG.17883.1	ENSMGAG00000011947	ARG2	control	hot	0.53855	0.53855	1.47572e-13	3.53193e-11	0.46145	1
406	proliferation	ENSMGAT00000013435	ENSMGAG00000011947	ARG2	control	hot	-0.53855	0.53855	8.20327e-13	1.70957e-10	0.53855	0
407	proliferation	MSTRG.9266.3	ENSMGAG00000009571	PTPN14	cold	hot	0.53815	0.53815	8.12129e-06	8.33218e-05	0.05845	0.5966
408	proliferation	MSTRG.6437.5	ENSMGAG00000001369	LOC100541523	cold	hot	-0.5378	0.5378	1.59309e-05	0.000150708	0.6	0.0622
409	proliferation	MSTRG.31162.9	ENSMGAG00000001532	EPG5	cold	hot	-0.5377	0.5377	0.00159247	0.0080194	0.72195	0.18425
410	proliferation	MSTRG.28271.3	MSTRG.28271	BAHCC1	cold	hot	-0.5366	0.5366	5.66398e-16	3.24231e-14	0.5366	0
411	proliferation	MSTRG.20112.4	MSTRG.20112	DTX3L	cold	hot	-0.53635	0.53635	4.71589e-09	9.57916e-08	0.62495	0.0886
412	proliferation	MSTRG.4248.1	MSTRG.4248	LOC116216992	cold	hot	0.53625	0.53625	3.22039e-09	6.73609e-08	0	0.53625
413	proliferation	MSTRG.171.5	ENSMGAG00000007700	CERK	cold	hot	-0.53575	0.53575	0.000110604	0.000821782	0.6007	0.06495
414	proliferation	MSTRG.17729.11	ENSMGAG00000010605	RAPSN	cold	hot	-0.5355	0.5355	3.7841e-15	1.93855e-13	0.55865	0.02315
415	proliferation	MSTRG.4687.3	ENSMGAG00000022745	LOC104912586	cold	control	-0.535	0.535	1.90285e-05	0.00209516	0.8208	0.2858
416	proliferation	ENSMGAT00000027532	ENSMGAG00000022729	TGOLN2	cold	hot	0.53495	0.53495	2.92433e-06	3.35693e-05	0.0114	0.54635
417	proliferation	MSTRG.12355.1	MSTRG.12355	CCDC27	cold	hot	0.5349	0.5349	4.70272e-07	6.43166e-06	0.04585	0.58075
418	proliferation	MSTRG.5416.8	ENSMGAG00000003688	IREB2	cold	hot	-0.5348	0.5348	1.78496e-05	0.000166257	0.6296	0.0948
419	proliferation	MSTRG.13031.1	ENSMGAG00000002017	RSRP1	cold	hot	0.53435	0.53435	0.000152229	0.00108466	0.16565	0.7
420	proliferation	MSTRG.8393.5	ENSMGAG00000009629	ENSMGAG00000009629	cold	hot	-0.53425	0.53425	1.20414e-14	5.8139e-13	0.84975	0.3155
421	proliferation	MSTRG.26083.1	MSTRG.26083		cold	control	0.53405	0.53405	9.72446e-08	3.00024e-05	0	0.53405
422	proliferation	MSTRG.4908.2	ENSMGAG00000008744	CAPN10	cold	hot	0.53395	0.53395	3.1769e-16	1.89019e-14	0.1676	0.70155
423	proliferation	ENSMGAT00000006522	ENSMGAG00000005829	UCK1	cold	hot	0.53385	0.53385	3.77209e-41	1.86904e-38	0	0.53385
424	proliferation	MSTRG.4919.3	ENSMGAG00000019211	LOC104912701	cold	hot	-0.53355	0.53355	5.42357e-05	0.000439955	0.8358	0.30225
425	proliferation	MSTRG.1169.1	ENSMGAG00000013460	CECR5	control	hot	0.53345	0.53345	8.31159e-13	1.72044e-10	0.4347	0.96815
426	proliferation	MSTRG.7103.9	ENSMGAG00000007111	TBC1D9B	cold	hot	-0.53335	0.53335	5.97778e-05	0.0004804	0.8019	0.26855
427	proliferation	MSTRG.20830.3	ENSMGAG00000009859	SLIT1	control	hot	0.53305	0.53305	6.27228e-10	6.67192e-08	0	0.53305
428	proliferation	MSTRG.17703.1	MSTRG.17703	LOC104911107	control	hot	0.53295	0.53295	0.000280039	0.00523817	0.13755	0.6705
429	proliferation	MSTRG.17703.2	MSTRG.17703	LOC104911107	control	hot	-0.53295	0.53295	0.000243193	0.00466222	0.86245	0.3295
430	proliferation	MSTRG.10819.1	ENSMGAG00000014139	TRIM35	cold	hot	0.53255	0.53255	6.70637e-06	7.02786e-05	0.24385	0.7764
431	proliferation	MSTRG.10727.8	ENSMGAG00000014034	WDR35	cold	hot	-0.5317	0.5317	3.77426e-13	1.48731e-11	0.5773	0.0456
432	proliferation	MSTRG.10255.1	ENSMGAG00000013523	ATG5	cold	hot	0.53165	0.53165	2.87503e-24	4.21834e-22	0.39945	0.9311
433	proliferation	ENSMGAT00000011403	ENSMGAG00000010121	ANKRD17	cold	hot	0.5312	0.5312	1.21542e-41	6.12269e-39	0	0.5312
434	proliferation	MSTRG.2490.1	MSTRG.2490	LOC104916328	cold	hot	0.53095	0.53095	4.94143e-11	1.41771e-09	0.46905	1
435	proliferation	MSTRG.2490.2	MSTRG.2490	LOC104916328	cold	hot	-0.53095	0.53095	9.45851e-11	2.61559e-09	0.53095	0
436	proliferation	MSTRG.13770.10	ENSMGAG00000016892	DENND2C	cold	hot	-0.53095	0.53095	0.00115428	0.00613364	0.54085	0.0099
437	proliferation	MSTRG.15787.2	MSTRG.15787	LOC104911862	cold	hot	0.5308	0.5308	2.7108e-06	3.12844e-05	0.05855	0.58935
438	proliferation	MSTRG.11796.7	ENSMGAG00000010357	MYO18A	cold	hot	0.5308	0.5308	1.49398e-36	5.44043e-34	0.00705	0.53785
439	proliferation	MSTRG.15787.1	MSTRG.15787	LOC109363748	cold	hot	-0.5308	0.5308	6.44644e-07	8.55328e-06	0.94145	0.41065
440	proliferation	MSTRG.7103.7	ENSMGAG00000007111	TBC1D9B	cold	hot	0.5307	0.5307	5.98796e-05	0.00048109	0.1981	0.7288
441	proliferation	MSTRG.10345.2	ENSMGAG00000013660	PM20D2	cold	hot	-0.5303	0.5303	0.000507056	0.00307684	0.63315	0.10285
442	proliferation	MSTRG.1305.4	ENSMGAG00000013688	DNAI7	cold	hot	-0.53015	0.53015	4.98167e-13	1.92546e-11	0.558	0.02785
443	proliferation	MSTRG.22347.1	ENSMGAG00000022650	ENSMGAG00000022650	cold	hot	0.5299	0.5299	9.84595e-08	1.54755e-06	0.35535	0.88525
444	proliferation	ENSMGAT00000027534	ENSMGAG00000022650	ENSMGAG00000022650	cold	hot	-0.5299	0.5299	1.05574e-07	1.64824e-06	0.64465	0.11475
445	proliferation	MSTRG.6085.2	ENSMGAG00000001646	LOC100546971	cold	hot	-0.5291	0.5291	4.37418e-30	1.03289e-27	0.9647	0.4356
446	proliferation	MSTRG.8534.1	ENSMGAG00000017761	ENSMGAG00000017761	cold	hot	0.52905	0.52905	2.17015e-07	3.16721e-06	0.2069	0.73595
447	proliferation	MSTRG.13265.6	ENSMGAG00000002883	USP28	cold	hot	-0.52905	0.52905	7.13785e-05	0.000560368	0.6493	0.12025
448	proliferation	ENSMGAT00000014153	ENSMGAG00000012580	HAS2	cold	hot	-0.5277	0.5277	0.000854633	0.00479156	0.5467	0.019
449	proliferation	MSTRG.15291.1	ENSMGAG00000012580	HAS2	cold	hot	0.5277	0.5277	0.000787607	0.00447386	0.4533	0.981
450	proliferation	MSTRG.11729.2	ENSMGAG00000015487	GEMIN4	control	hot	0.5275	0.5275	8.1142e-07	3.74365e-05	0.3528	0.8803
451	proliferation	MSTRG.15239.1	MSTRG.15239	LOC121109763	cold	hot	-0.5275	0.5275	1.11107e-06	1.39925e-05	0.8906	0.3631
452	proliferation	MSTRG.15239.2	MSTRG.15239	LOC107051642	cold	hot	0.5275	0.5275	2.65938e-06	3.07678e-05	0.1094	0.6369
453	proliferation	ENSMGAT00000017405	ENSMGAG00000015487	GEMIN4	control	hot	-0.5275	0.5275	1.07331e-06	4.75847e-05	0.6472	0.1197
454	proliferation	MSTRG.11279.1	MSTRG.11279	DGKE	cold	hot	-0.5273	0.5273	0.00120459	0.00635517	0.65725	0.12995
455	proliferation	MSTRG.22409.3	MSTRG.22409	LOC112529982	cold	hot	-0.5273	0.5273	0.00161782	0.00813078	1	0.4727
456	proliferation	MSTRG.6416.3	ENSMGAG00000001870	C3orf18	cold	hot	-0.52725	0.52725	0.000647482	0.00378899	0.57645	0.0492
457	proliferation	MSTRG.18698.5	ENSMGAG00000004890	PAXIP1	cold	hot	-0.52725	0.52725	4.52222e-07	6.21292e-06	0.67425	0.147
458	proliferation	MSTRG.14479.1	ENSMGAG00000007394	SLC39A6	control	hot	0.5272	0.5272	2.59091e-06	0.000100916	0.34555	0.87275
459	proliferation	MSTRG.8630.7	ENSMGAG00000005688	PRRC2B	cold	hot	-0.52695	0.52695	3.51401e-09	7.29471e-08	0.83735	0.3104
460	proliferation	MSTRG.32176.4	MSTRG.32176	LOC116217544	cold	hot	-0.52675	0.52675	5.13647e-12	1.7327e-10	0.87225	0.3455
461	proliferation	MSTRG.11634.1	ENSMGAG00000008207	VEZF1	cold	hot	-0.5266	0.5266	4.30835e-20	4.10788e-18	0.96765	0.44105
462	proliferation	MSTRG.4665.4	ENSMGAG00000004589	SLC25A36	cold	hot	-0.52635	0.52635	2.29441e-08	4.09862e-07	0.68525	0.1589
463	proliferation	MSTRG.8638.1	ENSMGAG00000006234	RALGDS	cold	hot	-0.52615	0.52615	1.59999e-12	5.78467e-11	0.70845	0.1823
464	proliferation	ENSMGAT00000004484	ENSMGAG00000004009	RPP40	control	hot	-0.5258	0.5258	0.000417178	0.00729882	0.78325	0.25745
465	proliferation	MSTRG.27465.2	MSTRG.27465		cold	hot	0.5258	0.5258	7.48634e-05	0.000584236	0.26195	0.78775
466	proliferation	MSTRG.21527.2	ENSMGAG00000007209	STAG2	cold	hot	-0.52555	0.52555	2.63762e-05	0.000235099	0.8033	0.27775
467	proliferation	MSTRG.13894.7	ENSMGAG00000018689	RAB18	cold	hot	-0.52465	0.52465	1.55603e-23	2.10901e-21	0.52465	0
468	proliferation	MSTRG.30813.2	ENSMGAG00000006269	DCAF8	cold	hot	-0.52365	0.52365	1.13699e-21	1.27753e-19	0.7922	0.26855
469	proliferation	MSTRG.19522.15	ENSMGAG00000021362	PCNT	cold	hot	-0.5236	0.5236	1.10578e-06	1.39317e-05	0.66165	0.13805
470	proliferation	MSTRG.18018.1	ENSMGAG00000012028	BMF	cold	hot	0.52355	0.52355	1.8294e-10	4.83337e-09	0.4165	0.94005
471	proliferation	MSTRG.11671.3	ENSMGAG00000007841	MYO19	cold	hot	-0.52335	0.52335	0.000754252	0.00431032	0.57735	0.054
472	proliferation	MSTRG.8153.2	ENSMGAG00000007904	ENSMGAG00000007904	cold	hot	0.5229	0.5229	0.000708117	0.00408541	0.4771	1
473	proliferation	MSTRG.8153.3	ENSMGAG00000007904	ENSMGAG00000007904	cold	hot	-0.5229	0.5229	0.00120831	0.00636922	0.5229	0
474	proliferation	ENSMGAT00000006523	ENSMGAG00000005837	OTULIN	control	hot	-0.52275	0.52275	3.145e-05	0.000851123	0.8281	0.30535
475	proliferation	ENSMGAT00000003222	ENSMGAG00000002907	SETD7	cold	hot	0.52225	0.52225	1.35752e-39	6.03396e-37	0.169	0.69125
476	proliferation	ENSMGAT00000014128	ENSMGAG00000012554	LCORL	cold	hot	0.52175	0.52175	1.4944e-05	0.000142577	0.06935	0.5911
477	proliferation	MSTRG.16757.3	ENSMGAG00000012554	LCORL	cold	hot	-0.52175	0.52175	9.48455e-06	9.52394e-05	0.93065	0.4089
478	proliferation	MSTRG.1244.4	MSTRG.1244	C7orf73	cold	hot	-0.52165	0.52165	5.73692e-06	6.10989e-05	0.73545	0.2138
479	proliferation	ENSMGAT00000004882	ENSMGAG00000004272	ODF2	cold	hot	0.52155	0.52155	1.89862e-05	0.000175384	0.3343	0.85585
480	proliferation	MSTRG.5260.3	ENSMGAG00000006007	RAB27A	cold	hot	-0.52155	0.52155	0.00121902	0.00641451	0.87805	0.3565
481	proliferation	MSTRG.1169.2	ENSMGAG00000013460	CECR5	control	hot	-0.5215	0.5215	2.8318e-11	4.35941e-09	0.5451	0.0236
482	proliferation	MSTRG.21105.1	MSTRG.21105	LOC104912091	cold	hot	0.52145	0.52145	0.00147316	0.0075137	0.35465	0.8761
483	proliferation	MSTRG.21105.2	MSTRG.21105	LOC104912091	cold	hot	-0.52145	0.52145	0.00150074	0.0076312	0.64535	0.1239
484	proliferation	ENSMGAT00000008154	ENSMGAG00000007280	FOXS1	control	hot	-0.5205	0.5205	3.16369e-06	0.000119359	0.5205	0
485	proliferation	MSTRG.12304.1	ENSMGAG00000007280	FOXS1	control	hot	0.5205	0.5205	9.71203e-08	5.74379e-06	0.4795	1
486	proliferation	MSTRG.2612.4	ENSMGAG00000014890	TMTC4	control	hot	-0.52045	0.52045	2.53809e-08	1.74337e-06	0.7527	0.23225
487	proliferation	MSTRG.6571.1	ENSMGAG00000005731	DCP1A	cold	hot	0.5201	0.5201	3.92566e-06	4.34946e-05	0	0.5201
488	proliferation	MSTRG.20916.2	ENSMGAG00000010940	ENSMGAG00000010940	control	hot	-0.5201	0.5201	0.00041892	0.0073126	0.6044	0.0843
489	proliferation	MSTRG.145.4	ENSMGAG00000005023	PRPF18	cold	hot	-0.51985	0.51985	1.31895e-18	1.06025e-16	0.6232	0.10335
490	proliferation	ENSMGAT00000000273	ENSMGAG00000000273	ENSMGAG00000000273	cold	control	0.5197	0.5197	2.885e-05	0.00279761	0	0.5197
491	proliferation	MSTRG.14922.1	ENSMGAG00000000273	ENSMGAG00000000273	cold	control	-0.5197	0.5197	2.83758e-05	0.00276061	1	0.4803
492	proliferation	ENSMGAT00000000273	ENSMGAG00000000273	ENSMGAG00000000273	control	hot	-0.5197	0.5197	6.65908e-05	0.00160331	0.5197	0
493	proliferation	MSTRG.14922.1	ENSMGAG00000000273	ENSMGAG00000000273	control	hot	0.5197	0.5197	7.04868e-05	0.00167263	0.4803	1
494	proliferation	ENSMGAT00000022547	ENSMGAG00000014034	WDR35	cold	hot	0.5192	0.5192	0.000205518	0.00141369	0.17375	0.69295
495	proliferation	MSTRG.8522.1	ENSMGAG00000002358	EHMT1	cold	hot	-0.5191	0.5191	7.6253e-08	1.22593e-06	0.91405	0.39495
496	proliferation	MSTRG.12514.9	ENSMGAG00000007151	EIF4G3	cold	hot	-0.519	0.519	0.000978001	0.00534444	0.7093	0.1903
497	proliferation	MSTRG.11341.2	ENSMGAG00000009488	TMEM94	cold	hot	0.51895	0.51895	9.84181e-09	1.8851e-07	0.0948	0.61375
498	proliferation	MSTRG.18105.1	MSTRG.18105	LTBP2	control	hot	0.51875	0.51875	1.02205e-05	0.000331328	0.0565	0.57525
499	proliferation	ENSMGAT00000008051	ENSMGAG00000007137	LRRK2	cold	hot	0.5187	0.5187	3.98518e-06	4.40407e-05	0.0367	0.5554
500	proliferation	ENSMGAT00000036454	ENSMGAG00000000814	LOC100550291	cold	hot	0.5181	0.5181	5.36502e-10	1.30352e-08	0.0138	0.5319
501	proliferation	MSTRG.31154.3	MSTRG.31154	LOC104914746	cold	hot	-0.5175	0.5175	5.32894e-09	1.07307e-07	0.7813	0.2638
502	proliferation	ENSMGAT00000006281	ENSMGAG00000005606	TCEB3	control	hot	0.5175	0.5175	0.000591629	0.00955936	0.29455	0.81205
503	proliferation	MSTRG.7955.1	ENSMGAG00000001394	TXNRD2	cold	hot	-0.51735	0.51735	2.4146e-08	4.29537e-07	0.79815	0.2808
504	proliferation	ENSMGAT00000026341	ENSMGAG00000017761	ENSMGAG00000017761	cold	hot	-0.5173	0.5173	9.2758e-07	1.18999e-05	0.74455	0.22725
505	proliferation	MSTRG.20814.2	ENSMGAG00000009654	R3HCC1L	cold	hot	-0.5172	0.5172	0.000728269	0.0041816	0.7513	0.2341
506	proliferation	ENSMGAT00000014004	ENSMGAG00000012444	CBY1	cold	hot	-0.51705	0.51705	2.8346e-69	6.59044e-66	0.51825	0.0012
507	proliferation	ENSMGAT00000006281	ENSMGAG00000005606	TCEB3	cold	hot	0.51665	0.51665	3.32951e-08	5.75382e-07	0.2954	0.81205
508	proliferation	MSTRG.20647.4	ENSMGAG00000006518	SEC24C	cold	hot	-0.5166	0.5166	7.70662e-05	0.00059926	0.8492	0.3326
509	proliferation	MSTRG.5471.6	ENSMGAG00000007296	SQOR	cold	hot	-0.5161	0.5161	3.76031e-13	1.48375e-11	0.7728	0.2567
510	proliferation	MSTRG.1033.4	ENSMGAG00000013234	LOC100550423	control	hot	-0.51605	0.51605	0.000456331	0.00779248	0.54495	0.0289
511	proliferation	MSTRG.6678.4	ENSMGAG00000020146	ENSMGAG00000020146	cold	hot	-0.51575	0.51575	9.92708e-08	1.55787e-06	0.5937	0.07795
512	proliferation	MSTRG.21244.13	ENSMGAG00000001458	RAB41	cold	hot	-0.5157	0.5157	1.97924e-08	3.57669e-07	0.5851	0.0694
513	proliferation	MSTRG.22906.2	MSTRG.22906	LOC116217773	cold	hot	-0.5154	0.5154	2.2992e-10	5.9908e-09	0.5154	0
514	proliferation	MSTRG.22906.1	MSTRG.22906	LOC116217773	cold	hot	0.5154	0.5154	1.44332e-11	4.54422e-10	0.4846	1
515	proliferation	ENSMGAT00000021363	ENSMGAG00000005555	ANKRD27	cold	hot	0.51515	0.51515	9.93558e-12	3.20494e-10	0	0.51515
516	proliferation	MSTRG.1653.2	MSTRG.1653	LOC104913288	cold	hot	-0.51435	0.51435	6.51507e-05	0.000518342	0.90495	0.3906
517	proliferation	MSTRG.1653.1	MSTRG.1653	LOC104913288	cold	hot	0.51435	0.51435	0.000100594	0.000756333	0.09505	0.6094
518	proliferation	ENSMGAT00000007826	ENSMGAG00000006956	MARF1	control	hot	0.5139	0.5139	4.07795e-09	3.44846e-07	0.2094	0.7233
519	proliferation	MSTRG.32179.2	ENSMGAG00000006539	ST8SIA4	cold	hot	-0.51375	0.51375	0.00051699	0.00312521	0.57735	0.0636
520	proliferation	ENSMGAT00000005632	ENSMGAG00000005023	PRPF18	cold	hot	0.5134	0.5134	9.81662e-37	3.70884e-34	0.32175	0.83515
521	proliferation	ENSMGAT00000031452	ENSMGAG00000013371	WASH1	cold	hot	0.51325	0.51325	0.00198585	0.00966233	0.1073	0.62055
522	proliferation	MSTRG.15879.3	ENSMGAG00000002907	SETD7	cold	hot	-0.51305	0.51305	2.17814e-06	2.57467e-05	0.71985	0.2068
523	proliferation	MSTRG.20916.4	ENSMGAG00000010940	ENSMGAG00000010940	cold	hot	0.513	0.513	0.000122033	0.000894382	0	0.513
524	proliferation	ENSMGAT00000003606	ENSMGAG00000003174	DHX35	cold	hot	-0.51295	0.51295	2.36035e-06	2.76732e-05	0.55945	0.0465
525	proliferation	MSTRG.11948.3	ENSMGAG00000003174	DHX35	cold	hot	0.51295	0.51295	1.71881e-06	2.07555e-05	0.44055	0.9535
526	proliferation	MSTRG.15206.1	MSTRG.15206	LOC121109679	cold	hot	0.51285	0.51285	4.03398e-09	8.3e-08	0.12615	0.639
527	proliferation	ENSMGAT00000015120	ENSMGAG00000013437	DCP1B	control	hot	-0.5124	0.5124	3.92805e-05	0.00103293	0.8521	0.3397
528	proliferation	MSTRG.1170.2	ENSMGAG00000013437	DCP1B	control	hot	0.5124	0.5124	4.27156e-05	0.00110804	0.1479	0.6603
529	proliferation	MSTRG.2098.3	ENSMGAG00000019240	ENSMGAG00000019240	control	hot	-0.5119	0.5119	1.1676e-10	1.54846e-08	0.6306	0.1187
530	proliferation	MSTRG.9024.6	MSTRG.9024	LOC104909514	cold	hot	-0.51185	0.51185	8.13022e-07	1.05285e-05	0.76395	0.2521
531	proliferation	MSTRG.1241.1	MSTRG.1241		cold	hot	-0.51145	0.51145	5.60332e-09	1.12308e-07	0.54135	0.0299
532	proliferation	MSTRG.1241.2	MSTRG.1241	LOC104912159	cold	hot	0.51145	0.51145	2.95714e-09	6.23289e-08	0.45865	0.9701
533	proliferation	MSTRG.22608.6	MSTRG.22608		cold	control	0.5113	0.5113	2.16809e-05	0.0022647	0	0.5113
534	proliferation	MSTRG.17824.2	ENSMGAG00000011670	NUMB	cold	hot	-0.51125	0.51125	7.2328e-06	7.51758e-05	0.6309	0.11965
535	proliferation	MSTRG.2870.1	MSTRG.2870	LOC104917495	cold	hot	0.51045	0.51045	0.000131585	0.000953295	0.11055	0.621
536	proliferation	MSTRG.5199.1	ENSMGAG00000002394	CSK	cold	hot	-0.51	0.51	7.14718e-05	0.000560954	0.94125	0.43125
537	proliferation	MSTRG.31282.1	ENSMGAG00000020520	SUB1	cold	hot	0.51	0.51	4.29557e-16	2.51129e-14	0.1898	0.6998
538	proliferation	MSTRG.30813.1	ENSMGAG00000006269	DCAF8	cold	hot	0.5095	0.5095	1.36404e-09	3.08364e-08	0.16945	0.67895
539	proliferation	MSTRG.14671.2	MSTRG.14671	NAPG	cold	hot	-0.5092	0.5092	0.00178286	0.00881659	0.66425	0.15505
540	proliferation	MSTRG.14121.4	ENSMGAG00000002139	LOC100544543	cold	hot	-0.5089	0.5089	6.88836e-11	1.94398e-09	0.54905	0.04015
541	proliferation	MSTRG.17152.1	ENSMGAG00000003996	unc93b1	cold	hot	0.5084	0.5084	7.4681e-11	2.09377e-09	0	0.5084
542	proliferation	MSTRG.16728.1	ENSMGAG00000012445	ANAPC4	cold	hot	-0.50765	0.50765	3.31248e-06	3.74839e-05	0.55795	0.0503
543	proliferation	MSTRG.17515.4	ENSMGAG00000018032	MIR210A	cold	hot	0.50715	0.50715	5.41266e-07	7.30673e-06	0.2576	0.76475
544	proliferation	ENSMGAT00000030222	ENSMGAG00000007129	PEX6	cold	hot	-0.5065	0.5065	3.9748e-06	4.39745e-05	0.57675	0.07025
545	proliferation	MSTRG.1519.4	ENSMGAG00000014183	ZYX	cold	hot	-0.5063	0.5063	0.00082483	0.00465208	0.75295	0.24665
546	proliferation	ENSMGAT00000011378	ENSMGAG00000010134	PLEKHH2	control	hot	0.50625	0.50625	8.02648e-05	0.00185578	0.24135	0.7476
547	proliferation	MSTRG.9331.1	ENSMGAG00000010134	PLEKHH2	control	hot	-0.50625	0.50625	5.14867e-05	0.00128969	0.75865	0.2524
548	proliferation	ENSMGAT00000016742	ENSMGAG00000014890	TMTC4	control	hot	0.50625	0.50625	2.0658e-06	8.37112e-05	0.0553	0.56155
549	proliferation	MSTRG.14600.2	ENSMGAG00000009739	LOC100547828	cold	hot	-0.50615	0.50615	3.28972e-17	2.24451e-15	0.50615	0
550	proliferation	MSTRG.14604.1	ENSMGAG00000009626	EMILIN2	cold	hot	0.5057	0.5057	9.91601e-17	6.28326e-15	0.31905	0.82475
551	proliferation	ENSMGAT00000010780	ENSMGAG00000009626	EMILIN2	cold	hot	-0.5057	0.5057	9.40719e-17	5.99857e-15	0.68095	0.17525
552	proliferation	ENSMGAT00000032219	ENSMGAG00000021247	CELF1	control	hot	-0.50555	0.50555	4.98316e-10	5.5715e-08	0.50555	0
553	proliferation	MSTRG.17727.1	ENSMGAG00000021247	CELF1	control	hot	0.50555	0.50555	6.13428e-12	1.08626e-09	0.49445	1
554	proliferation	MSTRG.32467.3	ENSMGAG00000008884	ENSMGAG00000008884	cold	hot	-0.5055	0.5055	4.7512e-05	0.000392363	0.72595	0.22045
555	proliferation	ENSMGAT00000004484	ENSMGAG00000004009	RPP40	cold	hot	-0.50535	0.50535	0.000387157	0.00243788	0.7628	0.25745
556	proliferation	ENSMGAT00000008679	ENSMGAG00000007754	PTBP3	cold	hot	0.50495	0.50495	0.000255893	0.00170548	0.29665	0.8016
557	proliferation	MSTRG.6192.3	MSTRG.6192	SDR42E1	cold	control	0.50485	0.50485	1.76542e-07	4.50159e-05	0	0.50485
558	proliferation	MSTRG.31657.6	ENSMGAG00000004823	IQGAP2	control	hot	-0.50475	0.50475	0.000237008	0.00456938	0.69705	0.1923
559	proliferation	MSTRG.18332.1	ENSMGAG00000013372	RCOR1	cold	hot	0.50465	0.50465	0.000113413	0.000840176	0.4405	0.94515
560	proliferation	MSTRG.18496.2	MSTRG.18496	GCH1	cold	hot	0.5046	0.5046	0.000680464	0.00396054	0.4583	0.9629
561	proliferation	MSTRG.9176.4	ENSMGAG00000007605	THUMPD2	cold	hot	-0.5045	0.5045	3.47786e-15	1.79383e-13	0.5045	0
562	proliferation	MSTRG.7865.1	ENSMGAG00000010221	GLYR1	control	hot	0.50385	0.50385	1.95343e-34	9.97387e-31	0.04215	0.546
563	proliferation	MSTRG.13949.2	ENSMGAG00000020873	LOC104914601	cold	hot	-0.5035	0.5035	0.00180308	0.00889477	0.9382	0.4347
564	proliferation	ENSMGAT00000007264	ENSMGAG00000006483	ZSWIM8	cold	control	-0.5032	0.5032	1.60254e-07	4.2596e-05	0.5032	0
565	proliferation	ENSMGAT00000007264	ENSMGAG00000006483	ZSWIM8	cold	hot	-0.5032	0.5032	8.05148e-13	3.00811e-11	0.5032	0
566	proliferation	MSTRG.7790.1	MSTRG.7790	USP42	cold	hot	0.50305	0.50305	2.3459e-07	3.39909e-06	0.0374	0.54045
567	proliferation	MSTRG.7790.3	MSTRG.7790	USP42	cold	hot	-0.50305	0.50305	2.33733e-08	4.16543e-07	0.9626	0.45955
568	proliferation	MSTRG.7466.4	ENSMGAG00000007582	LOC100544619	cold	hot	-0.5027	0.5027	1.31176e-06	1.62358e-05	0.6206	0.1179
569	proliferation	MSTRG.4389.2	MSTRG.4389	LOC104912473	cold	hot	-0.5027	0.5027	1.43735e-05	0.000137829	0.5027	0
570	proliferation	MSTRG.5702.8	MSTRG.5702	PRC1	control	hot	-0.5027	0.5027	3.37083e-05	0.000904762	0.7111	0.2084
571	proliferation	MSTRG.2722.6	ENSMGAG00000014927	RBM26	cold	hot	-0.50265	0.50265	8.57189e-07	1.10673e-05	0.6191	0.11645
572	proliferation	MSTRG.20390.2	MSTRG.20390	TSPAN14	cold	hot	0.5026	0.5026	0.000199475	0.00137903	0.30265	0.80525
573	proliferation	MSTRG.20390.3	MSTRG.20390	TSPAN14	cold	hot	-0.5026	0.5026	0.000205935	0.0014156	0.69735	0.19475
574	proliferation	MSTRG.21149.1	MSTRG.21149	TEX11	cold	control	0.50175	0.50175	1.56576e-05	0.00179214	0.49825	1
575	proliferation	MSTRG.21149.2	MSTRG.21149	TEX11	cold	control	-0.50175	0.50175	2.49984e-05	0.00249733	0.50175	0
576	proliferation	MSTRG.21371.11	ENSMGAG00000004445	PCDH11X	cold	hot	-0.5012	0.5012	8.71126e-08	1.38359e-06	0.8865	0.3853
577	proliferation	MSTRG.15745.8	ENSMGAG00000005297	MYO9B	cold	hot	-0.5009	0.5009	0.000191318	0.00132811	0.70195	0.20105
578	proliferation	MSTRG.4311.1	MSTRG.4311	SPATA6	cold	hot	0.5007	0.5007	2.89807e-05	0.00025456	0.1242	0.6249
579	proliferation	MSTRG.4311.2	MSTRG.4311	SPATA6	cold	hot	-0.5007	0.5007	2.62831e-05	0.000234518	0.8758	0.3751
580	proliferation	ENSMGAT00000005906	ENSMGAG00000005264	SERPINF1	cold	hot	0.50065	0.50065	5.59611e-51	5.12553e-48	0.4738	0.97445
581	proliferation	MSTRG.15184.4	ENSMGAG00000012214	RNF19A	cold	hot	-0.50025	0.50025	0.000298658	0.00194798	0.76325	0.263
582	proliferation	MSTRG.25583.1	MSTRG.25583		control	hot	-0.5	0.5	3.24739e-11	4.94945e-09	0.5	0
583	proliferation	MSTRG.25583.2	MSTRG.25583		control	hot	0.5	0.5	8.01699e-13	1.6822e-10	0.5	1
584	proliferation	MSTRG.28271.2	MSTRG.28271	BAHCC1	cold	hot	0.4999	0.4999	1.52562e-05	0.00014496	0.4326	0.9325
585	proliferation	MSTRG.1244.4	MSTRG.1244	C7orf73	control	hot	-0.49985	0.49985	0.000219898	0.00429903	0.71365	0.2138
586	proliferation	ENSMGAT00000028217	ENSMGAG00000021661	ENSMGAG00000021661	cold	control	-0.4993	0.4993	4.67532e-05	0.00403433	0.51335	0.01405
587	proliferation	MSTRG.11984.2	ENSMGAG00000021661	ENSMGAG00000021661	cold	control	0.4993	0.4993	4.16748e-05	0.0037257	0.48665	0.98595
588	proliferation	ENSMGAT00000011259	ENSMGAG00000010053	LOC100539663	cold	hot	0.499	0.499	0.00133169	0.00690636	0.18675	0.68575
589	proliferation	MSTRG.15142.3	ENSMGAG00000012055	DPY19L4	cold	hot	0.49885	0.49885	2.52617e-05	0.000226972	0.25025	0.7491
590	proliferation	ENSMGAT00000035240	ENSMGAG00000017723	GTSF1	cold	hot	-0.4985	0.4985	1.07094e-06	1.35323e-05	0.4985	0
591	proliferation	ENSMGAT00000007229	ENSMGAG00000006464	TTYH2	control	hot	0.498	0.498	1.52681e-05	0.000461282	0.23075	0.72875
592	proliferation	MSTRG.11485.1	ENSMGAG00000022757	ENSMGAG00000022757	cold	hot	0.49745	0.49745	5.7131e-25	8.94706e-23	0.06105	0.5585
593	proliferation	MSTRG.6557.1	ENSMGAG00000005522	FAM120A	cold	hot	-0.4974	0.4974	3.03513e-05	0.000264358	0.70815	0.21075
594	proliferation	MSTRG.7297.5	ENSMGAG00000009751	WDR24	cold	hot	-0.49695	0.49695	0.000947584	0.00521025	0.51905	0.0221
595	proliferation	MSTRG.16166.38	ENSMGAG00000007943	SEC31A	cold	hot	-0.4966	0.4966	3.48924e-05	0.00029859	0.5205	0.0239
596	proliferation	MSTRG.7103.9	ENSMGAG00000007111	TBC1D9B	control	hot	-0.4962	0.4962	3.57037e-07	1.80791e-05	0.76475	0.26855
597	proliferation	MSTRG.7103.7	ENSMGAG00000007111	TBC1D9B	control	hot	0.49585	0.49585	3.58082e-07	1.8102e-05	0.23295	0.7288
598	proliferation	ENSMGAT00000013610	ENSMGAG00000012106	KBTBD2	cold	hot	0.4958	0.4958	3.04881e-06	3.48395e-05	0.07575	0.57155
599	proliferation	MSTRG.19456.1	ENSMGAG00000012106	KBTBD2	cold	hot	-0.4958	0.4958	2.71883e-06	3.13531e-05	0.92425	0.42845
600	proliferation	ENSMGAT00000032388	ENSMGAG00000010899	MYO1D	cold	hot	-0.49575	0.49575	2.86831e-16	1.71333e-14	0.4958	5e-05
601	proliferation	MSTRG.3951.6	ENSMGAG00000003316	RNASEL	cold	hot	-0.49565	0.49565	4.3048e-05	0.000360275	0.6095	0.11385
602	proliferation	ENSMGAT00000001383	ENSMGAG00000001293	ENTPD4	control	hot	0.4955	0.4955	1.51614e-09	1.46984e-07	0	0.4955
603	proliferation	ENSMGAT00000015844	ENSMGAG00000014086	ASXL2	cold	hot	0.49495	0.49495	7.38992e-05	0.000577457	0.1524	0.64735
604	proliferation	MSTRG.3525.2	ENSMGAG00000010749	RRM1	cold	hot	-0.49485	0.49485	6.63821e-05	0.000526891	0.5193	0.02445
605	proliferation	ENSMGAT00000012068	ENSMGAG00000010749	RRM1	cold	hot	0.49485	0.49485	6.385e-05	0.000509334	0.4807	0.97555
606	proliferation	MSTRG.7940.3	ENSMGAG00000001181	UFD1	cold	hot	0.49435	0.49435	3.44414e-48	2.66921e-45	0.00015	0.4945
607	proliferation	MSTRG.11739.3	ENSMGAG00000006767	AKAP10	cold	hot	0.494	0.494	1.64964e-06	2.00322e-05	0.0347	0.5287
608	proliferation	ENSMGAT00000016760	ENSMGAG00000014907	DNAJC3	cold	hot	-0.4938	0.4938	2.76277e-13	1.11787e-11	0.9144	0.4206
609	proliferation	MSTRG.2670.1	ENSMGAG00000014907	DNAJC3	cold	hot	0.4938	0.4938	3.07358e-13	1.23208e-11	0.0856	0.5794
610	proliferation	ENSMGAT00000006903	ENSMGAG00000006170	ORMDL1	cold	hot	0.49365	0.49365	4.45064e-40	2.03819e-37	0	0.49365
611	proliferation	MSTRG.15346.1	ENSMGAG00000013029	NAPRT	cold	hot	-0.4936	0.4936	2.20718e-06	2.60593e-05	0.5803	0.0867
612	proliferation	MSTRG.11841.1	ENSMGAG00000001008	SAMHD1	cold	hot	-0.4936	0.4936	0.000578544	0.00343816	0.53115	0.03755
613	proliferation	MSTRG.4454.1	MSTRG.4454	FUBP1	cold	hot	0.4935	0.4935	0.000840069	0.00472129	0.0685	0.562
614	proliferation	ENSMGAT00000002708	ENSMGAG00000002430	GOLGB1	cold	hot	0.4932	0.4932	0.000102567	0.000769554	0.4942	0.9874
615	proliferation	ENSMGAT00000035602	ENSMGAG00000002430	GOLGB1	cold	hot	-0.4932	0.4932	0.000247148	0.00165596	0.5058	0.0126
616	proliferation	ENSMGAT00000013793	ENSMGAG00000012262	TEF	cold	hot	0.4926	0.4926	1.84791e-11	5.7051e-10	0.2201	0.7127
617	proliferation	MSTRG.835.1	ENSMGAG00000012262	TEF	cold	hot	-0.4926	0.4926	2.05406e-11	6.30294e-10	0.7799	0.2873
618	proliferation	MSTRG.14473.2	ENSMGAG00000007570	PDCD6	cold	hot	0.49205	0.49205	5.17956e-08	8.62547e-07	0.14945	0.6415
619	proliferation	MSTRG.5218.3	ENSMGAG00000003179	HMG20A	cold	hot	-0.4918	0.4918	1.68977e-05	0.000158465	0.49195	0.00015
620	proliferation	MSTRG.10420.2	ENSMGAG00000022305	COL12A1	cold	hot	0.49175	0.49175	2.57036e-22	3.0829e-20	0.1742	0.66595
621	proliferation	MSTRG.20337.2	ENSMGAG00000012487	LCT	cold	hot	0.4912	0.4912	1.11156e-07	1.7318e-06	0.3015	0.7927
622	proliferation	MSTRG.20337.3	ENSMGAG00000012487	LCT	cold	hot	-0.4912	0.4912	1.9119e-07	2.83131e-06	0.6985	0.2073
623	proliferation	MSTRG.12346.7	ENSMGAG00000001416	KCNAB2	cold	hot	-0.4907	0.4907	6.47495e-06	6.81426e-05	0.58025	0.08955
624	proliferation	ENSMGAT00000030198	ENSMGAG00000022405	ZNF	cold	hot	0.4901	0.4901	5.8402e-12	1.9505e-10	0	0.4901
625	proliferation	MSTRG.7274.6	ENSMGAG00000010138	CAPN15	cold	hot	-0.48985	0.48985	0.000127307	0.000926968	0.56545	0.0756
626	proliferation	ENSMGAT00000023530	ENSMGAG00000011329	ENSMGAG00000011329	cold	hot	-0.48985	0.48985	6.2428e-20	5.87815e-18	0.48985	0
627	proliferation	MSTRG.2140.1	MSTRG.2140	WDR4	cold	hot	0.48975	0.48975	6.22032e-17	4.10501e-15	0.51025	1
628	proliferation	MSTRG.2140.3	MSTRG.2140	WDR4	cold	hot	-0.48975	0.48975	7.93298e-17	5.14537e-15	0.48975	0
629	proliferation	ENSMGAT00000000740	ENSMGAG00000000726	RCC2	cold	hot	0.4892	0.4892	3.80315e-05	0.000322713	0.0305	0.5197
630	proliferation	MSTRG.1152.2	ENSMGAG00000020849	PEX26	cold	control	-0.48915	0.48915	5.12699e-06	0.000733801	0.5523	0.06315
631	proliferation	ENSMGAT00000023508	ENSMGAG00000001891	CLMP	cold	hot	0.48895	0.48895	5.57563e-18	4.17137e-16	0.16315	0.6521
632	proliferation	MSTRG.9266.1	ENSMGAG00000009571	PTPN14	cold	hot	-0.4887	0.4887	6.99074e-07	9.20675e-06	0.8921	0.4034
633	proliferation	ENSMGAT00000007330	ENSMGAG00000006539	ST8SIA4	cold	hot	0.48775	0.48775	0.000474988	0.00290676	0.42265	0.9104
634	proliferation	MSTRG.11533.4	ENSMGAG00000002220	ABHD11	cold	hot	-0.48735	0.48735	5.9416e-05	0.000478001	0.6918	0.20445
635	proliferation	MSTRG.15990.1	MSTRG.15990	PURG	cold	hot	0.48705	0.48705	5.90244e-06	6.26409e-05	0.3569	0.84395
636	proliferation	MSTRG.252.2	MSTRG.252		cold	hot	0.487	0.487	0.000329477	0.00211836	0.055	0.542
637	proliferation	MSTRG.252.1	MSTRG.252		cold	hot	-0.487	0.487	0.000111249	0.000825151	0.945	0.458
638	proliferation	MSTRG.30783.16	ENSMGAG00000002856	KANSL3	cold	hot	-0.4867	0.4867	1.14568e-19	1.05897e-17	0.5786	0.0919
639	proliferation	MSTRG.615.4	ENSMGAG00000010716	ZFC3H1	cold	hot	-0.48655	0.48655	0.000140855	0.00101293	0.8066	0.32005
640	proliferation	ENSMGAT00000009191	ENSMGAG00000008207	VEZF1	cold	hot	0.4865	0.4865	1.39767e-13	5.85918e-12	0.01775	0.50425
641	proliferation	MSTRG.3263.3	ENSMGAG00000015136	PARP4	cold	hot	0.48635	0.48635	7.59773e-07	9.91543e-06	0.0661	0.55245
642	proliferation	MSTRG.13591.5	ENSMGAG00000004879	MOV10	cold	hot	-0.48625	0.48625	3.8837e-10	9.70935e-09	0.48625	0
643	proliferation	ENSMGAT00000028226	ENSMGAG00000010253	CIRBP	cold	hot	-0.4862	0.4862	1.28213e-20	1.29606e-18	0.89695	0.41075
644	proliferation	ENSMGAT00000034535	ENSMGAG00000006219	FAM96B	cold	hot	-0.48605	0.48605	3.75846e-12	1.28798e-10	0.53405	0.048
645	proliferation	ENSMGAT00000033345	ENSMGAG00000004272	ODF2	cold	control	-0.486	0.486	2.98249e-08	1.18385e-05	0.48925	0.00325
646	proliferation	MSTRG.23634.1	MSTRG.23634	LOC104916677	control	hot	0.48595	0.48595	1.18222e-06	5.18129e-05	0.51405	1
647	proliferation	MSTRG.23634.2	MSTRG.23634	LOC104916677	control	hot	-0.48595	0.48595	2.05263e-06	8.34477e-05	0.48595	0
648	proliferation	ENSMGAT00000002743	ENSMGAG00000002483	DNAJB5	control	hot	0.4858	0.4858	1.65063e-19	1.26417e-16	0	0.4858
649	proliferation	ENSMGAT00000002743	ENSMGAG00000002483	DNAJB5	cold	hot	0.48575	0.48575	5.93282e-16	3.37702e-14	5e-05	0.4858
650	proliferation	ENSMGAT00000016029	ENSMGAG00000014259	MUT	cold	hot	0.48545	0.48545	6.57294e-05	0.000522359	0.31655	0.802
651	proliferation	MSTRG.10905.2	ENSMGAG00000014259	MUT	cold	hot	-0.48545	0.48545	7.44287e-05	0.000581294	0.68345	0.198
652	proliferation	ENSMGAT00000008831	ENSMGAG00000007891	CCDC51	cold	hot	0.4851	0.4851	5.80389e-06	6.17251e-05	0.13105	0.61615
653	proliferation	ENSMGAT00000014929	ENSMGAG00000013246	LOC100540379	cold	hot	-0.4851	0.4851	1.68407e-13	6.98232e-12	0.48515	5e-05
654	proliferation	ENSMGAT00000006459	ENSMGAG00000005774	DLG5	cold	hot	0.4841	0.4841	4.03358e-08	6.87987e-07	0.2541	0.7382
655	proliferation	MSTRG.17624.5	ENSMGAG00000011295	MAPKBP1	cold	hot	-0.48375	0.48375	2.7374e-05	0.000242633	0.7568	0.27305
656	proliferation	ENSMGAT00000011581	ENSMGAG00000010325	TMBIM4	cold	hot	0.4837	0.4837	3.70655e-52	3.61388e-49	0	0.4837
657	proliferation	MSTRG.552.1	ENSMGAG00000010325	TMBIM4	cold	hot	-0.4837	0.4837	2.64478e-53	2.7565e-50	1	0.5163
658	proliferation	ENSMGAT00000025581	ENSMGAG00000007891	CCDC51	cold	hot	-0.4837	0.4837	1.87895e-18	1.48668e-16	0.6156	0.1319
659	proliferation	MSTRG.874.1	ENSMGAG00000012444	CBY1	cold	hot	0.48335	0.48335	1.8055e-19	1.63878e-17	0.4224	0.90575
660	proliferation	ENSMGAT00000006865	ENSMGAG00000006121	MAGT1	cold	hot	0.4833	0.4833	1.79235e-09	3.98923e-08	0.50585	0.98915
661	proliferation	ENSMGAT00000005422	ENSMGAG00000004790	FLII	cold	hot	0.48305	0.48305	0.000513196	0.00310787	0.3772	0.86025
662	proliferation	MSTRG.7591.1	ENSMGAG00000004790	FLII	cold	hot	-0.48305	0.48305	0.000525066	0.00316642	0.6228	0.13975
663	proliferation	MSTRG.7685.6	ENSMGAG00000002909	BRAT1	cold	hot	-0.4827	0.4827	3.11751e-06	3.54636e-05	0.6566	0.1739
664	proliferation	ENSMGAT00000014363	ENSMGAG00000012759	FLOT2	cold	hot	-0.482	0.482	8.16061e-08	1.30505e-06	0.5703	0.0883
665	proliferation	MSTRG.31174.8	ENSMGAG00000008415	KIAA1328	cold	hot	-0.48195	0.48195	1.2039e-05	0.000117989	0.486	0.00405
666	proliferation	MSTRG.19707.7	ENSMGAG00000007194	TYW5	cold	hot	-0.48155	0.48155	7.04847e-05	0.000554792	0.6121	0.13055
667	proliferation	MSTRG.17473.1	ENSMGAG00000006904	LOC100548286	cold	hot	-0.4814	0.4814	1.67972e-51	1.58655e-48	0.99805	0.51665
668	proliferation	ENSMGAT00000009854	ENSMGAG00000008802	TSTD2	cold	hot	0.47935	0.47935	1.56553e-07	2.36119e-06	0.3135	0.79285
669	proliferation	MSTRG.673.2	ENSMGAG00000011227	POC1B	cold	control	0.4792	0.4792	4.87727e-14	1.07761e-10	0	0.4792
670	proliferation	ENSMGAT00000028503	ENSMGAG00000013415	FYN	cold	hot	-0.47905	0.47905	0.000240299	0.00161472	0.6806	0.20155
671	proliferation	MSTRG.32510.2	MSTRG.32510	LOC104915350	cold	hot	-0.4788	0.4788	4.33801e-06	4.75231e-05	0.65955	0.18075
672	proliferation	MSTRG.32510.1	MSTRG.32510	LOC104915350	cold	hot	0.4788	0.4788	3.91543e-06	4.34608e-05	0.34045	0.81925
673	proliferation	MSTRG.21477.3	ENSMGAG00000006058	ATRX	cold	hot	-0.47865	0.47865	4.62482e-08	7.78748e-07	0.8711	0.39245
674	proliferation	ENSMGAT00000005462	ENSMGAG00000004890	PAXIP1	cold	hot	0.4785	0.4785	9.63729e-07	1.23106e-05	0.26535	0.74385
675	proliferation	MSTRG.9711.1	ENSMGAG00000012305	RNASET2	cold	hot	-0.47845	0.47845	2.26752e-07	3.29975e-06	0.56475	0.0863
676	proliferation	MSTRG.18045.5	ENSMGAG00000017059	AKAP6	cold	hot	0.47835	0.47835	0.000396794	0.00249233	0.0536	0.53195
677	proliferation	MSTRG.6274.1	ENSMGAG00000008397	DBNDD1	cold	hot	-0.4781	0.4781	2.19003e-14	1.01993e-12	1	0.5219
678	proliferation	MSTRG.17679.4	ENSMGAG00000020851	LOC104911102	cold	hot	-0.4781	0.4781	0.00017262	0.00121449	0.67145	0.19335
679	proliferation	MSTRG.18954.3	MSTRG.18954	LOC100543207	cold	hot	-0.478	0.478	1.34076e-17	9.58029e-16	0.478	0
680	proliferation	ENSMGAT00000025128	ENSMGAG00000008007	SPG7	cold	hot	0.47785	0.47785	9.31344e-13	3.44974e-11	0.23235	0.7102
681	proliferation	MSTRG.9155.2	MSTRG.9155	LOC104909559	cold	hot	-0.4778	0.4778	5.34972e-06	5.74815e-05	0.54925	0.07145
682	proliferation	MSTRG.9155.3	MSTRG.9155	LOC104909559	cold	hot	0.4778	0.4778	3.41232e-06	3.84125e-05	0.45075	0.92855
683	proliferation	MSTRG.18468.1	ENSMGAG00000013615	ARID4A	cold	hot	-0.4771	0.4771	4.30681e-10	1.06861e-08	0.5976	0.1205
684	proliferation	MSTRG.2299.1	ENSMGAG00000014659	SMPX	cold	hot	0.4764	0.4764	1.90981e-07	2.82961e-06	0.16045	0.63685
685	proliferation	MSTRG.12321.1	ENSMGAG00000000726	RCC2	cold	hot	-0.4763	0.4763	3.71884e-05	0.000316358	0.9528	0.4765
686	proliferation	ENSMGAT00000024802	ENSMGAG00000013747	ATL1	cold	hot	0.47625	0.47625	2.69795e-11	8.08982e-10	0.28495	0.7612
687	proliferation	MSTRG.10849.2	ENSMGAG00000020285	MSRA	cold	hot	-0.4761	0.4761	0.000424884	0.00264513	0.47615	5e-05
688	proliferation	MSTRG.12739.1	ENSMGAG00000001426	XPO7	cold	hot	0.4757	0.4757	1.39045e-23	1.89308e-21	0.2961	0.7718
689	proliferation	MSTRG.12627.2	MSTRG.12627		cold	hot	-0.47565	0.47565	7.78161e-05	0.000603384	0.65005	0.1744
690	proliferation	MSTRG.7700.2	ENSMGAG00000020256	MRM2	cold	control	-0.4756	0.4756	0.000126945	0.00906271	1	0.5244
691	proliferation	ENSMGAT00000016901	ENSMGAG00000015029	INTS6	cold	hot	0.47495	0.47495	7.5932e-16	4.25009e-14	0.1101	0.58505
692	proliferation	MSTRG.7169.3	ENSMGAG00000009757	REEP2	cold	hot	0.47455	0.47455	0.00154732	0.00782725	0.079	0.55355
693	proliferation	MSTRG.640.2	ENSMGAG00000011011	PPP1R12A	cold	hot	0.4742	0.4742	7.81533e-07	1.01731e-05	0.477	0.9512
694	proliferation	MSTRG.18496.4	MSTRG.18496	GCH1	cold	hot	-0.47415	0.47415	1.16029e-07	1.79845e-06	0.47415	0
695	proliferation	MSTRG.2724.1	MSTRG.2724	LOC116217857	control	hot	-0.47415	0.47415	5.02523e-05	0.00126498	0.559	0.08485
696	proliferation	MSTRG.2724.2	MSTRG.2724	LOC116217857	control	hot	0.47415	0.47415	2.30015e-05	0.000645286	0.441	0.91515
697	proliferation	MSTRG.8042.1	ENSMGAG00000004356	ORAI1	cold	hot	0.4733	0.4733	2.4769e-14	1.14122e-12	0.5267	1
698	proliferation	ENSMGAT00000004852	ENSMGAG00000004356	ORAI1	cold	hot	-0.4733	0.4733	7.63403e-14	3.29513e-12	0.4733	0
699	proliferation	ENSMGAT00000031575	ENSMGAG00000022142	RANBP10	control	hot	0.4732	0.4732	1.28022e-05	0.000398167	0.2287	0.7019
700	proliferation	MSTRG.6499.11	ENSMGAG00000004555	IARS1	cold	hot	-0.47295	0.47295	0.000739507	0.00423807	0.82635	0.3534
701	proliferation	MSTRG.11167.2	ENSMGAG00000007318	PRKCA	cold	hot	0.4728	0.4728	1.41508e-19	1.30003e-17	0.0273	0.5001
702	proliferation	MSTRG.3228.2	MSTRG.3228		cold	hot	-0.47275	0.47275	0.000710751	0.00409736	0.47275	0
703	proliferation	MSTRG.17092.1	ENSMGAG00000015359	BDNF	cold	hot	-0.47275	0.47275	1.01421e-08	1.94015e-07	0.49135	0.0186
704	proliferation	MSTRG.1135.3	ENSMGAG00000013526	CALD1	cold	hot	0.4727	0.4727	6.65622e-07	8.81227e-06	0.4667	0.9394
705	proliferation	MSTRG.1024.3	ENSMGAG00000022233	ENSMGAG00000022233	cold	hot	0.47215	0.47215	2.7508e-12	9.63418e-11	0	0.47215
706	proliferation	MSTRG.11357.1	ENSMGAG00000005769	PIGS	cold	hot	0.4719	0.4719	2.20773e-15	1.15848e-13	0.14815	0.62005
707	proliferation	MSTRG.19051.4	ENSMGAG00000017924	ENSMGAG00000017924	cold	hot	-0.4718	0.4718	2.17069e-08	3.89141e-07	0.8723	0.4005
708	proliferation	MSTRG.18117.2	ENSMGAG00000012735	MLH3	cold	hot	-0.47145	0.47145	2.10773e-09	4.58318e-08	0.9281	0.45665
709	proliferation	MSTRG.7563.6	ENSMGAG00000005509	NARFL	cold	hot	-0.4711	0.4711	2.90941e-12	1.01661e-10	0.88135	0.41025
710	proliferation	MSTRG.3031.4	ENSMGAG00000015109	RNF6	cold	hot	-0.47065	0.47065	1.52774e-06	1.87174e-05	0.86385	0.3932
711	proliferation	MSTRG.14741.13	ENSMGAG00000010165	LAMA3	cold	hot	-0.4705	0.4705	0.000595731	0.00352989	0.7834	0.3129
712	proliferation	MSTRG.28428.7	MSTRG.28428		cold	hot	0.47035	0.47035	5.46443e-05	0.000443032	0	0.47035
713	proliferation	ENSMGAT00000035624	ENSMGAG00000014577	PDE9A	cold	control	0.47	0.47	7.11756e-08	2.38078e-05	0.09685	0.56685
714	proliferation	MSTRG.11846.17	MSTRG.11846	PHF20	cold	hot	-0.46995	0.46995	0.000284458	0.00186948	0.4778	0.00785
715	proliferation	MSTRG.11854.15	ENSMGAG00000001121	LOC100539169	cold	hot	-0.4697	0.4697	0.00147949	0.00754089	0.64325	0.17355
716	proliferation	MSTRG.16168.2	ENSMGAG00000016550	THAP9	cold	hot	-0.4697	0.4697	3.39711e-07	4.79354e-06	0.81745	0.34775
717	proliferation	MSTRG.2623.2	ENSMGAG00000019273	ENSMGAG00000019273	cold	hot	0.46915	0.46915	6.91029e-08	1.12021e-06	0	0.46915
718	proliferation	ENSMGAT00000002317	ENSMGAG00000002122	NDUFA10	cold	hot	0.46905	0.46905	2.32492e-112	3.51354e-108	0.0112	0.48025
719	proliferation	MSTRG.18553.3	ENSMGAG00000013786	NID2	cold	hot	0.46895	0.46895	0.00183688	0.00903934	0.0125	0.48145
720	proliferation	MSTRG.7300.6	ENSMGAG00000009690	RHOT2	cold	hot	-0.46855	0.46855	0.000287363	0.00188488	0.6557	0.18715
721	proliferation	MSTRG.7807.6	ENSMGAG00000000972	MKL2	cold	hot	-0.46835	0.46835	8.50836e-05	0.000651216	0.67165	0.2033
722	proliferation	ENSMGAT00000008355	ENSMGAG00000007422	HELZ	cold	hot	-0.46815	0.46815	9.19897e-08	1.4519e-06	0.77895	0.3108
723	proliferation	MSTRG.18041.2	ENSMGAG00000019955	NUBPL	cold	hot	0.4679	0.4679	2.23732e-11	6.80996e-10	0	0.4679
724	proliferation	MSTRG.18041.2	ENSMGAG00000019955	NUBPL	control	hot	0.4679	0.4679	8.92073e-12	1.55276e-09	0	0.4679
725	proliferation	MSTRG.4778.1	ENSMGAG00000022031	C3orf70	cold	hot	-0.4678	0.4678	1.44073e-11	4.54077e-10	0.9795	0.5117
726	proliferation	ENSMGAT00000024082	ENSMGAG00000022031	C3orf70	cold	hot	0.4678	0.4678	3.43019e-11	1.01149e-09	0.0205	0.4883
727	proliferation	MSTRG.4981.3	ENSMGAG00000002359	GNB4	control	hot	-0.46775	0.46775	6.99025e-05	0.00166263	0.613	0.14525
728	proliferation	MSTRG.12771.3	ENSMGAG00000002012	LETM2	cold	hot	-0.4674	0.4674	1.58281e-05	0.000149876	0.5385	0.0711
729	proliferation	MSTRG.9524.7	ENSMGAG00000010938	XPO5	cold	hot	-0.4674	0.4674	0.00141899	0.00729279	0.7516	0.2842
730	proliferation	MSTRG.6280.1	MSTRG.6280	LOC104913063	cold	control	0.4673	0.4673	3.46826e-07	8.19445e-05	0.5327	1
731	proliferation	MSTRG.5116.4	ENSMGAG00000000858	SHF	control	hot	0.4672	0.4672	0.000503467	0.00842825	0.1547	0.6219
732	proliferation	MSTRG.13247.1	ENSMGAG00000002372	NECTIN1	control	hot	-0.4672	0.4672	8.86283e-08	5.28235e-06	0.4672	0
733	proliferation	MSTRG.11556.1	ENSMGAG00000001664	LOC100547495	cold	hot	-0.46705	0.46705	1.66553e-07	2.49829e-06	0.68195	0.2149
734	proliferation	MSTRG.19524.2	ENSMGAG00000001544	LSS	cold	hot	-0.467	0.467	0.000154121	0.00109684	0.71635	0.24935
735	proliferation	MSTRG.16516.2	ENSMGAG00000011325	MANBA	cold	hot	-0.4669	0.4669	9.05829e-05	0.00068964	0.7054	0.2385
736	proliferation	ENSMGAT00000024586	ENSMGAG00000010969	LOC100550231	cold	hot	-0.46635	0.46635	4.08581e-09	8.40092e-08	0.4929	0.02655
737	proliferation	MSTRG.2826.10	ENSMGAG00000014962	DIAPH3	cold	hot	-0.4662	0.4662	1.40714e-05	0.000135276	0.4795	0.0133
738	proliferation	MSTRG.30010.3	MSTRG.30010	LOC100550013	cold	hot	-0.46615	0.46615	1.53679e-05	0.000145956	0.64325	0.1771
739	proliferation	MSTRG.4107.4	ENSMGAG00000009284	ADGRL2	cold	hot	-0.4661	0.4661	2.80152e-07	4.01308e-06	0.6351	0.169
740	proliferation	ENSMGAT00000015686	ENSMGAG00000013938	LOC100542307	cold	hot	-0.46595	0.46595	3.86129e-06	4.29704e-05	0.7594	0.29345
741	proliferation	MSTRG.1492.2	ENSMGAG00000013938	LOC100542307	cold	hot	0.46595	0.46595	4.08682e-06	4.50654e-05	0.2406	0.70655
742	proliferation	ENSMGAT00000004305	ENSMGAG00000003829	ACY1	cold	hot	-0.46515	0.46515	2.79235e-06	3.21642e-05	0.6463	0.18115
743	proliferation	MSTRG.5178.6	ENSMGAG00000001915	NEO1	cold	hot	-0.4645	0.4645	7.5945e-08	1.2219e-06	0.7614	0.2969
744	proliferation	MSTRG.18105.2	MSTRG.18105	LTBP2	control	hot	-0.4637	0.4637	2.90112e-05	0.000793533	0.88845	0.42475
745	proliferation	MSTRG.745.7	ENSMGAG00000019729	ENSMGAG00000019729	cold	hot	0.4635	0.4635	3.8819e-05	0.000328657	0.52225	0.98575
746	proliferation	MSTRG.11549.2	ENSMGAG00000001178	TBL2	cold	hot	0.46345	0.46345	4.15754e-09	8.53101e-08	0.44035	0.9038
747	proliferation	ENSMGAT00000028226	ENSMGAG00000010253	CIRBP	control	hot	-0.4633	0.4633	2.04178e-26	3.47499e-23	0.87405	0.41075
748	proliferation	MSTRG.11071.5	ENSMGAG00000006075	GAA	cold	hot	-0.4633	0.4633	1.68415e-20	1.67445e-18	0.65675	0.19345
749	proliferation	MSTRG.18290.1	ENSMGAG00000013213	syne3	cold	hot	-0.46315	0.46315	0.00108506	0.00582834	0.77625	0.3131
750	proliferation	MSTRG.18073.17	ENSMGAG00000012509	RALGAPA1	cold	hot	-0.46265	0.46265	1.70177e-07	2.5476e-06	0.5087	0.04605
751	proliferation	ENSMGAT00000012710	ENSMGAG00000011305	EIF3A	cold	hot	0.4626	0.4626	1.10278e-52	1.11105e-49	0	0.4626
752	proliferation	MSTRG.1703.2	ENSMGAG00000014348	NME7	cold	control	0.46235	0.46235	7.05028e-08	2.38078e-05	0.3301	0.79245
753	proliferation	MSTRG.18860.10	ENSMGAG00000006001	NRP1	cold	hot	-0.46235	0.46235	4.58418e-11	1.3259e-09	0.4652	0.00285
754	proliferation	MSTRG.31555.7	ENSMGAG00000008915	ERBIN	cold	control	0.462	0.462	1.70707e-09	1.01639e-06	5e-05	0.46205
755	proliferation	MSTRG.5116.10	ENSMGAG00000000858	SHF	cold	hot	-0.46175	0.46175	0.000259438	0.0017253	0.6587	0.19695
756	proliferation	MSTRG.7155.1	MSTRG.7155	SAP30L	cold	hot	0.46175	0.46175	0.000919548	0.00508756	0.53825	1
757	proliferation	MSTRG.7155.2	MSTRG.7155	SAP30L	cold	hot	-0.46175	0.46175	0.000973161	0.0053228	0.46175	0
758	proliferation	MSTRG.10420.1	ENSMGAG00000022305	COL12A1	cold	hot	-0.46165	0.46165	7.66057e-41	3.73453e-38	0.66705	0.2054
759	proliferation	ENSMGAT00000009807	ENSMGAG00000008739	KIAA0753	cold	control	0.46145	0.46145	5.32315e-06	0.000751044	0	0.46145
760	proliferation	MSTRG.7169.1	ENSMGAG00000009757	REEP2	cold	hot	-0.46115	0.46115	1.58846e-06	1.93829e-05	0.57025	0.1091
761	proliferation	ENSMGAT00000024418	ENSMGAG00000001117	CSGALNACT2	cold	hot	0.4605	0.4605	7.92278e-05	0.000611976	0.5395	1
762	proliferation	ENSMGAT00000030568	ENSMGAG00000005021	PIK3R2	cold	hot	-0.4603	0.4603	5.04233e-05	0.000412573	0.5414	0.0811
763	proliferation	MSTRG.15735.1	ENSMGAG00000005021	PIK3R2	cold	hot	0.4603	0.4603	4.18109e-05	0.000351232	0.4586	0.9189
764	proliferation	MSTRG.17590.1	ENSMGAG00000010176	ENSMGAG00000010176	cold	hot	-0.4603	0.4603	7.97888e-06	8.21116e-05	0.801	0.3407
765	proliferation	ENSMGAT00000014929	ENSMGAG00000013246	LOC100540379	control	hot	-0.46025	0.46025	4.25192e-06	0.000155114	0.4603	5e-05
766	proliferation	ENSMGAT00000015703	ENSMGAG00000013955	M6PR	cold	hot	0.45965	0.45965	0.000698923	0.0040446	0.14015	0.5998
767	proliferation	MSTRG.32121.2	ENSMGAG00000022906	ENSMGAG00000022906	cold	hot	-0.4596	0.4596	0.00172237	0.00856089	0.72945	0.26985
768	proliferation	ENSMGAT00000010265	ENSMGAG00000009154	XYLT2	cold	hot	0.45915	0.45915	4.14001e-11	1.209e-09	0.0198	0.47895
769	proliferation	MSTRG.11313.2	ENSMGAG00000009154	XYLT2	cold	hot	-0.45915	0.45915	8.59841e-12	2.78849e-10	0.9802	0.52105
770	proliferation	MSTRG.19089.9	ENSMGAG00000007688	HACD1	cold	hot	-0.4591	0.4591	2.26318e-05	0.000205112	0.6759	0.2168
771	proliferation	MSTRG.18593.1	ENSMGAG00000001163	ENSMGAG00000001163	cold	hot	-0.45885	0.45885	1.14053e-06	1.43099e-05	0.77755	0.3187
772	proliferation	MSTRG.21332.5	ENSMGAG00000003324	LOC100548705	cold	hot	-0.45885	0.45885	0.000119597	0.000879521	0.61455	0.1557
773	proliferation	MSTRG.500.2	ENSMGAG00000009987	RPAP3	cold	hot	-0.4588	0.4588	0.000410034	0.00256271	0.6265	0.1677
774	proliferation	ENSMGAT00000016239	ENSMGAG00000014445	ADPRH	control	hot	-0.45875	0.45875	1.4849e-14	4.33236e-12	0.65365	0.1949
775	proliferation	ENSMGAT00000023384	ENSMGAG00000014445	ADPRH	control	hot	0.45875	0.45875	5.42429e-15	1.70793e-12	0.34635	0.8051
776	proliferation	MSTRG.5843.1	MSTRG.5843	CCNE1	cold	hot	0.45845	0.45845	1.00967e-06	1.28277e-05	0.35475	0.8132
777	proliferation	MSTRG.12544.3	ENSMGAG00000007090	ZMYND12	cold	hot	0.4581	0.4581	1.72086e-09	3.84142e-08	0	0.4581
778	proliferation	MSTRG.7665.4	MSTRG.7665	TNRC18	cold	control	0.4581	0.4581	1.94322e-05	0.00210654	0.00175	0.45985
779	proliferation	MSTRG.12544.1	ENSMGAG00000007090	ZMYND12	cold	hot	-0.45775	0.45775	0.000412269	0.00257509	0.8995	0.44175
780	proliferation	MSTRG.28622.1	MSTRG.28622		cold	control	0.4576	0.4576	3.27544e-05	0.00306635	0	0.4576
781	proliferation	MSTRG.475.2	ENSMGAG00000014488	ENSMGAG00000014488	cold	hot	-0.45745	0.45745	0.00197064	0.00960376	0.78925	0.3318
782	proliferation	MSTRG.31377.4	ENSMGAG00000016386	ENSMGAG00000016386	cold	hot	0.45745	0.45745	2.67227e-09	5.69199e-08	0.23525	0.6927
783	proliferation	MSTRG.32121.1	ENSMGAG00000022906	ENSMGAG00000022906	cold	hot	0.4574	0.4574	0.00169055	0.00843131	0.27055	0.72795
784	proliferation	ENSMGAT00000030539	ENSMGAG00000001275	ZBTB48	cold	control	0.45735	0.45735	8.68364e-12	1.17505e-08	0.01815	0.4755
785	proliferation	MSTRG.18575.7	ENSMGAG00000013815	FANCM	cold	hot	-0.457	0.457	0.000480687	0.0029357	0.825	0.368
786	proliferation	MSTRG.7052.2	ENSMGAG00000008123	FBXL21	control	hot	0.4569	0.4569	4.45325e-10	5.01564e-08	0.07805	0.53495
787	proliferation	ENSMGAT00000009000	ENSMGAG00000008047	ZBTB6	cold	hot	0.4564	0.4564	1.71435e-08	3.13347e-07	0	0.4564
788	proliferation	MSTRG.8733.1	ENSMGAG00000008047	ZBTB6	cold	hot	-0.4564	0.4564	7.07689e-09	1.39484e-07	1	0.5436
789	proliferation	ENSMGAT00000028976	ENSMGAG00000014830	LIMS1	cold	hot	-0.4564	0.4564	0.00014775	0.00105773	0.57465	0.11825
790	proliferation	MSTRG.7595.1	MSTRG.7595	GID4	cold	hot	0.45625	0.45625	0.000223992	0.00151695	0.32405	0.7803
791	proliferation	MSTRG.7595.2	MSTRG.7595	GID4	cold	hot	-0.45625	0.45625	0.000222563	0.00150931	0.67595	0.2197
792	proliferation	MSTRG.19721.5	ENSMGAG00000007806	CASP10	cold	hot	-0.4562	0.4562	8.00905e-12	2.60574e-10	0.4562	0
793	proliferation	MSTRG.18909.3	MSTRG.18909	LOC116216736	cold	hot	-0.45615	0.45615	4.9394e-12	1.66995e-10	0.5659	0.10975
794	proliferation	MSTRG.17699.2	ENSMGAG00000017760	ENSMGAG00000017760	cold	hot	-0.45565	0.45565	1.76811e-06	2.12659e-05	0.56405	0.1084
795	proliferation	MSTRG.29753.4	ENSMGAG00000018849	LOC104915858	control	hot	-0.4556	0.4556	2.20684e-10	2.70426e-08	0.4556	0
796	proliferation	ENSMGAT00000022929	ENSMGAG00000009556	TSEN54	cold	hot	-0.45545	0.45545	0.00108723	0.00583789	0.50845	0.053
797	proliferation	MSTRG.20283.1	ENSMGAG00000012694	KIF5C	cold	hot	-0.45535	0.45535	9.24319e-05	0.000702157	0.69385	0.2385
798	proliferation	ENSMGAT00000007436	ENSMGAG00000006621	KMT2E	cold	hot	0.45525	0.45525	0.00102684	0.00557105	0.374	0.82925
799	proliferation	ENSMGAT00000020103	ENSMGAG00000009383	EIF4A2	cold	hot	0.4549	0.4549	3.30277e-195	9.98261e-191	0.505	0.9599
800	proliferation	ENSMGAT00000023420	ENSMGAG00000013740	MAP4K5	cold	hot	0.4548	0.4548	1.19769e-20	1.21886e-18	0.0098	0.4646
801	proliferation	MSTRG.32332.3	ENSMGAG00000016805	SKIC3	cold	hot	-0.45445	0.45445	2.33112e-06	2.7373e-05	0.7747	0.32025
802	proliferation	ENSMGAT00000034177	ENSMGAG00000013873	FAR2	cold	hot	-0.4542	0.4542	1.9443e-06	2.31729e-05	0.77505	0.32085
803	proliferation	MSTRG.8638.2	ENSMGAG00000006234	RALGDS	cold	hot	0.45395	0.45395	1.26847e-14	6.07601e-13	0.0768	0.53075
804	proliferation	ENSMGAT00000026707	ENSMGAG00000005606	TCEB3	control	hot	-0.45395	0.45395	1.18597e-13	2.93001e-11	0.4542	0.00025
805	proliferation	MSTRG.1581.2	ENSMGAG00000014001	FBXO40	cold	hot	-0.4539	0.4539	1.47311e-05	0.000140812	0.48115	0.02725
806	proliferation	MSTRG.11729.2	ENSMGAG00000015487	GEMIN4	cold	hot	0.45375	0.45375	1.01917e-05	0.000101698	0.42655	0.8803
807	proliferation	ENSMGAT00000017405	ENSMGAG00000015487	GEMIN4	cold	hot	-0.45375	0.45375	1.36117e-05	0.000131232	0.57345	0.1197
808	proliferation	MSTRG.24978.3	MSTRG.24978		cold	hot	-0.45375	0.45375	8.80802e-06	8.94775e-05	0.53535	0.0816
809	proliferation	MSTRG.8300.8	ENSMGAG00000008948	ENSMGAG00000008948	cold	hot	-0.453	0.453	0.000175711	0.0012325	0.7918	0.3388
810	proliferation	ENSMGAT00000002387	ENSMGAG00000002134	ELAC2	cold	control	0.453	0.453	1.26059e-10	1.13721e-07	0	0.453
811	proliferation	MSTRG.12522.2	ENSMGAG00000007373	ECE1	cold	hot	-0.45295	0.45295	2.85245e-05	0.000251457	0.66265	0.2097
812	proliferation	MSTRG.12522.3	ENSMGAG00000007373	ECE1	cold	hot	0.45295	0.45295	2.65496e-05	0.000236505	0.33735	0.7903
813	proliferation	MSTRG.1703.4	ENSMGAG00000014348	NME7	cold	control	-0.45265	0.45265	5.22399e-08	1.89656e-05	0.6448	0.19215
814	proliferation	MSTRG.11949.5	ENSMGAG00000003017	IFT52	cold	hot	-0.45265	0.45265	4.84427e-17	3.23933e-15	0.5825	0.12985
815	proliferation	MSTRG.552.1	ENSMGAG00000010325	TMBIM4	control	hot	-0.4526	0.4526	2.22936e-20	1.95133e-17	0.9689	0.5163
816	proliferation	ENSMGAT00000011581	ENSMGAG00000010325	TMBIM4	control	hot	0.4526	0.4526	6.70075e-20	5.40204e-17	0.0311	0.4837
817	proliferation	MSTRG.15143.3	ENSMGAG00000012080	INTS8	control	hot	-0.45225	0.45225	0.000324952	0.00590445	0.5792	0.12695
818	proliferation	MSTRG.32426.3	ENSMGAG00000007754	PTBP3	cold	hot	-0.452	0.452	0.000260333	0.0017305	0.6504	0.1984
819	proliferation	MSTRG.30552.3	ENSMGAG00000016906	ENSMGAG00000016906	control	hot	-0.45195	0.45195	5.23053e-07	2.5354e-05	0.65475	0.2028
820	proliferation	MSTRG.9123.2	ENSMGAG00000006184	JAG1	cold	hot	0.45185	0.45185	1.0589e-05	0.000105107	0	0.45185
821	proliferation	ENSMGAT00000002130	ENSMGAG00000001945	SLC19A1	cold	hot	0.45175	0.45175	1.14956e-05	0.000113177	0.0918	0.54355
822	proliferation	MSTRG.3626.2	MSTRG.3626	SARNP	cold	hot	-0.45155	0.45155	2.84689e-08	4.99693e-07	0.49745	0.0459
823	proliferation	ENSMGAT00000016544	ENSMGAG00000014712	CCT2	cold	hot	-0.45145	0.45145	8.23185e-10	1.93625e-08	0.47385	0.0224
824	proliferation	MSTRG.583.2	ENSMGAG00000014712	CCT2	cold	hot	0.45145	0.45145	8.11456e-10	1.91312e-08	0.52615	0.9776
825	proliferation	MSTRG.9152.1	MSTRG.9152	LOC100545360	cold	hot	0.45145	0.45145	8.36036e-09	1.62398e-07	0.45235	0.9038
826	proliferation	MSTRG.2902.3	ENSMGAG00000015011	FNDC3A	cold	hot	-0.45125	0.45125	6.55088e-06	6.89177e-05	0.4841	0.03285
827	proliferation	MSTRG.20201.7	ENSMGAG00000015934	TMEM177	cold	hot	-0.4512	0.4512	0.000208455	0.00142773	0.68995	0.23875
828	proliferation	MSTRG.22672.4	MSTRG.22672	SH3BP5L	cold	hot	-0.45115	0.45115	2.941e-13	1.18681e-11	0.45115	0
829	proliferation	MSTRG.805.5	ENSMGAG00000012070	TCF20	cold	hot	0.45115	0.45115	4.96182e-05	0.000407087	0.03385	0.485
830	proliferation	ENSMGAT00000010791	ENSMGAG00000009639	RYBP	cold	control	-0.451	0.451	1.04989e-07	3.12552e-05	1	0.549
831	proliferation	MSTRG.6746.2	ENSMGAG00000009639	RYBP	cold	control	0.451	0.451	3.09697e-07	7.43524e-05	0	0.451
832	proliferation	MSTRG.7224.7	ENSMGAG00000008873	slc22a5	control	hot	-0.4506	0.4506	8.78049e-07	4.02078e-05	0.53065	0.08005
833	proliferation	MSTRG.12704.2	ENSMGAG00000001293	ENTPD4	cold	hot	-0.4505	0.4505	6.40849e-09	1.276e-07	0.4505	0
834	proliferation	ENSMGAT00000002294	ENSMGAG00000002100	NCMAP	cold	hot	0.45025	0.45025	8.30964e-09	1.61725e-07	0	0.45025
835	proliferation	MSTRG.13023.1	ENSMGAG00000002100	NCMAP	cold	hot	-0.45025	0.45025	4.40816e-10	1.08773e-08	1	0.54975
836	proliferation	MSTRG.18522.7	ENSMGAG00000013716	KLHDC1	cold	hot	-0.44995	0.44995	1.30153e-07	2.00298e-06	0.48425	0.0343
837	proliferation	MSTRG.12517.7	ENSMGAG00000018056	ENSMGAG00000018056	cold	hot	0.44995	0.44995	5.0025e-09	1.00935e-07	0	0.44995
838	proliferation	ENSMGAT00000000841	ENSMGAG00000000821	CDCA2	cold	hot	-0.44975	0.44975	0.00171738	0.00854339	0.78545	0.3357
839	proliferation	MSTRG.12150.2	ENSMGAG00000009391	LOC100543226	cold	hot	0.44975	0.44975	2.68615e-05	0.00023865	0.1243	0.57405
840	proliferation	MSTRG.2000.2	MSTRG.2000	RCAN1	cold	hot	-0.44975	0.44975	6.75085e-13	2.56337e-11	0.50615	0.0564
841	proliferation	MSTRG.19907.5	ENSMGAG00000011330	LOC100538893	cold	hot	-0.44955	0.44955	1.57073e-06	1.91742e-05	0.61105	0.1615
842	proliferation	ENSMGAT00000020814	ENSMGAG00000006617	RPRD1A	cold	hot	-0.4493	0.4493	2.61639e-19	2.30555e-17	0.4493	0
843	proliferation	MSTRG.7052.2	ENSMGAG00000008123	FBXL21	cold	hot	0.44875	0.44875	0.00138587	0.00714443	0.0862	0.53495
844	proliferation	MSTRG.2527.13	ENSMGAG00000014806	MAP4K4	cold	hot	-0.44855	0.44855	0.000657854	0.00384076	0.7004	0.25185
845	proliferation	MSTRG.1693.3	ENSMGAG00000014340	CCDC80	cold	hot	-0.4484	0.4484	1.5127e-05	0.00014405	0.47805	0.02965
846	proliferation	ENSMGAT00000009070	ENSMGAG00000008085	SUZ12	cold	hot	0.4483	0.4483	4.65196e-20	4.40769e-18	0	0.4483
847	proliferation	MSTRG.18486.1	ENSMGAG00000013652	FBXO34	control	hot	-0.44815	0.44815	2.31468e-05	0.000648175	0.5825	0.13435
848	proliferation	ENSMGAT00000012926	ENSMGAG00000011508	NSMCE4A	cold	control	0.4479	0.4479	1.20729e-10	1.12316e-07	0	0.4479
849	proliferation	ENSMGAT00000012926	ENSMGAG00000011508	NSMCE4A	control	hot	-0.4479	0.4479	7.92718e-24	9.34036e-21	0.4479	0
850	proliferation	MSTRG.7812.1	ENSMGAG00000000942	CPPED1	cold	hot	0.4475	0.4475	6.08635e-10	1.46698e-08	0.03195	0.47945
851	proliferation	MSTRG.11796.7	ENSMGAG00000010357	MYO18A	cold	control	0.4471	0.4471	1.49586e-05	0.00173952	0.00705	0.45415
852	proliferation	ENSMGAT00000006943	ENSMGAG00000006180	PMS1	cold	hot	0.44675	0.44675	0.0011556	0.00613739	0.09525	0.542
853	proliferation	MSTRG.78.8	ENSMGAG00000003396	TASOR2	cold	hot	-0.4467	0.4467	3.30768e-11	9.80565e-10	0.44675	5e-05
854	proliferation	MSTRG.11147.8	ENSMGAG00000004504	ACOX1	cold	hot	-0.4465	0.4465	2.99198e-05	0.00026114	0.65845	0.21195
855	proliferation	MSTRG.15143.3	ENSMGAG00000012080	INTS8	cold	hot	-0.4464	0.4464	0.00179417	0.00885949	0.57335	0.12695
856	proliferation	MSTRG.14955.5	ENSMGAG00000020523	ENSMGAG00000020523	cold	hot	-0.4464	0.4464	0.00094882	0.00521609	0.6915	0.2451
857	proliferation	MSTRG.11401.4	ENSMGAG00000004685	NCBP3	cold	hot	-0.44605	0.44605	1.3959e-16	8.57543e-15	0.74915	0.3031
858	proliferation	ENSMGAT00000009962	ENSMGAG00000008884	ENSMGAG00000008884	cold	hot	0.44585	0.44585	0.000158215	0.00112281	0.27405	0.7199
859	proliferation	MSTRG.8373.1	ENSMGAG00000010007	RNFT2	cold	hot	-0.44585	0.44585	0.000393259	0.00247219	0.83585	0.39
860	proliferation	MSTRG.6962.5	ENSMGAG00000003323	AFAP1L1	cold	hot	-0.44575	0.44575	1.94293e-15	1.02666e-13	0.8205	0.37475
861	proliferation	MSTRG.15142.9	ENSMGAG00000012055	DPY19L4	cold	hot	-0.44555	0.44555	1.15927e-07	1.7978e-06	0.47765	0.0321
862	proliferation	MSTRG.2534.1	MSTRG.2534	IL18R1	cold	hot	-0.4454	0.4454	0.000121168	0.000889127	1	0.5546
863	proliferation	MSTRG.2534.2	MSTRG.2534	IL18R1	cold	hot	0.4454	0.4454	0.000172535	0.00121418	0	0.4454
864	proliferation	MSTRG.17694.2	ENSMGAG00000010789	PACSIN3	cold	hot	-0.44525	0.44525	2.48649e-06	2.89834e-05	0.60555	0.1603
865	proliferation	MSTRG.31665.4	ENSMGAG00000002014	POLK	cold	hot	-0.445	0.445	4.00177e-12	1.36671e-10	0.5492	0.1042
866	proliferation	MSTRG.8032.1	ENSMGAG00000003241	SNRNP35	cold	hot	-0.44485	0.44485	0.00127636	0.00666862	0.5849	0.14005
867	proliferation	MSTRG.9681.6	ENSMGAG00000012088	COG2	cold	hot	-0.44475	0.44475	0.000627669	0.00369379	0.4521	0.00735
868	proliferation	ENSMGAT00000030007	ENSMGAG00000017845	ENSMGAG00000017845	cold	hot	0.4447	0.4447	9.79469e-27	1.81622e-24	0	0.4447
869	proliferation	MSTRG.31276.1	ENSMGAG00000017845	ENSMGAG00000017845	cold	hot	-0.4447	0.4447	1.19588e-27	2.40971e-25	1	0.5553
870	proliferation	ENSMGAT00000013770	ENSMGAG00000012244	RALA	cold	hot	-0.44455	0.44455	5.45232e-07	7.35042e-06	0.76755	0.323
871	proliferation	ENSMGAT00000011654	ENSMGAG00000010397	TRAF6	control	hot	-0.4445	0.4445	1.69746e-07	9.61212e-06	0.4445	0
872	proliferation	ENSMGAT00000028286	ENSMGAG00000010397	TRAF6	control	hot	0.4445	0.4445	7.35859e-10	7.6677e-08	0.5555	1
873	proliferation	ENSMGAT00000011036	ENSMGAG00000009829	RRP12	cold	hot	0.4445	0.4445	1.13673e-05	0.000112024	0.40385	0.84835
874	proliferation	MSTRG.2920.10	ENSMGAG00000014992	COG3	cold	hot	-0.44445	0.44445	3.99757e-05	0.000337222	0.5993	0.15485
875	proliferation	MSTRG.20112.3	MSTRG.20112	LOC104911801	control	hot	0.4444	0.4444	6.24528e-06	0.000215942	0.36305	0.80745
876	proliferation	MSTRG.2643.5	ENSMGAG00000014896	DOCK9	cold	hot	-0.4444	0.4444	4.12533e-05	0.000346837	0.60865	0.16425
877	proliferation	ENSMGAT00000012413	ENSMGAG00000011052	PHF21A	cold	hot	0.44415	0.44415	2.79716e-05	0.000247303	0.03455	0.4787
878	proliferation	MSTRG.17066.1	MSTRG.17066	HIPK3	control	hot	0.444	0.444	1.70787e-06	7.09913e-05	0.35875	0.80275
879	proliferation	ENSMGAT00000030400	ENSMGAG00000003498	FHL1	cold	control	0.444	0.444	2.45926e-05	0.00248548	0.36955	0.81355
880	proliferation	MSTRG.17066.2	MSTRG.17066	HIPK3	control	hot	-0.444	0.444	3.1106e-06	0.000118083	0.64125	0.19725
881	proliferation	MSTRG.19309.5	ENSMGAG00000011069	TOP2B	cold	hot	-0.44395	0.44395	1.05503e-17	7.64706e-16	0.55225	0.1083
882	proliferation	MSTRG.2842.1	ENSMGAG00000015035	VPS36	cold	hot	-0.44395	0.44395	0.00103944	0.00563031	0.4873	0.04335
883	proliferation	ENSMGAT00000016130	ENSMGAG00000014348	NME7	control	hot	0.4439	0.4439	1.08109e-30	3.31193e-27	0	0.4439
884	proliferation	MSTRG.441.1	MSTRG.441	TMEM168	cold	hot	0.44385	0.44385	5.49373e-05	0.000445194	0.1581	0.60195
885	proliferation	MSTRG.441.2	MSTRG.441	TMEM168	cold	hot	-0.44385	0.44385	4.88485e-05	0.000401427	0.8419	0.39805
886	proliferation	MSTRG.7466.2	ENSMGAG00000007582	LOC100544619	cold	hot	0.44365	0.44365	0.00106891	0.0057559	0.12865	0.5723
887	proliferation	ENSMGAT00000032681	ENSMGAG00000004604	NOTCH2	control	hot	-0.4435	0.4435	6.27274e-05	0.0015203	0.4439	0.0004
888	proliferation	ENSMGAT00000002593	ENSMGAG00000002320	RARS1	cold	hot	-0.44335	0.44335	1.93104e-25	3.1549e-23	0.87385	0.4305
889	proliferation	MSTRG.6936.2	ENSMGAG00000002320	RARS1	cold	hot	0.44335	0.44335	2.34801e-25	3.81552e-23	0.12615	0.5695
890	proliferation	MSTRG.31028.8	MSTRG.31028	LOC121112964	cold	hot	-0.44335	0.44335	1.04524e-16	6.59549e-15	0.44335	0
891	proliferation	MSTRG.31028.8	MSTRG.31028	LOC121112964	cold	control	-0.4433	0.4433	9.09782e-07	0.000181773	0.44335	5e-05
892	proliferation	MSTRG.15728.3	ENSMGAG00000005130	PGPEP1	control	hot	-0.44325	0.44325	7.61058e-06	0.000256773	0.44325	0
893	proliferation	MSTRG.11145.1	MSTRG.11145	WBP2	cold	hot	-0.44325	0.44325	2.89579e-16	1.72634e-14	0.61895	0.1757
894	proliferation	MSTRG.11145.2	MSTRG.11145	WBP2	cold	hot	0.44325	0.44325	2.02998e-16	1.23702e-14	0.38105	0.8243
895	proliferation	ENSMGAT00000012859	ENSMGAG00000011447	ZNF142	cold	hot	-0.4432	0.4432	2.3116e-06	2.7186e-05	0.4432	0
896	proliferation	ENSMGAT00000022605	ENSMGAG00000011447	ZNF142	cold	hot	0.4432	0.4432	7.4961e-07	9.79972e-06	0.5568	1
897	proliferation	MSTRG.3097.6	ENSMGAG00000020190	ENSMGAG00000020190	cold	hot	-0.4431	0.4431	7.51115e-08	1.21011e-06	0.7334	0.2903
898	proliferation	MSTRG.12044.5	ENSMGAG00000005514	LAMA5	cold	hot	-0.44305	0.44305	0.00116783	0.00619694	0.5917	0.14865
899	proliferation	MSTRG.880.3	ENSMGAG00000012423	DDX17	cold	hot	0.4428	0.4428	6.36768e-31	1.57757e-28	0	0.4428
900	proliferation	ENSMGAT00000029111	ENSMGAG00000018015	ENSMGAG00000018015	cold	control	-0.44235	0.44235	4.63086e-11	5.10595e-08	0.44235	0
901	proliferation	ENSMGAT00000029111	ENSMGAG00000018015	ENSMGAG00000018015	cold	hot	-0.44235	0.44235	3.35159e-17	2.28157e-15	0.44235	0
902	proliferation	ENSMGAT00000013219	ENSMGAG00000011751	ALG6	cold	hot	0.44225	0.44225	4.41739e-43	2.42755e-40	0	0.44225
903	proliferation	MSTRG.1419.12	ENSMGAG00000014792	REV1	cold	hot	-0.44195	0.44195	0.0014424	0.00739184	0.7215	0.27955
904	proliferation	MSTRG.3626.1	MSTRG.3626	SARNP	cold	hot	0.44195	0.44195	3.24554e-08	5.6248e-07	0.4964	0.93835
905	proliferation	ENSMGAT00000009764	ENSMGAG00000008720	NCBP1	control	hot	-0.44155	0.44155	0.000182599	0.00369236	0.5034	0.06185
906	proliferation	MSTRG.12627.2	MSTRG.12627		control	hot	-0.4415	0.4415	0.000104593	0.00232765	0.6159	0.1744
907	proliferation	MSTRG.17824.2	ENSMGAG00000011670	NUMB	control	hot	-0.44145	0.44145	3.93957e-05	0.00103507	0.5611	0.11965
908	proliferation	MSTRG.18909.4	MSTRG.18909	LOC116216736	cold	hot	0.4414	0.4414	5.40196e-11	1.53742e-09	0.1093	0.5507
909	proliferation	MSTRG.12544.3	ENSMGAG00000007090	ZMYND12	control	hot	0.4412	0.4412	2.32391e-07	1.249e-05	0.0169	0.4581
910	proliferation	ENSMGAT00000016900	ENSMGAG00000015028	WDFY2	cold	hot	0.44085	0.44085	0.000557796	0.00333321	0.52915	0.97
911	proliferation	MSTRG.2848.2	ENSMGAG00000015028	WDFY2	cold	hot	-0.44085	0.44085	0.00109827	0.00588778	0.47085	0.03
912	proliferation	ENSMGAT00000006443	ENSMGAG00000005769	PIGS	cold	hot	-0.4403	0.4403	0.000211264	0.001442	0.67085	0.23055
913	proliferation	MSTRG.1190.8	ENSMGAG00000013416	WNK1	cold	hot	0.4402	0.4402	1.64686e-12	5.93282e-11	0.0058	0.446
914	proliferation	ENSMGAT00000022722	ENSMGAG00000008475	EIF4E2	cold	hot	0.43985	0.43985	8.89756e-05	0.000678428	0.04095	0.4808
915	proliferation	ENSMGAT00000004864	ENSMGAG00000004369	ENSMGAG00000004369	cold	hot	0.43965	0.43965	5.49404e-05	0.000445194	0.09235	0.532
916	proliferation	ENSMGAT00000016858	ENSMGAG00000014988	GPALPP1	cold	control	0.43945	0.43945	1.12308e-08	5.22409e-06	0	0.43945
917	proliferation	MSTRG.32484.2	ENSMGAG00000008802	TSTD2	cold	hot	-0.43935	0.43935	1.11482e-07	1.7351e-06	0.61515	0.1758
918	proliferation	MSTRG.3059.3	ENSMGAG00000015090	SLC7A1	cold	hot	-0.43865	0.43865	6.6997e-07	8.86208e-06	0.43875	0.0001
919	proliferation	ENSMGAT00000003274	ENSMGAG00000002927	KLHL18	cold	hot	0.4385	0.4385	0.000327445	0.00210664	0.029	0.4675
920	proliferation	ENSMGAT00000003456	ENSMGAG00000003094	DERL2	cold	hot	0.43835	0.43835	4.70194e-17	3.15814e-15	0.23305	0.6714
921	proliferation	MSTRG.6757.3	ENSMGAG00000010013	CRBN	cold	hot	0.43805	0.43805	1.03426e-20	1.05609e-18	0	0.43805
922	proliferation	MSTRG.16790.1	MSTRG.16790	LOC109367417	cold	hot	0.43805	0.43805	2.92813e-06	3.36001e-05	0.1598	0.59785
923	proliferation	MSTRG.12544.1	ENSMGAG00000007090	ZMYND12	control	hot	-0.4377	0.4377	2.21645e-05	0.000628131	0.87945	0.44175
924	proliferation	MSTRG.5140.2	ENSMGAG00000001166	TRIP4	cold	hot	0.4376	0.4376	9.81306e-07	1.25095e-05	0	0.4376
925	proliferation	MSTRG.21043.1	ENSMGAG00000011580	C8H10orf88	cold	hot	-0.4375	0.4375	6.01047e-24	8.4496e-22	0.4881	0.0506
926	proliferation	MSTRG.2374.4	MSTRG.2374	LOC116217585	control	hot	-0.4375	0.4375	1.41009e-09	1.38455e-07	0.4375	0
927	proliferation	MSTRG.8632.1	ENSMGAG00000005747	POMT1	cold	hot	0.4373	0.4373	3.42432e-07	4.82743e-06	0.05015	0.48745
928	proliferation	ENSMGAT00000032315	ENSMGAG00000018399	LOC104915377	control	hot	-0.4373	0.4373	9.28811e-15	2.78962e-12	0.7852	0.3479
929	proliferation	MSTRG.1331.4	ENSMGAG00000013843	LOC100543750	cold	hot	-0.43725	0.43725	0.000699417	0.00404669	0.6596	0.22235
930	proliferation	MSTRG.6635.1	ENSMGAG00000007529	TXNRD3	cold	hot	0.43725	0.43725	3.97183e-25	6.31835e-23	0.16035	0.5976
931	proliferation	MSTRG.7300.5	ENSMGAG00000009690	RHOT2	cold	hot	0.43715	0.43715	0.000283532	0.0018638	0.28405	0.7212
932	proliferation	ENSMGAT00000006197	ENSMGAG00000005536	WDR37	cold	hot	0.43685	0.43685	6.95457e-05	0.000548544	0.4331	0.86995
933	proliferation	MSTRG.18753.2	ENSMGAG00000005536	WDR37	cold	hot	-0.43685	0.43685	7.45904e-05	0.000582256	0.5669	0.13005
934	proliferation	MSTRG.14181.6	ENSMGAG00000003028	ATXN1	cold	hot	-0.43675	0.43675	1.66485e-06	2.02089e-05	0.5406	0.10385
935	proliferation	ENSMGAT00000024961	ENSMGAG00000006819	RXRA	cold	hot	-0.4364	0.4364	9.47035e-10	2.19679e-08	1	0.5636
936	proliferation	MSTRG.8669.5	ENSMGAG00000006819	RXRA	cold	hot	0.4364	0.4364	1.82411e-09	4.05098e-08	0	0.4364
937	proliferation	ENSMGAT00000032203	ENSMGAG00000006146	FAM214A	cold	hot	0.43635	0.43635	1.58104e-11	4.94688e-10	0	0.43635
938	proliferation	MSTRG.13326.24	ENSMGAG00000004316	NCAM1	control	hot	-0.4358	0.4358	3.52838e-13	7.94793e-11	0.8199	0.3841
939	proliferation	MSTRG.8546.1	MSTRG.8546	LOC104913665	cold	hot	-0.4358	0.4358	3.46786e-05	0.000296845	0.5795	0.1437
940	proliferation	MSTRG.29656.1	ENSMGAG00000001647	AEBP1	cold	hot	0.43575	0.43575	1.89635e-12	6.7591e-11	0.56425	1
941	proliferation	ENSMGAT00000007267	ENSMGAG00000006498	DCTN5	cold	hot	0.43575	0.43575	7.09255e-23	9.00724e-21	0.38205	0.8178
942	proliferation	MSTRG.7512.1	ENSMGAG00000006498	DCTN5	cold	hot	-0.43575	0.43575	7.48329e-23	9.4637e-21	0.61795	0.1822
943	proliferation	MSTRG.30920.3	ENSMGAG00000001927	UBAP1	cold	hot	-0.4357	0.4357	0.0006909	0.004012	0.7537	0.318
944	proliferation	ENSMGAT00000016685	ENSMGAG00000014835	SEPTIN10	control	hot	0.43565	0.43565	3.6287e-10	4.14796e-08	0	0.43565
945	proliferation	ENSMGAT00000018930	ENSMGAG00000017214	TRIM33	cold	hot	0.4356	0.4356	4.72522e-08	7.93443e-07	0.10105	0.53665
946	proliferation	ENSMGAT00000016990	ENSMGAG00000015109	RNF6	cold	hot	0.43555	0.43555	8.23935e-14	3.54245e-12	0.0213	0.45685
947	proliferation	ENSMGAT00000028310	ENSMGAG00000011658	SMARCAL1	cold	hot	-0.43545	0.43545	5.85862e-06	6.22633e-05	0.43545	0
948	proliferation	MSTRG.4378.1	ENSMGAG00000018553	LOC100546305	cold	hot	0.43545	0.43545	0.000714193	0.0041125	0.38395	0.8194
949	proliferation	MSTRG.9681.6	ENSMGAG00000012088	COG2	control	hot	-0.4353	0.4353	1.13621e-05	0.000361108	0.44265	0.00735
950	proliferation	ENSMGAT00000017891	ENSMGAG00000014488	ENSMGAG00000014488	cold	hot	0.43445	0.43445	8.27321e-16	4.60512e-14	0	0.43445
951	proliferation	MSTRG.3059.6	ENSMGAG00000015090	SLC7A1	cold	hot	0.4342	0.4342	2.26172e-07	3.29448e-06	0.56125	0.99545
952	proliferation	ENSMGAT00000028687	ENSMGAG00000018404	DCAF10	cold	hot	-0.43415	0.43415	1.10496e-13	4.66444e-12	0.7894	0.35525
953	proliferation	ENSMGAT00000016130	ENSMGAG00000014348	NME7	cold	hot	0.4339	0.4339	6.59173e-23	8.40654e-21	0.01	0.4439
954	proliferation	MSTRG.14642.3	MSTRG.14642	LOC104910257	cold	control	-0.4338	0.4338	0.000115502	0.00838655	0.4338	0
955	proliferation	MSTRG.11544.2	MSTRG.11544	LOC116217345	cold	hot	-0.43335	0.43335	1.87239e-05	0.000173332	0.5605	0.12715
956	proliferation	MSTRG.11544.1	MSTRG.11544	LOC116217345	cold	hot	0.43335	0.43335	1.29278e-05	0.000125679	0.4395	0.87285
957	proliferation	MSTRG.6023.3	ENSMGAG00000022142	RANBP10	control	hot	-0.43315	0.43315	0.000102518	0.00228576	0.6332	0.20005
958	proliferation	MSTRG.19624.7	ENSMGAG00000004654	GULP1	control	hot	-0.4331	0.4331	1.60097e-08	1.16498e-06	0.50795	0.07485
959	proliferation	MSTRG.32120.2	ENSMGAG00000021317	ENSMGAG00000021317	cold	hot	-0.4329	0.4329	3.15987e-05	0.000273268	0.7257	0.2928
960	proliferation	MSTRG.13019.3	ENSMGAG00000002349	LOC100550717	cold	hot	-0.43285	0.43285	3.97634e-07	5.52574e-06	0.61135	0.1785
961	proliferation	MSTRG.8014.6	ENSMGAG00000003274	SBNO1	cold	hot	-0.43285	0.43285	0.000689415	0.00400491	0.70255	0.2697
962	proliferation	MSTRG.14398.2	ENSMGAG00000006617	RPRD1A	cold	hot	0.43255	0.43255	3.38548e-10	8.56285e-09	0.1401	0.57265
963	proliferation	ENSMGAT00000012227	ENSMGAG00000010899	MYO1D	cold	control	0.43225	0.43225	2.39297e-05	0.00244806	0.34815	0.7804
964	proliferation	MSTRG.16890.5	ENSMGAG00000012986	MFSD10	control	hot	-0.4319	0.4319	0.000272767	0.00512652	0.4904	0.0585
965	proliferation	MSTRG.21633.6	ENSMGAG00000014539	MORC4	cold	hot	-0.4316	0.4316	0.000120305	0.000883866	0.5583	0.1267
966	proliferation	MSTRG.17090.8	ENSMGAG00000001653	METTL15	cold	hot	-0.4314	0.4314	3.68921e-07	5.16234e-06	0.59815	0.16675
967	proliferation	MSTRG.17165.1	ENSMGAG00000003901	PITPNM1	cold	control	-0.4312	0.4312	6.42796e-10	4.66732e-07	0.99835	0.56715
968	proliferation	MSTRG.18736.5	ENSMGAG00000005253	DYNC2I1	cold	hot	-0.43115	0.43115	1.76482e-06	2.12348e-05	0.6035	0.17235
969	proliferation	MSTRG.2893.1	ENSMGAG00000015019	RCBTB1	cold	hot	-0.43075	0.43075	3.32409e-16	1.97388e-14	0.5173	0.08655
970	proliferation	MSTRG.6477.1	ENSMGAG00000003829	ACY1	cold	hot	0.4307	0.4307	5.36477e-07	7.24887e-06	0.3537	0.7844
971	proliferation	MSTRG.4018.3	ENSMGAG00000002127	MRPS14	cold	hot	-0.4305	0.4305	1.52944e-11	4.7904e-10	0.72505	0.29455
972	proliferation	ENSMGAT00000014903	ENSMGAG00000013239	KIAA1147	cold	hot	0.43045	0.43045	0.000515628	0.00311907	0.09735	0.5278
973	proliferation	MSTRG.29637.1	MSTRG.29637	LOC121112581	cold	hot	-0.4303	0.4303	0.000134445	0.00097192	1	0.5697
974	proliferation	MSTRG.29637.2	MSTRG.29637	LOC121112581	cold	hot	0.4303	0.4303	0.000166753	0.0011776	0	0.4303
975	proliferation	MSTRG.8585.1	MSTRG.8585	LRRC8A	control	hot	-0.4301	0.4301	0.000295902	0.00545752	0.86815	0.43805
976	proliferation	MSTRG.8585.2	MSTRG.8585	LRRC8A	control	hot	0.4301	0.4301	0.000316523	0.0057684	0.13185	0.56195
977	proliferation	MSTRG.6717.1	ENSMGAG00000008896	CEP15	cold	hot	0.4299	0.4299	0.000264512	0.0017548	0.4142	0.8441
978	proliferation	MSTRG.7789.1	MSTRG.7789	USP42	cold	hot	0.4298	0.4298	1.18588e-05	0.000116336	0.0374	0.4672
979	proliferation	MSTRG.31291.1	ENSMGAG00000018828	AMACR	control	hot	0.42965	0.42965	1.33261e-12	2.63384e-10	0	0.42965
980	proliferation	MSTRG.14671.3	MSTRG.14671	NAPG	cold	hot	0.4296	0.4296	0.000318118	0.00205276	0.233	0.6626
981	proliferation	MSTRG.6911.4	ENSMGAG00000001511	FBXW11	cold	hot	-0.4294	0.4294	1.36091e-05	0.000131232	0.69425	0.26485
982	proliferation	ENSMGAT00000023036	ENSMGAG00000022369	ENSMGAG00000022369	cold	hot	-0.42905	0.42905	1.33054e-06	1.64548e-05	0.79285	0.3638
983	proliferation	MSTRG.13457.1	ENSMGAG00000022369	ENSMGAG00000022369	cold	hot	0.42905	0.42905	1.6389e-06	1.99178e-05	0.20715	0.6362
984	proliferation	MSTRG.21611.1	ENSMGAG00000008089	MTMR1	cold	hot	-0.4287	0.4287	0.00201701	0.00979657	0.6048	0.1761
985	proliferation	MSTRG.22991.1	MSTRG.22991	LOC104913570	cold	hot	0.4286	0.4286	0.000552372	0.00330668	0.5714	1
986	proliferation	MSTRG.22991.2	MSTRG.22991	LOC104913570	cold	hot	-0.4286	0.4286	0.000974725	0.00532942	0.4286	0
987	proliferation	MSTRG.11279.2	MSTRG.11279	DGKE	cold	hot	0.4285	0.4285	5.40209e-06	5.79823e-05	0.1135	0.542
988	proliferation	MSTRG.5779.4	ENSMGAG00000006009	LSM14A	cold	hot	0.42845	0.42845	0.000705851	0.00407611	0.2566	0.68505
989	proliferation	MSTRG.15566.1	ENSMGAG00000017709	ENSMGAG00000017709	cold	control	0.42825	0.42825	5.2743e-07	0.000118057	0.57175	1
990	proliferation	ENSMGAT00000034773	ENSMGAG00000008220	NEK6	cold	hot	-0.4281	0.4281	2.08288e-11	6.38488e-10	0.90255	0.47445
991	proliferation	MSTRG.31291.1	ENSMGAG00000018828	AMACR	cold	hot	0.42805	0.42805	2.3421e-11	7.07901e-10	0.0016	0.42965
992	proliferation	MSTRG.24388.1	MSTRG.24388		cold	hot	0.42805	0.42805	5.36501e-07	7.24887e-06	0.57195	1
993	proliferation	MSTRG.8508.8	ENSMGAG00000001982	ENSMGAG00000001982	cold	hot	-0.42785	0.42785	0.000355742	0.00226222	0.60165	0.1738
994	proliferation	ENSMGAT00000020918	ENSMGAG00000010527	NEURL1	cold	hot	0.4277	0.4277	0.000879601	0.00490878	0.15685	0.58455
995	proliferation	ENSMGAT00000032457	ENSMGAG00000013955	M6PR	cold	hot	-0.4276	0.4276	3.33968e-11	9.86725e-10	0.4678	0.0402
996	proliferation	MSTRG.31665.1	ENSMGAG00000002014	POLK	cold	hot	0.42755	0.42755	2.01395e-09	4.40142e-08	0.1363	0.56385
997	proliferation	ENSMGAT00000015579	ENSMGAG00000013842	OGFRL1	control	hot	-0.42735	0.42735	4.70364e-05	0.00119681	0.7564	0.32905
998	proliferation	MSTRG.4723.1	ENSMGAG00000005462	ILKAP	cold	hot	0.4268	0.4268	6.43564e-17	4.23785e-15	0.2651	0.6919
999	proliferation	MSTRG.1473.4	ENSMGAG00000013926	FKBP4	cold	hot	-0.42675	0.42675	1.9995e-10	5.24805e-09	0.42675	0
1000	proliferation	ENSMGAT00000021869	ENSMGAG00000006090	DIDO1	cold	hot	0.4265	0.4265	9.05773e-10	2.10754e-08	0.18625	0.61275
1001	proliferation	MSTRG.19071.2	ENSMGAG00000022862	FAM171A1	control	hot	-0.4265	0.4265	1.07485e-05	0.000345156	0.9557	0.5292
1002	proliferation	ENSMGAT00000037029	ENSMGAG00000008720	NCBP1	control	hot	0.42645	0.42645	0.00053938	0.00892702	0.4709	0.89735
1003	proliferation	MSTRG.20647.4	ENSMGAG00000006518	SEC24C	control	hot	-0.4264	0.4264	0.00017914	0.00363923	0.759	0.3326
1004	proliferation	MSTRG.15696.1	ENSMGAG00000004466	BORCS8	cold	hot	0.4263	0.4263	1.26772e-06	1.57553e-05	0.25025	0.67655
1005	proliferation	MSTRG.2142.3	ENSMGAG00000014609	DDX3X	cold	hot	-0.426	0.426	3.14248e-06	3.56938e-05	0.86095	0.43495
1006	proliferation	ENSMGAT00000036357	ENSMGAG00000008626	KRIT1	cold	hot	-0.42595	0.42595	4.22158e-06	4.6399e-05	0.42595	0
1007	proliferation	MSTRG.30969.38	ENSMGAG00000022081	LOC104917218	cold	hot	-0.42595	0.42595	7.12678e-39	2.99176e-36	0.9235	0.49755
1008	proliferation	ENSMGAT00000008454	ENSMGAG00000007539	SLC7A5	control	hot	-0.42585	0.42585	5.55909e-19	3.96053e-16	0.69525	0.2694
1009	proliferation	MSTRG.6335.2	ENSMGAG00000007539	SLC7A5	control	hot	0.42585	0.42585	6.39873e-19	4.45511e-16	0.30475	0.7306
1010	proliferation	MSTRG.31887.4	ENSMGAG00000008761	ENTREP1	cold	hot	-0.4258	0.4258	1.14582e-12	4.2183e-11	0.661	0.2352
1011	proliferation	ENSMGAT00000020706	ENSMGAG00000004036	GATAD2A	cold	hot	-0.42565	0.42565	2.14932e-08	3.85768e-07	0.8181	0.39245
1012	proliferation	MSTRG.31031.1	MSTRG.31031		control	hot	0.42565	0.42565	0.000566872	0.00923239	0.1467	0.57235
1013	proliferation	MSTRG.31031.2	MSTRG.31031		control	hot	-0.42565	0.42565	0.000399436	0.00703259	0.8533	0.42765
1014	proliferation	MSTRG.883.7	ENSMGAG00000012526	TMEM184B	control	hot	-0.42555	0.42555	0.000387622	0.00685611	0.74355	0.318
1015	proliferation	MSTRG.7903.3	ENSMGAG00000000798	CLTCL1	cold	hot	-0.42545	0.42545	0.000110767	0.000822588	0.81755	0.3921
1016	proliferation	MSTRG.3034.4	ENSMGAG00000015108	CDK8	control	hot	0.4254	0.4254	1.30813e-05	0.000406436	0.15685	0.58225
1017	proliferation	MSTRG.17589.4	ENSMGAG00000010050	CTTN	cold	hot	-0.425	0.425	9.04792e-77	4.55789e-73	0.425	0
1018	proliferation	MSTRG.3574.4	ENSMGAG00000015310	PPME1	control	hot	-0.42485	0.42485	1.73179e-07	9.75247e-06	0.91085	0.486
1019	proliferation	MSTRG.31105.3	ENSMGAG00000001102	WDR7	cold	hot	-0.4248	0.4248	3.91306e-10	9.75844e-09	0.5311	0.1063
1020	proliferation	MSTRG.7160.4	ENSMGAG00000005618	GEMIN5	cold	hot	-0.4241	0.4241	3.07283e-06	3.50913e-05	0.4241	0
1021	proliferation	MSTRG.409.1	MSTRG.409	LOC104909528	cold	hot	0.42365	0.42365	6.67738e-06	7.00048e-05	0.3234	0.74705
1022	proliferation	MSTRG.409.2	MSTRG.409	LOC104909528	cold	hot	-0.42365	0.42365	6.6093e-06	6.94356e-05	0.6766	0.25295
1023	proliferation	MSTRG.20029.1	ENSMGAG00000019209	ENSMGAG00000019209	cold	hot	0.4236	0.4236	2.99604e-08	5.2435e-07	0.0743	0.4979
1024	proliferation	MSTRG.31377.4	ENSMGAG00000016386	ENSMGAG00000016386	control	hot	0.4235	0.4235	4.54471e-07	2.2456e-05	0.2692	0.6927
1025	proliferation	MSTRG.18237.3	ENSMGAG00000013113	TRIP11	cold	hot	0.42345	0.42345	2.77973e-05	0.000246025	0.1735	0.59695
1026	proliferation	ENSMGAT00000002132	ENSMGAG00000002802	PLEKHA2	cold	hot	-0.42315	0.42315	5.56499e-06	5.94983e-05	1	0.57685
1027	proliferation	MSTRG.12775.3	ENSMGAG00000002802	PLEKHA2	cold	hot	0.42315	0.42315	1.04337e-05	0.000103805	0	0.42315
1028	proliferation	MSTRG.30159.10	ENSMGAG00000001439	PAN2	cold	hot	-0.4227	0.4227	0.00160975	0.00809563	0.70895	0.28625
1029	proliferation	MSTRG.8841.2	ENSMGAG00000002705	MALL	cold	hot	-0.4227	0.4227	1.21717e-07	1.87987e-06	0.5024	0.0797
1030	proliferation	MSTRG.20906.3	ENSMGAG00000010780	SMC3	cold	hot	-0.42265	0.42265	4.95158e-07	6.74455e-06	0.7006	0.27795
1031	proliferation	MSTRG.20909.3	ENSMGAG00000010838	RBM20	cold	hot	0.4225	0.4225	1.79254e-12	6.41176e-11	0	0.4225
1032	proliferation	ENSMGAT00000008430	ENSMGAG00000007495	GABPB1	cold	hot	0.4222	0.4222	7.25448e-13	2.734e-11	0.0136	0.4358
1033	proliferation	MSTRG.5485.1	ENSMGAG00000007495	GABPB1	cold	hot	-0.4222	0.4222	9.54925e-14	4.07089e-12	0.9864	0.5642
1034	proliferation	MSTRG.7228.2	MSTRG.7228	MEIKIN	cold	hot	-0.42215	0.42215	0.00132602	0.0068888	0.54025	0.1181
1035	proliferation	ENSMGAT00000003832	ENSMGAG00000003306	FN1	cold	hot	0.42195	0.42195	0.000613093	0.00361717	0.0192	0.44115
1036	proliferation	ENSMGAT00000012966	ENSMGAG00000011533	FGGY	cold	hot	-0.42185	0.42185	5.08567e-05	0.000415669	1	0.57815
1037	proliferation	MSTRG.4202.2	ENSMGAG00000011533	FGGY	cold	hot	0.42185	0.42185	7.89483e-05	0.00061044	0	0.42185
1038	proliferation	ENSMGAT00000001673	ENSMGAG00000001540	TECPR1	cold	hot	0.42175	0.42175	3.40692e-05	0.000292291	0.13405	0.5558
1039	proliferation	MSTRG.7851.1	ENSMGAG00000010029	LOC104913510	cold	hot	0.42165	0.42165	8.44811e-08	1.34746e-06	0	0.42165
1040	proliferation	MSTRG.29576.3	ENSMGAG00000001932	ANKRA2	cold	hot	-0.4214	0.4214	1.15056e-07	1.78519e-06	0.50585	0.08445
1041	proliferation	MSTRG.22647.2	MSTRG.22647		control	hot	0.4213	0.4213	7.36334e-05	0.00173387	0	0.4213
1042	proliferation	MSTRG.13773.5	ENSMGAG00000017214	TRIM33	cold	hot	-0.42115	0.42115	2.76997e-08	4.8764e-07	0.8845	0.46335
1043	proliferation	ENSMGAT00000017650	ENSMGAG00000015732	TBXA2R	cold	control	0.421	0.421	0.00010753	0.00798124	0.07605	0.49705
1044	proliferation	MSTRG.15487.1	ENSMGAG00000015732	TBXA2R	cold	control	-0.421	0.421	4.44074e-05	0.00388826	0.92395	0.50295
1045	proliferation	MSTRG.11466.15	ENSMGAG00000003398	CUX1	cold	hot	0.42025	0.42025	5.53334e-13	2.1251e-11	0	0.42025
1046	proliferation	ENSMGAT00000015327	ENSMGAG00000021224	ENSMGAG00000021224	cold	hot	-0.42025	0.42025	3.9962e-05	0.000337201	0.54295	0.1227
1047	proliferation	MSTRG.21244.9	ENSMGAG00000001458	RAB41	cold	hot	0.4201	0.4201	6.62802e-12	2.19182e-10	0.0963	0.5164
1048	proliferation	ENSMGAT00000015220	ENSMGAG00000013523	ATG5	cold	hot	-0.4199	0.4199	7.06303e-15	3.50542e-13	0.47105	0.05115
1049	proliferation	MSTRG.12331.2	ENSMGAG00000000952	PER3	cold	hot	-0.41985	0.41985	0.000497143	0.00302155	0.53285	0.113
1050	proliferation	ENSMGAT00000015154	ENSMGAG00000013462	CECR1	cold	hot	0.41985	0.41985	1.6248e-05	0.000153275	0.4733	0.89315
1051	proliferation	MSTRG.7870.1	ENSMGAG00000021101	ENSMGAG00000021101	cold	hot	-0.41985	0.41985	0.000442795	0.00273915	0.96575	0.5459
1052	proliferation	ENSMGAT00000004351	ENSMGAG00000003888	SSR1	cold	hot	-0.4198	0.4198	1.24992e-10	3.39432e-09	0.8187	0.3989
1053	proliferation	MSTRG.3261.1	MSTRG.3261	LOC104917598	cold	hot	0.41975	0.41975	0.000533541	0.00321113	0.27395	0.6937
1054	proliferation	MSTRG.3261.2	MSTRG.3261	LOC104917598	cold	hot	-0.41975	0.41975	0.000513622	0.0031092	0.72605	0.3063
1055	proliferation	MSTRG.17165.2	ENSMGAG00000003901	PITPNM1	cold	hot	0.4196	0.4196	2.51218e-19	2.2202e-17	0.00165	0.42125
1056	proliferation	ENSMGAT00000012718	ENSMGAG00000011330	LOC100538893	cold	hot	0.4195	0.4195	8.95318e-06	9.05509e-05	0.1091	0.5286
1057	proliferation	MSTRG.3876.6	ENSMGAG00000004881	PACS2	cold	hot	-0.41905	0.41905	0.00119494	0.00631304	0.57865	0.1596
1058	proliferation	MSTRG.9752.2	ENSMGAG00000012346	AGPAT4	cold	hot	0.41895	0.41895	1.67528e-09	3.74244e-08	0	0.41895
1059	proliferation	MSTRG.3080.1	ENSMGAG00000015076	ENSMGAG00000015076	cold	hot	-0.4189	0.4189	6.82221e-05	0.000539511	0.49415	0.07525
1060	proliferation	ENSMGAT00000006794	ENSMGAG00000005999	KDM4B	cold	hot	0.41865	0.41865	9.34438e-17	5.97112e-15	0	0.41865
1061	proliferation	MSTRG.31622.13	ENSMGAG00000004731	LHFPL2	cold	hot	-0.4185	0.4185	0.0013805	0.00712209	0.42415	0.00565
1062	proliferation	ENSMGAT00000033914	ENSMGAG00000010381	CAND1	control	hot	-0.41825	0.41825	0.000311298	0.0056935	0.6361	0.21785
1063	proliferation	MSTRG.13204.1	ENSMGAG00000001524	NCAPD3	cold	hot	-0.41815	0.41815	1.88679e-08	3.42718e-07	0.7715	0.35335
1064	proliferation	ENSMGAT00000020282	ENSMGAG00000004093	SPTAN1	cold	hot	-0.4179	0.4179	2.54505e-07	3.6718e-06	0.8873	0.4694
1065	proliferation	MSTRG.32484.2	ENSMGAG00000008802	TSTD2	control	hot	-0.4176	0.4176	1.1677e-06	5.12499e-05	0.5934	0.1758
1066	proliferation	MSTRG.3476.3	ENSMGAG00000015233	CCDC90B	cold	hot	-0.4175	0.4175	0.000557523	0.00333224	0.5302	0.1127
1067	proliferation	ENSMGAT00000016862	ENSMGAG00000014992	COG3	cold	hot	0.4173	0.4173	2.25714e-05	0.000204625	0.39895	0.81625
1068	proliferation	MSTRG.17515.4	ENSMGAG00000018032	MIR210A	cold	control	0.4171	0.4171	5.94819e-05	0.00496016	0.2576	0.6747
1069	proliferation	ENSMGAT00000013659	ENSMGAG00000012145	TTC13	cold	hot	0.4171	0.4171	2.97922e-14	1.36228e-12	0	0.4171
1070	proliferation	MSTRG.12355.1	MSTRG.12355	CCDC27	control	hot	0.41695	0.41695	6.02972e-05	0.0014687	0.1638	0.58075
1071	proliferation	MSTRG.10368.1	MSTRG.10368	ZNF292	cold	hot	0.4168	0.4168	7.67139e-06	7.92711e-05	0.04175	0.45855
1072	proliferation	MSTRG.16911.2	ENSMGAG00000012909	DOK7	cold	hot	-0.41675	0.41675	3.63897e-07	5.0944e-06	0.44355	0.0268
1073	proliferation	ENSMGAT00000004305	ENSMGAG00000003829	ACY1	control	hot	-0.41665	0.41665	1.82839e-05	0.000534985	0.5978	0.18115
1074	proliferation	ENSMGAT00000027669	ENSMGAG00000022097	RARRES1	cold	hot	-0.41665	0.41665	2.77015e-08	4.8764e-07	0.9151	0.49845
1075	proliferation	MSTRG.5056.2	ENSMGAG00000022097	RARRES1	cold	hot	0.41665	0.41665	1.18257e-07	1.83017e-06	0.0849	0.50155
1076	proliferation	ENSMGAT00000024404	ENSMGAG00000006268	GKAP1	cold	hot	-0.41655	0.41655	4.57637e-05	0.000379897	0.6649	0.24835
1077	proliferation	MSTRG.2540.11	ENSMGAG00000014822	NCK2	cold	hot	-0.41585	0.41585	2.73852e-49	2.23708e-46	0.416	0.00015
1078	proliferation	MSTRG.14327.1	MSTRG.14327	LOC107051652	cold	hot	0.41585	0.41585	0.00171936	0.0085487	0.1898	0.60565
1079	proliferation	MSTRG.14327.2	MSTRG.14327		cold	hot	-0.41585	0.41585	0.00133587	0.00692449	0.8102	0.39435
1080	proliferation	MSTRG.14164.17	ENSMGAG00000002694	KIF13A	cold	hot	-0.4157	0.4157	9.66169e-16	5.32891e-14	0.83015	0.41445
1081	proliferation	ENSMGAT00000029551	ENSMGAG00000018439	EML4	cold	hot	0.41485	0.41485	6.42806e-14	2.80358e-12	5e-05	0.4149
1082	proliferation	MSTRG.3951.2	ENSMGAG00000003316	RNASEL	cold	hot	0.4147	0.4147	1.68132e-08	3.07988e-07	0.24945	0.66415
1083	proliferation	MSTRG.1135.2	ENSMGAG00000013526	CALD1	cold	hot	-0.4146	0.4146	3.50265e-09	7.27612e-08	0.4151	0.0005
1084	proliferation	MSTRG.2893.13	ENSMGAG00000015010	RCBTB2	cold	hot	-0.4145	0.4145	3.0374e-05	0.000264417	0.4145	0
1085	proliferation	MSTRG.17306.1	ENSMGAG00000021270	LOC104910987	cold	hot	-0.4145	0.4145	0.000911332	0.0050532	0.42125	0.00675
1086	proliferation	MSTRG.22672.2	MSTRG.22672	SH3BP5L	cold	hot	0.41435	0.41435	1.95903e-07	2.89261e-06	0.54885	0.9632
1087	proliferation	MSTRG.11310.5	ENSMGAG00000009114	LRRC59	cold	hot	0.4141	0.4141	3.08926e-25	4.96664e-23	0.25	0.6641
1088	proliferation	MSTRG.20862.5	ENSMGAG00000010288	SUFU	control	hot	0.41385	0.41385	3.02192e-13	6.90869e-11	0.16215	0.576
1089	proliferation	MSTRG.16286.1	ENSMGAG00000006401	STOX2	cold	hot	-0.41385	0.41385	2.5383e-08	4.49181e-07	0.49085	0.077
1090	proliferation	MSTRG.15566.1	ENSMGAG00000017709	ENSMGAG00000017709	cold	hot	0.41375	0.41375	2.06762e-05	0.000189146	0.57175	0.9855
1091	proliferation	MSTRG.11237.3	ENSMGAG00000007422	HELZ	cold	hot	0.41295	0.41295	2.98412e-05	0.000260679	0.05165	0.4646
1092	proliferation	MSTRG.16636.1	MSTRG.16636	LOC100544335	cold	hot	0.41295	0.41295	2.33248e-08	4.1617e-07	0	0.41295
1093	proliferation	MSTRG.16636.2	MSTRG.16636	LOC100544335	cold	hot	-0.41295	0.41295	7.33625e-09	1.44146e-07	1	0.58705
1094	proliferation	MSTRG.6962.1	ENSMGAG00000003323	AFAP1L1	cold	hot	0.4129	0.4129	2.91384e-37	1.12911e-34	0.1289	0.5418
1095	proliferation	ENSMGAT00000016488	ENSMGAG00000014659	SMPX	cold	hot	-0.4127	0.4127	9.6025e-06	9.62958e-05	0.74345	0.33075
1096	proliferation	ENSMGAT00000001073	ENSMGAG00000001034	SAPCD2	cold	hot	0.41245	0.41245	6.46199e-14	2.81432e-12	0	0.41245
1097	proliferation	MSTRG.8455.1	ENSMGAG00000001034	SAPCD2	cold	hot	-0.41245	0.41245	6.76773e-15	3.36439e-13	1	0.58755
1098	proliferation	MSTRG.9752.3	ENSMGAG00000012346	AGPAT4	cold	control	-0.4122	0.4122	5.23573e-07	0.000118057	0.4122	0
1099	proliferation	MSTRG.9752.3	ENSMGAG00000012346	AGPAT4	cold	hot	-0.4122	0.4122	4.94381e-11	1.41771e-09	0.4122	0
1100	proliferation	MSTRG.7100.1	MSTRG.7100	MAML1	cold	hot	0.41215	0.41215	1.28502e-10	3.48027e-09	0	0.41215
1101	proliferation	MSTRG.7100.2	MSTRG.7100	MAML1	cold	hot	-0.41215	0.41215	4.19967e-11	1.22524e-09	1	0.58785
1102	proliferation	MSTRG.10830.1	MSTRG.10830	LOC100539085	cold	hot	0.41205	0.41205	2.04737e-10	5.36237e-09	0	0.41205
1103	proliferation	MSTRG.10830.2	MSTRG.10830	LOC100539085	cold	hot	-0.41205	0.41205	3.28371e-11	9.74954e-10	1	0.58795
1104	proliferation	MSTRG.12533.2	MSTRG.12533	TMEM269	cold	hot	-0.412	0.412	9.77128e-05	0.000736868	0.55355	0.14155
1105	proliferation	ENSMGAT00000025128	ENSMGAG00000008007	SPG7	cold	control	0.4116	0.4116	6.52415e-05	0.00532121	0.23235	0.64395
1106	proliferation	MSTRG.8685.2	ENSMGAG00000016287	ENSMGAG00000016287	cold	hot	-0.4115	0.4115	0.000245214	0.00164373	0.9521	0.5406
1107	proliferation	ENSMGAT00000004236	ENSMGAG00000003789	DNAJA4	cold	hot	0.4113	0.4113	3.66286e-19	3.1722e-17	0.35675	0.76805
1108	proliferation	ENSMGAT00000016685	ENSMGAG00000014835	SEPTIN10	cold	hot	0.4113	0.4113	6.99711e-07	9.21114e-06	0.02435	0.43565
1109	proliferation	MSTRG.19800.3	ENSMGAG00000009146	ITGA4	control	hot	-0.41125	0.41125	1.32078e-14	3.89058e-12	0.41125	0
1110	proliferation	MSTRG.4190.1	ENSMGAG00000011639	NFIA	cold	hot	0.4111	0.4111	1.53873e-05	0.000146023	0.03715	0.44825
1111	proliferation	ENSMGAT00000001806	ENSMGAG00000001647	AEBP1	cold	hot	-0.41105	0.41105	8.79764e-15	4.3167e-13	0.41105	0
1112	proliferation	MSTRG.1215.7	ENSMGAG00000013363	DDX11	cold	hot	-0.41065	0.41065	1.10623e-05	0.000109232	0.57025	0.1596
1113	proliferation	MSTRG.19041.1	ENSMGAG00000020225	CDK14	cold	hot	0.4104	0.4104	2.80334e-06	3.22785e-05	0.5896	1
1114	proliferation	ENSMGAT00000021715	ENSMGAG00000014601	LOC100539898	cold	hot	-0.41025	0.41025	0.00101426	0.00551068	0.8753	0.46505
1115	proliferation	ENSMGAT00000020577	ENSMGAG00000017243	ENSMGAG00000017243	cold	hot	0.4101	0.4101	0.000426595	0.00265415	0.1032	0.5133
1116	proliferation	MSTRG.3791.3	ENSMGAG00000006153	FAM102B	cold	hot	0.4098	0.4098	1.1388e-06	1.42941e-05	0	0.4098
1117	proliferation	MSTRG.2719.6	ENSMGAG00000014929	OBI1	cold	hot	-0.4097	0.4097	1.8308e-13	7.55954e-12	0.4097	0
1118	proliferation	MSTRG.3034.1	ENSMGAG00000015108	CDK8	cold	hot	-0.40965	0.40965	0.000977354	0.00534186	0.5177	0.10805
1119	proliferation	MSTRG.359.2	MSTRG.359	LOC104917603	cold	hot	0.40955	0.40955	4.79427e-09	9.71876e-08	0.06955	0.4791
1120	proliferation	MSTRG.4862.5	ENSMGAG00000007676	PCYT1A	cold	hot	-0.40945	0.40945	1.0206e-09	2.35657e-08	0.62995	0.2205
1121	proliferation	MSTRG.9810.4	MSTRG.9810	AKAP12	cold	hot	-0.40945	0.40945	0.000106211	0.000792845	0.8914	0.48195
1122	proliferation	ENSMGAT00000011064	ENSMGAG00000009875	SMAD6	cold	hot	0.4092	0.4092	3.93882e-07	5.47864e-06	0	0.4092
1123	proliferation	MSTRG.5630.1	ENSMGAG00000009875	SMAD6	cold	hot	-0.4092	0.4092	4.60142e-08	7.75671e-07	1	0.5908
1124	proliferation	ENSMGAT00000011064	ENSMGAG00000009875	SMAD6	control	hot	0.4092	0.4092	1.00997e-05	0.000328106	0	0.4092
1125	proliferation	MSTRG.5630.1	ENSMGAG00000009875	SMAD6	control	hot	-0.4092	0.4092	1.26231e-06	5.45429e-05	1	0.5908
1126	proliferation	MSTRG.960.1	MSTRG.960	LOC104911348	cold	hot	0.40915	0.40915	2.26873e-15	1.18843e-13	0.3561	0.76525
1127	proliferation	MSTRG.960.2	MSTRG.960	LOC104911348	cold	hot	-0.40915	0.40915	2.40915e-15	1.2598e-13	0.6439	0.23475
1128	proliferation	ENSMGAT00000006246	ENSMGAG00000005593	PSIP1	cold	hot	0.40895	0.40895	0.00119797	0.00632468	0.28175	0.6907
1129	proliferation	MSTRG.553.4	ENSMGAG00000010339	HELB	cold	hot	-0.4089	0.4089	0.000884409	0.00492833	0.4089	0
1130	proliferation	MSTRG.1036.6	ENSMGAG00000013219	LOC100550268	cold	hot	0.4089	0.4089	5.0913e-05	0.000416017	0.2776	0.6865
1131	proliferation	ENSMGAT00000017732	ENSMGAG00000015818	LOC104911167	cold	hot	0.4089	0.4089	3.81128e-05	0.000323045	0	0.4089
1132	proliferation	ENSMGAT00000015490	ENSMGAG00000013771	IRAK1BP1	cold	hot	-0.40885	0.40885	0.00196502	0.00957946	0.7302	0.32135
1133	proliferation	MSTRG.18439.3	ENSMGAG00000013566	MNAT1	cold	hot	-0.4087	0.4087	1.06685e-06	1.34919e-05	0.89665	0.48795
1134	proliferation	MSTRG.13307.4	ENSMGAG00000004423	HYOU1	cold	hot	-0.40855	0.40855	9.60894e-06	9.63284e-05	0.8725	0.46395
1135	proliferation	MSTRG.1370.1	ENSMGAG00000013873	FAR2	cold	hot	0.4079	0.4079	0.000255169	0.00170216	0.21835	0.62625
1136	proliferation	MSTRG.4418.3	ENSMGAG00000009799	MED8	cold	hot	-0.4074	0.4074	7.13265e-27	1.33903e-24	0.91425	0.50685
1137	proliferation	MSTRG.20577.3	ENSMGAG00000005261	ADAMTS14	cold	hot	-0.40735	0.40735	3.84089e-08	6.58112e-07	0.755	0.34765
1138	proliferation	ENSMGAT00000004075	ENSMGAG00000003657	FN3KRP	cold	hot	0.4073	0.4073	6.49873e-05	0.000517314	0.5229	0.9302
1139	proliferation	MSTRG.11013.2	ENSMGAG00000003657	FN3KRP	cold	hot	-0.4073	0.4073	8.39009e-05	0.000643631	0.4771	0.0698
1140	proliferation	MSTRG.15597.2	ENSMGAG00000017102	ABCA7	cold	hot	-0.40705	0.40705	5.33207e-06	5.73529e-05	0.40705	0
1141	proliferation	ENSMGAT00000005406	ENSMGAG00000004827	ALDH4A1	cold	hot	-0.40705	0.40705	6.20084e-05	0.000496084	0.42935	0.0223
1142	proliferation	MSTRG.12643.1	ENSMGAG00000004827	ALDH4A1	cold	hot	0.40705	0.40705	5.33348e-05	0.000433461	0.57065	0.9777
1143	proliferation	MSTRG.7514.1	ENSMGAG00000017764	ENSMGAG00000017764	cold	hot	0.40705	0.40705	1.02896e-17	7.47603e-16	0.59295	1
1144	proliferation	MSTRG.17753.2	ENSMGAG00000010565	PRDM11	cold	hot	0.4069	0.4069	0.00189318	0.00928313	0.18625	0.59315
1145	proliferation	MSTRG.18321.5	ENSMGAG00000013329	PPP2R5C	cold	hot	-0.4068	0.4068	2.94979e-06	3.38101e-05	0.609	0.2022
1146	proliferation	MSTRG.11758.5	ENSMGAG00000006529	TRPV2	cold	hot	-0.40625	0.40625	3.166e-07	4.50105e-06	0.73035	0.3241
1147	proliferation	MSTRG.13947.3	ENSMGAG00000005277	FBXL20	cold	hot	0.4061	0.4061	3.44078e-16	2.03917e-14	0	0.4061
1148	proliferation	MSTRG.19730.2	ENSMGAG00000008034	ALS2	cold	hot	-0.4058	0.4058	0.000440949	0.00272884	0.89515	0.48935
1149	proliferation	MSTRG.18551.3	MSTRG.18551	GNG2	cold	control	-0.4058	0.4058	4.25108e-07	9.88708e-05	0.4058	0
1150	proliferation	MSTRG.615.1	ENSMGAG00000010716	ZFC3H1	cold	hot	0.40565	0.40565	0.000196772	0.0013619	0.0901	0.49575
1151	proliferation	MSTRG.8393.4	ENSMGAG00000009629	ENSMGAG00000009629	cold	hot	0.4054	0.4054	3.335e-15	1.72603e-13	0.00935	0.41475
1152	proliferation	MSTRG.4244.6	ENSMGAG00000011303	GLIS1	cold	hot	-0.40535	0.40535	1.69009e-06	2.04741e-05	0.4761	0.07075
1153	proliferation	MSTRG.12810.7	ENSMGAG00000003493	TIA1	cold	hot	-0.40495	0.40495	3.1333e-06	3.5603e-05	0.699	0.29405
1154	proliferation	MSTRG.4630.3	ENSMGAG00000019275	LOC104912571	cold	control	0.4049	0.4049	1.02996e-05	0.00127228	0.13175	0.53665
1155	proliferation	ENSMGAT00000009905	ENSMGAG00000008789	P4HA2	cold	hot	-0.4049	0.4049	0.00013191	0.000955191	0.7604	0.3555
1156	proliferation	ENSMGAT00000015685	ENSMGAG00000013940	GSTA1.2	cold	hot	-0.40475	0.40475	4.701e-07	6.43166e-06	0.8254	0.42065
1157	proliferation	ENSMGAT00000020752	ENSMGAG00000013940	GSTA1.2	cold	hot	0.40475	0.40475	4.75534e-07	6.49482e-06	0.1746	0.57935
1158	proliferation	ENSMGAT00000028447	ENSMGAG00000009991	TBC1D24	control	hot	-0.40475	0.40475	5.3475e-10	5.87171e-08	0.40475	0
1159	proliferation	MSTRG.5264.2	ENSMGAG00000005993	PIGB	cold	hot	-0.4047	0.4047	1.17662e-13	4.9531e-12	0.77955	0.37485
1160	proliferation	MSTRG.20635.2	ENSMGAG00000006266	CAMK2G	cold	hot	-0.40445	0.40445	0.000184113	0.00128369	0.6732	0.26875
1161	proliferation	MSTRG.684.4	ENSMGAG00000011329	ENSMGAG00000011329	cold	hot	0.40435	0.40435	1.02558e-05	0.000102237	0.35615	0.7605
1162	proliferation	MSTRG.25243.1	MSTRG.25243	LOC101751884	control	hot	0.40435	0.40435	0.000108704	0.00239751	0.5956	0.99995
1163	proliferation	MSTRG.25243.2	MSTRG.25243	ALG1	control	hot	-0.40435	0.40435	0.000255329	0.00484935	0.4044	5e-05
1164	proliferation	MSTRG.8632.6	ENSMGAG00000005747	POMT1	control	hot	-0.40425	0.40425	1.43664e-10	1.85702e-08	0.51155	0.1073
1165	proliferation	ENSMGAT00000003306	ENSMGAG00000002958	MYLIP	cold	hot	-0.404	0.404	0.00150132	0.00763126	0.6868	0.2828
1166	proliferation	MSTRG.14174.2	ENSMGAG00000002958	MYLIP	cold	hot	0.404	0.404	0.00137317	0.00709228	0.3132	0.7172
1167	proliferation	MSTRG.9775.1	MSTRG.9775	FBXO30	cold	hot	0.4034	0.4034	3.23451e-10	8.19474e-09	0.54835	0.95175
1168	proliferation	MSTRG.9775.2	MSTRG.9775	FBXO30	cold	hot	-0.4034	0.4034	1.00795e-09	2.33093e-08	0.45165	0.04825
1169	proliferation	ENSMGAT00000016811	ENSMGAG00000014950	BORA	cold	hot	-0.40305	0.40305	2.90572e-05	0.000255084	0.63835	0.2353
1170	proliferation	MSTRG.5116.10	ENSMGAG00000000858	SHF	control	hot	-0.403	0.403	0.000254355	0.00483685	0.59995	0.19695
1171	proliferation	MSTRG.4187.2	MSTRG.4187	NFIA	cold	hot	0.4027	0.4027	1.64409e-05	0.000154757	5e-05	0.40275
1172	proliferation	MSTRG.4187.1	MSTRG.4187	NFIA	cold	hot	-0.4027	0.4027	8.83008e-06	8.96202e-05	0.99995	0.59725
1173	proliferation	MSTRG.9544.1	ENSMGAG00000010869	LOC100549918	cold	hot	-0.40265	0.40265	0.000746554	0.00427036	0.40265	0
1174	proliferation	ENSMGAT00000016891	ENSMGAG00000015019	RCBTB1	cold	hot	0.40255	0.40255	1.42785e-18	1.1387e-16	0.0063	0.40885
1175	proliferation	ENSMGAT00000032315	ENSMGAG00000018399	LOC104915377	cold	hot	-0.4024	0.4024	6.02063e-07	8.03416e-06	0.7503	0.3479
1176	proliferation	ENSMGAT00000006376	ENSMGAG00000005657	EPS15L1	cold	hot	0.40235	0.40235	1.14425e-10	3.11858e-09	0	0.40235
1177	proliferation	ENSMGAT00000033594	ENSMGAG00000022481	Zfp41	control	hot	-0.4022	0.4022	5.41714e-06	0.000190533	0.4022	0
1178	proliferation	MSTRG.29905.1	ENSMGAG00000022481	Zfp41	control	hot	0.4022	0.4022	1.01147e-06	4.52355e-05	0.5978	1
1179	proliferation	ENSMGAT00000015342	ENSMGAG00000013628	AP5M1	cold	hot	0.40205	0.40205	1.39205e-07	2.13037e-06	0.2884	0.69045
1180	proliferation	ENSMGAT00000009423	ENSMGAG00000008388	PCIF1	cold	hot	0.40205	0.40205	0.00198408	0.00965682	0.3632	0.76525
1181	proliferation	MSTRG.12259.1	ENSMGAG00000008388	PCIF1	cold	hot	-0.40205	0.40205	0.00200647	0.00975163	0.6368	0.23475
1182	proliferation	MSTRG.20830.3	ENSMGAG00000009859	SLIT1	cold	hot	0.40205	0.40205	0.00117489	0.00622616	0.131	0.53305
1183	proliferation	MSTRG.7590.1	ENSMGAG00000004755	LLGL1	cold	hot	0.40185	0.40185	4.71266e-05	0.000389669	0.4429	0.84475
1184	proliferation	MSTRG.7128.7	ENSMGAG00000006492	MYOZ3	control	hot	-0.4017	0.4017	0.000479803	0.00808958	0.52495	0.12325
1185	proliferation	MSTRG.419.2	ENSMGAG00000008925	MET	cold	hot	0.40165	0.40165	9.65715e-05	0.000730185	0.08995	0.4916
1186	proliferation	MSTRG.7085.2	MSTRG.7085	CNOT6	cold	hot	-0.40165	0.40165	1.42616e-13	5.96205e-12	0.50195	0.1003
1187	proliferation	MSTRG.1727.10	ENSMGAG00000014372	SENP7	cold	hot	-0.40155	0.40155	9.6908e-06	9.70525e-05	0.8475	0.44595
1188	proliferation	MSTRG.32621.2	MSTRG.32621	LOC104915383	cold	hot	-0.4013	0.4013	0.000104644	0.000783081	0.7803	0.379
1189	proliferation	ENSMGAT00000034120	ENSMGAG00000013896	UTP25	cold	hot	0.401	0.401	4.0598e-05	0.000341899	0.1654	0.5664
1190	proliferation	MSTRG.19796.2	ENSMGAG00000009083	ITPRID2	cold	hot	-0.4009	0.4009	7.20371e-12	2.36408e-10	0.6545	0.2536
1191	proliferation	MSTRG.19048.1	ENSMGAG00000022805	ENSMGAG00000022805	cold	hot	-0.40075	0.40075	5.53833e-09	1.11227e-07	1	0.59925
1192	proliferation	ENSMGAT00000031315	ENSMGAG00000022805	ENSMGAG00000022805	cold	hot	0.40075	0.40075	7.83481e-09	1.53372e-07	0	0.40075
1193	proliferation	ENSMGAT00000027703	ENSMGAG00000010971	RGS7BP	cold	hot	0.4007	0.4007	0.000230022	0.00155223	0.37705	0.77775
1194	proliferation	MSTRG.20757.7	MSTRG.20757	TBC1D12	cold	hot	-0.4006	0.4006	0.000816939	0.00461791	0.5095	0.1089
1195	proliferation	MSTRG.12770.1	ENSMGAG00000002028	NSD3	cold	hot	0.40045	0.40045	7.23917e-06	7.52162e-05	0.173	0.57345
1196	proliferation	MSTRG.5957.3	ENSMGAG00000004090	SLC12A4	cold	hot	-0.40025	0.40025	0.000876973	0.00489683	0.67605	0.2758
1197	proliferation	MSTRG.15175.8	ENSMGAG00000012184	VPS13B	cold	hot	-0.4001	0.4001	0.0015064	0.00765227	0.4144	0.0143
1198	proliferation	ENSMGAT00000017117	ENSMGAG00000019758	LOC104909382	cold	hot	-0.4001	0.4001	2.54729e-06	2.9635e-05	0.40225	0.00215
1199	proliferation	MSTRG.7308.4	MSTRG.7308	DECR2	cold	hot	-0.39995	0.39995	1.89811e-15	1.00473e-13	0.39995	0
1200	proliferation	MSTRG.16890.1	ENSMGAG00000012986	MFSD10	cold	control	-0.3999	0.3999	7.0189e-14	1.39302e-10	0.3999	0
1201	proliferation	MSTRG.21097.1	MSTRG.21097	MGMT	control	hot	-0.39985	0.39985	3.37564e-14	9.15158e-12	0.39985	0
1202	proliferation	ENSMGAT00000004181	ENSMGAG00000003688	IREB2	cold	hot	0.3997	0.3997	2.06457e-17	1.44115e-15	0.1576	0.5573
1203	proliferation	MSTRG.419.3	ENSMGAG00000008925	MET	cold	hot	-0.39945	0.39945	0.000108192	0.00080505	0.8841	0.48465
1204	proliferation	MSTRG.5412.2	ENSMGAG00000003789	DNAJA4	cold	hot	-0.3994	0.3994	3.05848e-08	5.33164e-07	0.4647	0.0653
1205	proliferation	MSTRG.10375.6	ENSMGAG00000013721	CEP162	cold	hot	0.3993	0.3993	7.20242e-07	9.4567e-06	0.0313	0.4306
1206	proliferation	MSTRG.17309.8	ENSMGAG00000005977	RNF141	cold	control	0.3991	0.3991	4.64452e-08	1.71598e-05	0.0952	0.4943
1207	proliferation	ENSMGAT00000003538	ENSMGAG00000003175	UBE2J2	cold	hot	0.399	0.399	1.74932e-64	3.52488e-61	0	0.399
1208	proliferation	ENSMGAT00000002950	ENSMGAG00000002643	VPS51	cold	hot	0.399	0.399	5.7669e-26	1.00175e-23	0	0.399
1209	proliferation	MSTRG.4107.5	ENSMGAG00000009284	ADGRL2	cold	hot	0.3989	0.3989	0.000433338	0.00269036	0.13885	0.53775
1210	proliferation	ENSMGAT00000029992	ENSMGAG00000002122	NDUFA10	cold	hot	-0.39875	0.39875	1.40572e-12	5.13139e-11	0.78565	0.3869
1211	proliferation	MSTRG.2849.5	ENSMGAG00000015029	INTS6	cold	hot	-0.3987	0.3987	7.15761e-06	7.45171e-05	0.56245	0.16375
1212	proliferation	MSTRG.843.1	ENSMGAG00000012279	XPNPEP3	cold	hot	-0.39865	0.39865	3.72363e-16	2.19389e-14	0.575	0.17635
1213	proliferation	MSTRG.10687.5	ENSMGAG00000013975	TRAPPC12	cold	hot	-0.3983	0.3983	1.8463e-06	2.21359e-05	0.6927	0.2944
1214	proliferation	MSTRG.32120.4	ENSMGAG00000021317	ENSMGAG00000021317	cold	hot	0.39815	0.39815	8.10592e-05	0.000625323	0.2743	0.67245
1215	proliferation	MSTRG.30813.2	ENSMGAG00000006269	DCAF8	control	hot	-0.3981	0.3981	3.70491e-05	0.000980985	0.66665	0.26855
1216	proliferation	MSTRG.8841.5	ENSMGAG00000002705	MALL	cold	hot	0.3981	0.3981	4.36398e-10	1.07939e-08	0.061	0.4591
1217	proliferation	MSTRG.13018.1	MSTRG.13018	SRSF4	cold	hot	-0.3981	0.3981	4.5289e-05	0.000376993	1	0.6019
1218	proliferation	ENSMGAT00000022649	ENSMGAG00000017764	ENSMGAG00000017764	cold	hot	-0.39805	0.39805	1.28609e-15	6.96632e-14	0.39805	0
1219	proliferation	MSTRG.11697.6	ENSMGAG00000007276	LOC100551022	cold	hot	-0.39805	0.39805	2.62167e-17	1.80913e-15	0.61015	0.2121
1220	proliferation	MSTRG.15567.3	ENSMGAG00000001671	MLLT1	cold	hot	-0.3979	0.3979	6.99976e-05	0.000551532	0.44915	0.05125
1221	proliferation	MSTRG.5985.1	ENSMGAG00000003675	CCDC113	cold	hot	0.3978	0.3978	0.000596212	0.00353205	0.18955	0.58735
1222	proliferation	MSTRG.10456.2	ENSMGAG00000013842	OGFRL1	cold	hot	0.3978	0.3978	8.3397e-06	8.52731e-05	0.10555	0.50335
1223	proliferation	ENSMGAT00000000745	ENSMGAG00000000742	NPDC1	cold	hot	-0.3977	0.3977	5.29076e-09	1.06609e-07	0.46035	0.06265
1224	proliferation	ENSMGAT00000037097	ENSMGAG00000006943	SDHA	cold	hot	-0.39755	0.39755	7.82187e-17	5.08422e-15	0.39755	0
1225	proliferation	MSTRG.30589.1	ENSMGAG00000017723	GTSF1	cold	hot	0.39745	0.39745	2.91188e-08	5.10804e-07	0.14895	0.5464
1226	proliferation	MSTRG.409.1	MSTRG.409	LOC104909528	control	hot	0.39715	0.39715	7.82475e-08	4.72803e-06	0.3499	0.74705
1227	proliferation	MSTRG.409.2	MSTRG.409	LOC104909528	control	hot	-0.39715	0.39715	7.16681e-08	4.3911e-06	0.6501	0.25295
1228	proliferation	MSTRG.17413.6	ENSMGAG00000019751	ENSMGAG00000019751	cold	control	-0.39705	0.39705	2.49131e-05	0.00249718	0.6381	0.24105
1229	proliferation	MSTRG.10819.3	ENSMGAG00000014139	TRIM35	cold	hot	-0.39685	0.39685	1.07759e-21	1.21531e-19	0.4003	0.00345
1230	proliferation	MSTRG.11996.1	ENSMGAG00000006784	TPD52L2	control	hot	0.39675	0.39675	1.58124e-07	9.03756e-06	0.36885	0.7656
1231	proliferation	ENSMGAT00000021039	ENSMGAG00000017514	DLGAP4	cold	hot	-0.39675	0.39675	0.00117284	0.00621914	0.6637	0.26695
1232	proliferation	ENSMGAT00000014653	ENSMGAG00000013022	TTC8	cold	hot	0.39645	0.39645	9.67223e-06	9.68986e-05	0.2912	0.68765
1233	proliferation	MSTRG.20337.2	ENSMGAG00000012487	LCT	control	hot	0.3964	0.3964	7.80086e-07	3.61542e-05	0.3963	0.7927
1234	proliferation	MSTRG.17153.15	ENSMGAG00000004021	LOC100548954	cold	hot	0.3964	0.3964	0.000210442	0.00143873	0.1442	0.5406
1235	proliferation	MSTRG.21057.3	ENSMGAG00000011508	NSMCE4A	control	hot	0.3964	0.3964	7.43504e-07	3.46159e-05	0.24195	0.63835
1236	proliferation	MSTRG.17837.2	ENSMGAG00000011764	PCNX1	cold	hot	-0.3961	0.3961	1.2926e-06	1.60315e-05	0.8204	0.4243
1237	proliferation	MSTRG.18490.6	ENSMGAG00000013648	DLGAP5	cold	hot	-0.39605	0.39605	0.000759983	0.00433815	0.55895	0.1629
1238	proliferation	MSTRG.18534.3	ENSMGAG00000013740	MAP4K5	cold	hot	-0.39605	0.39605	0.00120993	0.00637335	0.5183	0.12225
1239	proliferation	MSTRG.29246.1	MSTRG.29246		control	hot	-0.396	0.396	2.26127e-05	0.00063813	1	0.604
1240	proliferation	MSTRG.29246.2	MSTRG.29246		control	hot	0.396	0.396	0.000200602	0.00399314	0	0.396
1241	proliferation	MSTRG.10168.8	ENSMGAG00000013445	SLC22A16	cold	hot	-0.3959	0.3959	0.0013463	0.00697018	0.65615	0.26025
1242	proliferation	MSTRG.2449.8	ENSMGAG00000016807	ENSMGAG00000016807	control	hot	0.39575	0.39575	1.20969e-05	0.0003797	0	0.39575
1243	proliferation	ENSMGAT00000019861	ENSMGAG00000004348	LOC100548521	cold	hot	0.39575	0.39575	8.13663e-09	1.58562e-07	0.08625	0.482
1244	proliferation	MSTRG.5191.2	ENSMGAG00000002242	PPCDC	cold	hot	0.39565	0.39565	0.00190234	0.00931899	0.00165	0.3973
1245	proliferation	MSTRG.6274.1	ENSMGAG00000008397	DBNDD1	control	hot	-0.3955	0.3955	1.22076e-05	0.000381611	0.9174	0.5219
1246	proliferation	MSTRG.12134.4	ENSMGAG00000010231	SLC9A8	cold	hot	-0.3955	0.3955	1.71755e-05	0.000160721	0.7362	0.3407
1247	proliferation	MSTRG.11147.7	ENSMGAG00000004504	ACOX1	cold	hot	0.39545	0.39545	2.49204e-05	0.000224373	0.3223	0.71775
1248	proliferation	MSTRG.7081.5	ENSMGAG00000007606	CLK4	cold	hot	-0.3951	0.3951	1.00701e-06	1.28047e-05	0.72895	0.33385
1249	proliferation	ENSMGAT00000013651	ENSMGAG00000012139	DESI1	cold	hot	0.39505	0.39505	1.98382e-49	1.66558e-46	0	0.39505
1250	proliferation	ENSMGAT00000013651	ENSMGAG00000012139	DESI1	control	hot	0.39505	0.39505	4.47199e-35	2.73999e-31	0	0.39505
1251	proliferation	MSTRG.2038.1	ENSMGAG00000014541	CBR1	cold	hot	-0.3949	0.3949	2.5666e-06	2.98253e-05	0.6206	0.2257
1252	proliferation	ENSMGAT00000024494	ENSMGAG00000013280	EML1	cold	hot	0.3944	0.3944	0.000705142	0.00407279	0	0.3944
1253	proliferation	MSTRG.392.1	ENSMGAG00000008344	WASL	cold	hot	-0.39435	0.39435	1.9598e-10	5.15315e-09	0.9343	0.53995
1254	proliferation	ENSMGAT00000015474	ENSMGAG00000013752	BCKDHB	cold	hot	0.39415	0.39415	0.00112189	0.00598982	0.1043	0.49845
1255	proliferation	MSTRG.10396.3	ENSMGAG00000013752	BCKDHB	cold	hot	-0.39415	0.39415	0.000959188	0.00526161	0.8957	0.50155
1256	proliferation	MSTRG.16243.1	MSTRG.16243	LOC104910625	cold	hot	-0.394	0.394	0.00152983	0.00775694	0.97855	0.58455
1257	proliferation	MSTRG.16243.2	MSTRG.16243	LOC104910625	cold	hot	0.394	0.394	0.00201854	0.00980085	0.02145	0.41545
1258	proliferation	MSTRG.16445.1	ENSMGAG00000010872	CAMK2D	cold	hot	0.39385	0.39385	2.46706e-17	1.71025e-15	0.07585	0.4697
1259	proliferation	ENSMGAT00000016671	ENSMGAG00000014822	NCK2	cold	hot	0.3937	0.3937	3.03395e-05	0.000264344	0.04545	0.43915
1260	proliferation	MSTRG.7807.6	ENSMGAG00000000972	MKL2	control	hot	-0.3937	0.3937	0.00056198	0.00918655	0.597	0.2033
1261	proliferation	MSTRG.13495.3	ENSMGAG00000005274	LRIF1	cold	hot	-0.3936	0.3936	4.76126e-16	2.76748e-14	0.8292	0.4356
1262	proliferation	ENSMGAT00000018478	ENSMGAG00000007401	WNT8B	cold	hot	-0.3931	0.3931	0.00189454	0.00928753	0.42065	0.02755
1263	proliferation	MSTRG.20700.1	ENSMGAG00000007401	WNT8B	cold	hot	0.3931	0.3931	0.000790743	0.00448999	0.57935	0.97245
1264	proliferation	MSTRG.20337.3	ENSMGAG00000012487	LCT	control	hot	-0.39305	0.39305	1.48152e-06	6.30364e-05	0.60035	0.2073
1265	proliferation	MSTRG.14181.1	ENSMGAG00000003028	ATXN1	cold	hot	0.393	0.393	2.54022e-08	4.49257e-07	0	0.393
1266	proliferation	ENSMGAT00000008168	ENSMGAG00000007293	BLOC1S6	cold	hot	0.39295	0.39295	7.58289e-21	7.98581e-19	0	0.39295
1267	proliferation	MSTRG.17158.6	ENSMGAG00000004365	NUP160	cold	hot	-0.39295	0.39295	0.000868262	0.00485287	0.49195	0.099
1268	proliferation	MSTRG.22647.2	MSTRG.22647		cold	hot	0.3928	0.3928	0.00142921	0.00733785	0.0285	0.4213
1269	proliferation	MSTRG.19862.14	ENSMGAG00000011587	TNS1	cold	hot	-0.3927	0.3927	1.63652e-05	0.000154189	0.9452	0.5525
1270	proliferation	ENSMGAT00000011620	ENSMGAG00000010368	MCFD2	cold	hot	0.39245	0.39245	0.000357579	0.00227246	0.1748	0.56725
1271	proliferation	MSTRG.9369.1	ENSMGAG00000010368	MCFD2	cold	hot	-0.39245	0.39245	0.000354795	0.00225714	0.8252	0.43275
1272	proliferation	MSTRG.21273.1	ENSMGAG00000000814	LOC100550291	cold	hot	-0.39245	0.39245	2.16169e-06	2.55623e-05	0.51685	0.1244
1273	proliferation	MSTRG.11562.2	ENSMGAG00000021350	ENSMGAG00000021350	cold	hot	-0.39225	0.39225	0.00182643	0.00899527	0.90565	0.5134
1274	proliferation	MSTRG.19079.4	ENSMGAG00000007875	FAM188A	cold	hot	-0.39215	0.39215	0.00159858	0.00804482	0.6007	0.20855
1275	proliferation	MSTRG.4537.14	ENSMGAG00000006549	U2SURP	cold	hot	-0.3921	0.3921	8.82882e-10	2.06063e-08	0.5154	0.1233
1276	proliferation	MSTRG.19781.4	ENSMGAG00000008728	PARD3B	cold	hot	-0.39195	0.39195	3.88031e-08	6.64489e-07	0.63525	0.2433
1277	proliferation	ENSMGAT00000009854	ENSMGAG00000008802	TSTD2	control	hot	0.39195	0.39195	1.72512e-05	0.000510618	0.4009	0.79285
1278	proliferation	ENSMGAT00000006171	ENSMGAG00000005509	NARFL	cold	hot	0.39195	0.39195	1.22967e-16	7.60059e-15	0	0.39195
1279	proliferation	ENSMGAT00000013572	ENSMGAG00000012073	URB2	cold	hot	0.39195	0.39195	5.88668e-06	6.25176e-05	0.1342	0.52615
1280	proliferation	ENSMGAT00000001930	ENSMGAG00000001788	ANXA4	cold	hot	0.3916	0.3916	1.28455e-26	2.31104e-24	0	0.3916
1281	proliferation	ENSMGAT00000024253	ENSMGAG00000007253	KREMEN1	cold	hot	0.39145	0.39145	7.3374e-15	3.63562e-13	0	0.39145
1282	proliferation	MSTRG.15449.1	ENSMGAG00000000754	SPPL2B	cold	hot	0.39125	0.39125	1.11222e-06	1.39954e-05	0.3348	0.72605
1283	proliferation	MSTRG.15449.3	ENSMGAG00000000754	SPPL2B	cold	hot	-0.39125	0.39125	1.27425e-06	1.58299e-05	0.6652	0.27395
1284	proliferation	ENSMGAT00000025784	ENSMGAG00000008013	TUBGCP6	cold	hot	-0.391	0.391	3.3091e-11	9.80565e-10	0.391	0
1285	proliferation	MSTRG.19902.5	ENSMGAG00000012199	ABCB6	cold	hot	-0.391	0.391	8.6126e-11	2.40588e-09	0.72625	0.33525
1286	proliferation	ENSMGAT00000016711	ENSMGAG00000014861	COL4A1	cold	hot	0.3909	0.3909	1.49153e-05	0.000142347	0.0906	0.4815
1287	proliferation	MSTRG.2586.1	ENSMGAG00000014861	COL4A1	cold	hot	-0.3909	0.3909	1.46589e-05	0.000140255	0.9094	0.5185
1288	proliferation	MSTRG.10490.2	ENSMGAG00000001295	AGAP3	cold	hot	0.39055	0.39055	6.16576e-13	2.35303e-11	0.03865	0.4292
1289	proliferation	ENSMGAT00000034379	ENSMGAG00000014835	SEPTIN10	cold	hot	-0.39025	0.39025	5.89205e-05	0.000474393	0.9269	0.53665
1290	proliferation	MSTRG.13221.1	ENSMGAG00000001891	CLMP	cold	hot	-0.3895	0.3895	1.9689e-09	4.32171e-08	0.658	0.2685
1291	proliferation	ENSMGAT00000010259	ENSMGAG00000009131	RTFDC1	cold	hot	-0.3894	0.3894	2.58387e-78	1.56195e-74	0.9906	0.6012
1292	proliferation	MSTRG.13558.5	ENSMGAG00000000875	TBC1D22B	cold	hot	-0.3894	0.3894	8.07258e-08	1.29166e-06	0.5217	0.1323
1293	proliferation	MSTRG.8833.4	ENSMGAG00000002837	BUB1	control	hot	-0.38915	0.38915	7.84816e-05	0.00182143	0.6181	0.22895
1294	proliferation	MSTRG.11375.4	ENSMGAG00000005365	DPH1	cold	hot	-0.389	0.389	2.10185e-06	2.49424e-05	0.42995	0.04095
1295	proliferation	ENSMGAT00000008261	ENSMGAG00000007352	CCDC50	cold	hot	-0.38875	0.38875	0.000483409	0.00295053	0.4259	0.03715
1296	proliferation	MSTRG.3934.8	ENSMGAG00000003877	C10H1orf112	cold	hot	-0.38865	0.38865	0.000422932	0.00263515	0.8545	0.46585
1297	proliferation	MSTRG.6814.4	ENSMGAG00000010410	RBSN	cold	hot	-0.38865	0.38865	7.66807e-06	7.92638e-05	0.7135	0.32485
1298	proliferation	ENSMGAT00000033345	ENSMGAG00000004272	ODF2	cold	hot	-0.3885	0.3885	0.000296305	0.00193555	0.48925	0.10075
1299	proliferation	MSTRG.18612.1	ENSMGAG00000001686	PTPN23	cold	hot	-0.3884	0.3884	3.05875e-08	5.33164e-07	0.6849	0.2965
1300	proliferation	ENSMGAT00000025496	ENSMGAG00000002879	CPSF3L	cold	hot	-0.3884	0.3884	0.000694904	0.0040279	0.4881	0.0997
1301	proliferation	ENSMGAT00000013640	ENSMGAG00000012123	ITGB5	cold	hot	0.38825	0.38825	5.16848e-05	0.000421753	0.60005	0.9883
1302	proliferation	MSTRG.20128.2	ENSMGAG00000012123	ITGB5	cold	hot	-0.38825	0.38825	6.20018e-05	0.000496084	0.39995	0.0117
1303	proliferation	MSTRG.20542.15	ENSMGAG00000004166	CCAR1	control	hot	-0.38795	0.38795	1.1202e-28	2.85977e-25	0.47505	0.0871
1304	proliferation	MSTRG.21574.1	MSTRG.21574	LOC104912217	cold	hot	-0.3879	0.3879	5.79255e-15	2.9083e-13	0.43535	0.04745
1305	proliferation	MSTRG.1057.1	MSTRG.1057	LOC104911630	cold	hot	0.3878	0.3878	0.00017474	0.00122683	0.6122	1
1306	proliferation	MSTRG.1057.3	MSTRG.1057	LOC104911630	cold	hot	-0.3878	0.3878	0.000254677	0.00169926	0.3878	0
1307	proliferation	ENSMGAT00000012551	ENSMGAG00000011169	STT3B	control	hot	-0.38775	0.38775	5.91987e-05	0.00144621	0.578	0.19025
1308	proliferation	MSTRG.18860.12	ENSMGAG00000006001	NRP1	control	hot	-0.38775	0.38775	9.96262e-05	0.00223103	0.6201	0.23235
1309	proliferation	MSTRG.17783.2	ENSMGAG00000010479	ALKBH3	cold	hot	-0.38745	0.38745	0.00182794	0.00900123	0.55785	0.1704
1310	proliferation	MSTRG.11167.3	ENSMGAG00000007318	PRKCA	cold	hot	-0.38745	0.38745	6.91725e-07	9.11395e-06	0.48975	0.1023
1311	proliferation	ENSMGAT00000020108	ENSMGAG00000017210	PSMD2	cold	hot	-0.38725	0.38725	4.27217e-05	0.000357988	0.42155	0.0343
1312	proliferation	MSTRG.29028.2	MSTRG.29028	LOC104916785	cold	hot	-0.3872	0.3872	3.15237e-13	1.25941e-11	0.3872	0
1313	proliferation	ENSMGAT00000020442	ENSMGAG00000001088	SORD	cold	hot	0.3871	0.3871	5.28292e-19	4.49792e-17	0	0.3871
1314	proliferation	ENSMGAT00000010967	ENSMGAG00000009784	TYMS	cold	hot	0.387	0.387	2.09163e-27	4.10516e-25	0.55485	0.94185
1315	proliferation	ENSMGAT00000022027	ENSMGAG00000009784	TYMS	cold	hot	-0.387	0.387	4.11795e-27	7.87753e-25	0.44515	0.05815
1316	proliferation	MSTRG.745.8	ENSMGAG00000019729	ENSMGAG00000019729	cold	control	-0.3866	0.3866	3.29015e-06	0.000502296	0.3866	0
1317	proliferation	MSTRG.745.8	ENSMGAG00000019729	ENSMGAG00000019729	cold	hot	-0.3866	0.3866	8.49826e-12	2.75897e-10	0.3866	0
1318	proliferation	MSTRG.3331.3	ENSMGAG00000015189	FAM76B	cold	hot	-0.38625	0.38625	3.35817e-08	5.80004e-07	0.5637	0.17745
1319	proliferation	MSTRG.31318.2	ENSMGAG00000003380	NUP155	cold	hot	-0.38595	0.38595	5.15507e-05	0.000420999	0.76645	0.3805
1320	proliferation	ENSMGAT00000003769	ENSMGAG00000003380	NUP155	cold	hot	0.38595	0.38595	5.27078e-05	0.000429521	0.23355	0.6195
1321	proliferation	MSTRG.20141.2	ENSMGAG00000012109	CCDC14	cold	hot	-0.38585	0.38585	1.92826e-08	3.4962e-07	0.96855	0.5827
1322	proliferation	MSTRG.9780.9	ENSMGAG00000012565	STXBP5	cold	hot	0.38585	0.38585	4.43052e-08	7.48532e-07	0	0.38585
1323	proliferation	MSTRG.9833.3	ENSMGAG00000012698	SYNE1	cold	hot	-0.38575	0.38575	0.000951186	0.0052253	0.586	0.20025
1324	proliferation	MSTRG.4925.1	ENSMGAG00000017210	PSMD2	cold	hot	0.38565	0.38565	4.24744e-05	0.000356015	0.57745	0.9631
1325	proliferation	MSTRG.5115.3	ENSMGAG00000011061	GYG1	cold	hot	-0.3856	0.3856	9.11893e-08	1.44304e-06	0.54845	0.16285
1326	proliferation	MSTRG.11310.4	ENSMGAG00000009114	LRRC59	cold	control	-0.38555	0.38555	2.72194e-08	1.12545e-05	0.723	0.33745
1327	proliferation	MSTRG.13043.4	ENSMGAG00000001731	TAF12	cold	control	0.3854	0.3854	5.04089e-24	1.50067e-19	0.61285	0.99825
1328	proliferation	MSTRG.16650.3	ENSMGAG00000011913	USP46	cold	hot	0.38505	0.38505	5.05533e-08	8.42787e-07	0.13225	0.5173
1329	proliferation	MSTRG.11310.5	ENSMGAG00000009114	LRRC59	cold	control	0.3849	0.3849	1.93617e-08	8.47646e-06	0.25	0.6349
1330	proliferation	MSTRG.359.2	MSTRG.359	LOC104917603	control	hot	0.3847	0.3847	3.51707e-06	0.000131353	0.0944	0.4791
1331	proliferation	ENSMGAT00000010838	ENSMGAG00000009662	ANGEL2	cold	hot	0.3846	0.3846	2.70309e-18	2.10569e-16	0.4948	0.8794
1332	proliferation	MSTRG.5516.4	ENSMGAG00000008331	ZFAND6	cold	control	0.3844	0.3844	8.09265e-05	0.00633996	0.25615	0.64055
1333	proliferation	MSTRG.631.3	MSTRG.631	OSBPL8	cold	hot	-0.3844	0.3844	0.00056542	0.00337211	0.84445	0.46005
1334	proliferation	MSTRG.3617.1	ENSMGAG00000001013	TPR	cold	hot	-0.3843	0.3843	2.05013e-09	4.47402e-08	0.56725	0.18295
1335	proliferation	MSTRG.445.8	ENSMGAG00000009151	ZNF277	cold	hot	-0.3843	0.3843	2.02288e-12	7.19311e-11	0.45435	0.07005
1336	proliferation	ENSMGAT00000023750	ENSMGAG00000002675	SCARB1	cold	hot	0.38425	0.38425	1.05855e-26	1.92739e-24	0.1545	0.53875
1337	proliferation	MSTRG.30425.1	ENSMGAG00000005425	ENSMGAG00000005425	cold	hot	-0.38375	0.38375	0.00113035	0.00602663	0.8786	0.49485
1338	proliferation	MSTRG.31167.2	ENSMGAG00000009445	SETBP1	cold	hot	0.3837	0.3837	0.000215702	0.00146815	0.47105	0.85475
1339	proliferation	MSTRG.30676.4	ENSMGAG00000022618	ENSMGAG00000022618	cold	hot	-0.3837	0.3837	0.00101521	0.00551485	0.39965	0.01595
1340	proliferation	MSTRG.5582.1	ENSMGAG00000009356	ASB7	cold	hot	0.38365	0.38365	0.0012386	0.00650167	0.1669	0.55055
1341	proliferation	ENSMGAT00000005182	ENSMGAG00000004639	DIABLO	cold	hot	0.38355	0.38355	0.000359247	0.00228162	0.01255	0.3961
1342	proliferation	ENSMGAT00000014620	ENSMGAG00000012986	MFSD10	cold	hot	0.38355	0.38355	5.36684e-13	2.06904e-11	0.166	0.54955
1343	proliferation	MSTRG.8629.4	MSTRG.8629	TSC1	cold	hot	0.38345	0.38345	0.000222941	0.00151119	0.1054	0.48885
1344	proliferation	MSTRG.9830.1	ENSMGAG00000012772	TIAM2	control	hot	-0.3834	0.3834	0.000288504	0.00534037	0.3834	0
1345	proliferation	MSTRG.4504.8	ENSMGAG00000006951	ACAP2	cold	hot	-0.3834	0.3834	2.47329e-12	8.72291e-11	0.4503	0.0669
1346	proliferation	MSTRG.18740.2	ENSMGAG00000005375	DIP2C	cold	hot	-0.3831	0.3831	1.55733e-06	1.90337e-05	0.8719	0.4888
1347	proliferation	MSTRG.8462.1	ENSMGAG00000000742	NPDC1	cold	hot	0.3831	0.3831	0.000234865	0.00158067	0.53405	0.91715
1348	proliferation	ENSMGAT00000018533	ENSMGAG00000011227	POC1B	cold	hot	-0.3829	0.3829	0.00157324	0.00793576	0.67045	0.28755
1349	proliferation	MSTRG.8393.4	ENSMGAG00000009629	ENSMGAG00000009629	control	hot	0.3829	0.3829	5.88515e-11	8.54463e-09	0.03185	0.41475
1350	proliferation	MSTRG.17940.2	ENSMGAG00000012252	SPRED1	cold	hot	-0.38285	0.38285	2.90905e-11	8.67977e-10	0.4113	0.02845
1351	proliferation	MSTRG.3713.2	ENSMGAG00000007308	PTBP2	cold	hot	-0.38275	0.38275	2.01858e-05	0.000184996	0.81975	0.437
1352	proliferation	MSTRG.17625.4	MSTRG.17625	LOC104911090	cold	hot	0.38275	0.38275	5.86254e-05	0.000472268	0.0879	0.47065
1353	proliferation	MSTRG.11302.2	ENSMGAG00000008988	SPATA20	cold	hot	-0.38265	0.38265	4.23866e-05	0.000355476	0.7324	0.34975
1354	proliferation	MSTRG.6477.1	ENSMGAG00000003829	ACY1	control	hot	0.3822	0.3822	5.13433e-06	0.000182049	0.4022	0.7844
1355	proliferation	MSTRG.6991.7	ENSMGAG00000004350	GRK6	control	hot	0.38215	0.38215	0.000156828	0.00325503	0.10485	0.487
1356	proliferation	MSTRG.139.3	ENSMGAG00000005266	SEMA3D	cold	hot	-0.38215	0.38215	0.00205258	0.0099406	0.6056	0.22345
1357	proliferation	MSTRG.15744.3	ENSMGAG00000005285	USE1	cold	hot	-0.382	0.382	0.00125271	0.00656093	0.76685	0.38485
1358	proliferation	MSTRG.14712.6	ENSMGAG00000009800	COLEC12	cold	hot	0.38195	0.38195	0.000713956	0.00411191	0.0458	0.42775
1359	proliferation	MSTRG.14143.2	ENSMGAG00000003042	CXXC5	cold	hot	-0.38185	0.38185	3.97991e-14	1.79007e-12	0.5501	0.16825
1360	proliferation	MSTRG.4951.2	ENSMGAG00000009313	SENP5	cold	hot	-0.3818	0.3818	0.000110733	0.000822539	0.63305	0.25125
1361	proliferation	MSTRG.880.2	ENSMGAG00000012423	DDX17	cold	hot	-0.3817	0.3817	1.44407e-10	3.88664e-09	0.40095	0.01925
1362	proliferation	MSTRG.714.3	ENSMGAG00000011496	ELK3	cold	hot	-0.3816	0.3816	9.50677e-06	9.54308e-05	0.3816	0
1363	proliferation	MSTRG.14537.2	MSTRG.14537	LOC104910217	cold	hot	0.3814	0.3814	5.25255e-11	1.49772e-09	0.2204	0.6018
1364	proliferation	MSTRG.17884.2	ENSMGAG00000011955	VTI1B	control	hot	0.3812	0.3812	2.21224e-23	2.51007e-20	0.19775	0.57895
1365	proliferation	MSTRG.15529.4	ENSMGAG00000002267	REXO1	cold	hot	0.3812	0.3812	1.09942e-06	1.38631e-05	0.4607	0.8419
1366	proliferation	MSTRG.11478.3	ENSMGAG00000003094	DERL2	cold	hot	-0.38105	0.38105	0.00106851	0.00575578	0.54385	0.1628
1367	proliferation	ENSMGAT00000009657	ENSMGAG00000008630	SELENOF	cold	hot	0.381	0.381	4.96566e-09	1.00326e-07	0.5821	0.9631
1368	proliferation	ENSMGAT00000009091	ENSMGAG00000008123	FBXL21	cold	hot	-0.3809	0.3809	1.5886e-10	4.24412e-09	0.6749	0.294
1369	proliferation	MSTRG.13557.3	ENSMGAG00000000829	BRPF3	cold	hot	-0.3808	0.3808	1.00344e-06	1.27701e-05	0.5457	0.1649
1370	proliferation	ENSMGAT00000034379	ENSMGAG00000014835	SEPTIN10	control	hot	-0.38075	0.38075	7.13779e-06	0.000242693	0.9174	0.53665
1371	proliferation	MSTRG.15990.1	MSTRG.15990	PURG	control	hot	0.38065	0.38065	6.38151e-05	0.00154056	0.4633	0.84395
1372	proliferation	MSTRG.30783.16	ENSMGAG00000002856	KANSL3	control	hot	-0.3806	0.3806	1.84678e-13	4.352e-11	0.4725	0.0919
1373	proliferation	MSTRG.31154.1	MSTRG.31154	PIAS2	cold	hot	0.3803	0.3803	1.92891e-05	0.000177802	0.20285	0.58315
1374	proliferation	MSTRG.24795.1	MSTRG.24795	LOC107051395	control	hot	0.3803	0.3803	1.0488e-07	6.16699e-06	0	0.3803
1375	proliferation	MSTRG.7862.6	ENSMGAG00000010151	VRK3	cold	hot	0.38025	0.38025	1.26132e-14	6.06097e-13	0	0.38025
1376	proliferation	MSTRG.6239.10	ENSMGAG00000008882	AP1G1	cold	hot	-0.38015	0.38015	4.5558e-14	2.03096e-12	0.38015	0
1377	proliferation	MSTRG.13043.2	ENSMGAG00000001731	TAF12	cold	hot	-0.38	0.38	5.63357e-75	2.43249e-71	0.3806	0.0006
1378	proliferation	ENSMGAT00000024768	ENSMGAG00000010339	HELB	cold	hot	0.37995	0.37995	0.000272433	0.00179906	0.5911	0.97105
1379	proliferation	ENSMGAT00000034203	ENSMGAG00000018419	ENSMGAG00000018419	cold	hot	-0.37985	0.37985	8.01097e-06	8.23857e-05	0.40265	0.0228
1380	proliferation	MSTRG.15489.7	ENSMGAG00000001386	ENSMGAG00000001386	cold	hot	0.3797	0.3797	0.00169824	0.0084604	0	0.3797
1381	proliferation	ENSMGAT00000010903	ENSMGAG00000009717	LOC100540086	cold	hot	0.37965	0.37965	2.64799e-20	2.59015e-18	0.0001	0.37975
1382	proliferation	MSTRG.7174.2	ENSMGAG00000009717	LOC100540086	cold	hot	-0.37965	0.37965	1.20376e-20	1.22092e-18	0.9999	0.62025
1383	proliferation	MSTRG.19421.3	ENSMGAG00000011838	CLASP2	cold	hot	-0.3796	0.3796	1.93263e-09	4.25136e-08	0.5488	0.1692
1384	proliferation	MSTRG.20982.2	ENSMGAG00000011032	DCLRE1A	cold	hot	-0.3795	0.3795	4.01797e-05	0.000338848	0.766	0.3865
1385	proliferation	ENSMGAT00000001262	ENSMGAG00000001181	UFD1	cold	hot	-0.3795	0.3795	1.12383e-16	7.04725e-15	0.76425	0.38475
1386	proliferation	ENSMGAT00000003446	ENSMGAG00000003088	HTR4	control	hot	0.37945	0.37945	6.88235e-05	0.00164334	0.07575	0.4552
1387	proliferation	MSTRG.2239.5	ENSMGAG00000014688	AP1S2	cold	hot	-0.37935	0.37935	0.000779098	0.00443219	0.63125	0.2519
1388	proliferation	ENSMGAT00000014196	ENSMGAG00000012620	TEX33	cold	hot	-0.3793	0.3793	5.77132e-05	0.000465541	0.84395	0.46465
1389	proliferation	MSTRG.910.1	ENSMGAG00000012620	TEX33	cold	hot	0.3793	0.3793	9.90974e-05	0.000746565	0.15605	0.53535
1390	proliferation	MSTRG.13498.2	MSTRG.13498	CEPT1	cold	hot	-0.3793	0.3793	0.000440387	0.00272706	0.7915	0.4122
1391	proliferation	MSTRG.18231.3	ENSMGAG00000013084	CCDC88C	cold	hot	-0.3791	0.3791	9.24361e-05	0.000702157	0.6896	0.3105
1392	proliferation	MSTRG.18597.1	ENSMGAG00000021127	ENSMGAG00000021127	cold	hot	-0.3791	0.3791	1.07161e-06	1.35351e-05	0.9028	0.5237
1393	proliferation	ENSMGAT00000021678	ENSMGAG00000002263	EHHADH	cold	hot	0.3789	0.3789	5.39477e-05	0.000437972	0.0075	0.3864
1394	proliferation	MSTRG.13043.2	ENSMGAG00000001731	TAF12	cold	control	-0.37885	0.37885	2.30757e-23	3.43481e-19	0.3806	0.00175
1395	proliferation	MSTRG.7231.2	ENSMGAG00000008646	FNIP1	cold	hot	-0.3786	0.3786	4.94309e-07	6.73602e-06	0.8573	0.4787
1396	proliferation	MSTRG.29331.1	MSTRG.29331	RTN4	cold	hot	-0.3785	0.3785	3.81116e-39	1.64561e-36	1	0.6215
1397	proliferation	MSTRG.29331.2	MSTRG.29331	RTN4	cold	hot	0.3785	0.3785	9.92175e-39	4.10801e-36	0	0.3785
1398	proliferation	MSTRG.3299.5	ENSMGAG00000015122	ZDHHC20	cold	hot	-0.3784	0.3784	1.40362e-10	3.78452e-09	0.42035	0.04195
1399	proliferation	MSTRG.21111.1	MSTRG.21111	LOC109368911	cold	hot	0.3784	0.3784	0.000592343	0.00351188	0.15825	0.53665
1400	proliferation	MSTRG.21111.2	MSTRG.21111	LOC109368911	cold	hot	-0.3784	0.3784	0.00039688	0.00249235	0.84175	0.46335
1401	proliferation	ENSMGAT00000036579	ENSMGAG00000008789	P4HA2	cold	hot	0.3783	0.3783	1.63143e-06	1.9851e-05	0.2137	0.592
1402	proliferation	MSTRG.7799.2	ENSMGAG00000001067	BFAR	cold	hot	-0.378	0.378	7.10258e-06	7.40005e-05	0.9257	0.5477
1403	proliferation	MSTRG.31609.9	ENSMGAG00000008907	MTX3	control	hot	-0.3779	0.3779	4.70071e-05	0.00119681	0.65455	0.27665
1404	proliferation	MSTRG.3066.1	ENSMGAG00000015088	KATNAL1	cold	hot	0.3778	0.3778	0.000713622	0.00411077	0.12235	0.50015
1405	proliferation	MSTRG.20723.7	ENSMGAG00000008132	ERCC6	cold	hot	-0.37765	0.37765	4.41583e-06	4.82707e-05	0.5853	0.20765
1406	proliferation	ENSMGAT00000013394	ENSMGAG00000011913	USP46	cold	hot	-0.3774	0.3774	3.34626e-06	3.77814e-05	0.5152	0.1378
1407	proliferation	MSTRG.31154.3	MSTRG.31154	LOC104914746	control	hot	-0.3774	0.3774	7.22384e-06	0.000245075	0.6412	0.2638
1408	proliferation	MSTRG.2406.3	ENSMGAG00000014722	TBL1X	cold	hot	-0.37715	0.37715	6.43416e-20	6.03952e-18	0.4227	0.04555
1409	proliferation	ENSMGAT00000011460	ENSMGAG00000010208	XPOT	cold	hot	0.37685	0.37685	4.82359e-58	6.33882e-55	0	0.37685
1410	proliferation	MSTRG.3476.3	ENSMGAG00000015233	CCDC90B	control	hot	-0.37685	0.37685	0.000419809	0.00732395	0.48955	0.1127
1411	proliferation	MSTRG.7128.6	ENSMGAG00000006492	MYOZ3	cold	hot	0.37605	0.37605	0.00167402	0.00835768	0.19685	0.5729
1412	proliferation	MSTRG.12328.3	ENSMGAG00000000907	ERRFI1	cold	hot	-0.376	0.376	0.00107189	0.00577088	0.3901	0.0141
1413	proliferation	MSTRG.8140.5	ENSMGAG00000008212	LOC100540453	control	hot	0.37585	0.37585	0.000105642	0.00234179	0	0.37585
1414	proliferation	MSTRG.8050.1	ENSMGAG00000004301	KDM2B	cold	hot	-0.3758	0.3758	1.94577e-16	1.1881e-14	0.37635	0.00055
1415	proliferation	ENSMGAT00000027591	ENSMGAG00000003243	POLRMT	cold	hot	0.37575	0.37575	0.00014827	0.0010607	0.1328	0.50855
1416	proliferation	MSTRG.12328.2	ENSMGAG00000000907	ERRFI1	cold	hot	0.3757	0.3757	0.000907874	0.00503588	0.6099	0.9856
1417	proliferation	ENSMGAT00000019487	ENSMGAG00000009994	PIAS1	cold	hot	0.3756	0.3756	0.00129605	0.00675517	0.1998	0.5754
1418	proliferation	MSTRG.20112.4	MSTRG.20112	DTX3L	control	hot	-0.37545	0.37545	0.000261959	0.00495684	0.46405	0.0886
1419	proliferation	ENSMGAT00000014501	ENSMGAG00000012885	TCP11L2	cold	hot	0.37535	0.37535	1.2066e-16	7.50404e-15	0	0.37535
1420	proliferation	MSTRG.20828.4	ENSMGAG00000009829	RRP12	cold	hot	-0.37525	0.37525	0.000213497	0.00145533	0.5013	0.12605
1421	proliferation	ENSMGAT00000033152	ENSMGAG00000010284	LOC100546458	cold	hot	-0.3751	0.3751	5.53605e-08	9.17363e-07	0.71005	0.33495
1422	proliferation	ENSMGAT00000005886	ENSMGAG00000005274	LRIF1	cold	hot	0.37505	0.37505	4.7081e-29	1.04634e-26	0.05165	0.4267
1423	proliferation	MSTRG.631.3	MSTRG.631	OSBPL8	control	hot	-0.37505	0.37505	4.71056e-07	2.32007e-05	0.8351	0.46005
1424	proliferation	MSTRG.5234.2	ENSMGAG00000006383	LEO1	cold	hot	-0.375	0.375	0.00204895	0.00992777	0.41375	0.03875
1425	proliferation	MSTRG.12533.2	MSTRG.12533	TMEM269	control	hot	-0.37495	0.37495	0.000443612	0.00766747	0.5165	0.14155
1426	proliferation	MSTRG.20823.5	ENSMGAG00000009758	ANKRD2	cold	hot	-0.3749	0.3749	0.000336735	0.00215677	0.3749	0
1427	proliferation	ENSMGAT00000004988	ENSMGAG00000004452	UIMC1	cold	hot	0.3746	0.3746	4.1402e-07	5.73237e-06	0.0082	0.3828
1428	proliferation	ENSMGAT00000031796	ENSMGAG00000005291	JAK2	cold	hot	0.3746	0.3746	1.06852e-05	0.000106028	0.24565	0.62025
1429	proliferation	ENSMGAT00000011682	ENSMGAG00000010421	MRPS25	cold	hot	0.3745	0.3745	5.73742e-23	7.3793e-21	0.43055	0.80505
1430	proliferation	MSTRG.6815.1	ENSMGAG00000010421	MRPS25	cold	hot	-0.3745	0.3745	5.91622e-23	7.57703e-21	0.56945	0.19495
1431	proliferation	MSTRG.12342.3	ENSMGAG00000021716	ICMT	cold	hot	-0.37445	0.37445	0.000148435	0.00106151	0.60275	0.2283
1432	proliferation	ENSMGAT00000009957	ENSMGAG00000008883	ST7	cold	control	0.3743	0.3743	6.95743e-06	0.000908432	0.01835	0.39265
1433	proliferation	MSTRG.18696.2	ENSMGAG00000003904	WDR48	cold	hot	-0.3742	0.3742	0.000266443	0.00176567	0.76205	0.38785
1434	proliferation	MSTRG.24928.2	MSTRG.24928	LOC104916880	cold	control	0.37385	0.37385	0.000120327	0.00867345	0.00535	0.3792
1435	proliferation	MSTRG.16704.2	ENSMGAG00000012310	RFC1	cold	hot	-0.37355	0.37355	3.48958e-08	6.01325e-07	0.61905	0.2455
1436	proliferation	MSTRG.10075.1	ENSMGAG00000013134	LOC100541961	control	hot	0.37345	0.37345	0.000153955	0.00320627	0.3972	0.77065
1437	proliferation	ENSMGAT00000016191	ENSMGAG00000014402	ABHD10	control	hot	0.3734	0.3734	3.19835e-07	1.6607e-05	0.1979	0.5713
1438	proliferation	MSTRG.6182.1	MSTRG.6182	LOC104913045	cold	control	0.37335	0.37335	4.66894e-08	1.71598e-05	0.62665	1
1439	proliferation	MSTRG.6182.2	MSTRG.6182	LOC104913045	cold	control	-0.37335	0.37335	2.98311e-07	7.27929e-05	0.37335	0
1440	proliferation	ENSMGAT00000029815	ENSMGAG00000020461	COQ4	cold	control	-0.373	0.373	1.56714e-17	5.8317e-14	0.373	0
1441	proliferation	MSTRG.20405.4	ENSMGAG00000001170	BMS1	cold	hot	-0.3728	0.3728	0.000128268	0.000933069	0.43335	0.06055
1442	proliferation	ENSMGAT00000032973	ENSMGAG00000008905	DVL3	control	hot	0.37275	0.37275	0.000256817	0.00487157	0.29875	0.6715
1443	proliferation	MSTRG.18145.1	ENSMGAG00000012833	CIPC	cold	hot	-0.3723	0.3723	1.29317e-05	0.000125679	0.4799	0.1076
1444	proliferation	MSTRG.31128.1	MSTRG.31128	LOC104914744	cold	hot	0.3721	0.3721	2.71512e-05	0.000241012	0.4172	0.7893
1445	proliferation	MSTRG.31128.2	MSTRG.31128	LOC104914744	cold	hot	-0.3721	0.3721	3.69149e-05	0.000314297	0.5828	0.2107
1446	proliferation	ENSMGAT00000023309	ENSMGAG00000011169	STT3B	control	hot	0.37185	0.37185	0.000110084	0.00242447	0.4138	0.78565
1447	proliferation	ENSMGAT00000005735	ENSMGAG00000005130	PGPEP1	cold	hot	0.3718	0.3718	7.89423e-15	3.89874e-13	0.0233	0.3951
1448	proliferation	ENSMGAT00000002697	ENSMGAG00000002418	ARSA	cold	hot	0.37165	0.37165	2.68488e-13	1.08781e-11	0	0.37165
1449	proliferation	MSTRG.14319.3	ENSMGAG00000008423	TMX3	cold	hot	-0.37165	0.37165	3.45762e-06	3.885e-05	0.6758	0.30415
1450	proliferation	ENSMGAT00000012717	ENSMGAG00000011319	QPCT	cold	hot	0.3716	0.3716	0.000549317	0.00329035	0.3054	0.677
1451	proliferation	MSTRG.419.2	ENSMGAG00000008925	MET	control	hot	0.37155	0.37155	0.000329242	0.00597532	0.12005	0.4916
1452	proliferation	MSTRG.18740.1	ENSMGAG00000005375	DIP2C	cold	hot	0.3714	0.3714	2.53294e-06	2.94795e-05	0.1246	0.496
1453	proliferation	ENSMGAT00000021456	ENSMGAG00000008988	SPATA20	cold	hot	0.3712	0.3712	8.1636e-05	0.000628809	0.26025	0.63145
1454	proliferation	ENSMGAT00000007223	ENSMGAG00000006412	PAK3	cold	hot	-0.37115	0.37115	2.06787e-08	3.72253e-07	0.37115	0
1455	proliferation	MSTRG.24928.2	MSTRG.24928	LOC104916880	cold	hot	0.3711	0.3711	1.09283e-11	3.51364e-10	0.00535	0.37645
1456	proliferation	MSTRG.6687.11	ENSMGAG00000008096	USP19	cold	hot	-0.37095	0.37095	3.91378e-07	5.44631e-06	0.7741	0.40315
1457	proliferation	ENSMGAT00000030377	ENSMGAG00000022212	ENSMGAG00000022212	cold	hot	-0.37095	0.37095	0.000484579	0.00295708	0.37095	0
1458	proliferation	ENSMGAT00000032496	ENSMGAG00000022212	ENSMGAG00000022212	cold	hot	0.37095	0.37095	0.000341361	0.00218317	0.62905	1
1459	proliferation	ENSMGAT00000020354	ENSMGAG00000012089	NT5C3A	cold	hot	-0.3709	0.3709	2.85914e-05	0.000251946	0.8191	0.4482
1460	proliferation	MSTRG.4990.3	ENSMGAG00000009941	ECT2	control	hot	-0.37065	0.37065	0.000436768	0.00757723	0.4964	0.12575
1461	proliferation	MSTRG.17225.6	ENSMGAG00000002496	PGGHG	cold	hot	-0.37065	0.37065	9.58963e-06	9.61987e-05	0.53185	0.1612
1462	proliferation	ENSMGAT00000010126	ENSMGAG00000009010	EXOC6	control	hot	-0.3704	0.3704	1.82712e-05	0.000534985	1	0.6296
1463	proliferation	ENSMGAT00000014995	ENSMGAG00000009010	EXOC6	control	hot	0.3704	0.3704	4.0868e-05	0.00106734	0	0.3704
1464	proliferation	MSTRG.11067.8	ENSMGAG00000020475	ENDOV	control	hot	0.37015	0.37015	1.79696e-05	0.000527804	0.11855	0.4887
1465	proliferation	MSTRG.359.3	MSTRG.359	LOC104917603	control	hot	-0.3701	0.3701	9.88718e-07	4.44126e-05	0.3701	0
1466	proliferation	MSTRG.18852.9	ENSMGAG00000006246	EPC1	cold	hot	-0.3697	0.3697	0.000226835	0.00153449	0.74205	0.37235
1467	proliferation	MSTRG.8034.3	ENSMGAG00000003971	IFT81	cold	hot	-0.3696	0.3696	0.000618808	0.00364661	0.53355	0.16395
1468	proliferation	MSTRG.881.2	ENSMGAG00000012417	KDELR3	cold	hot	-0.3694	0.3694	3.40566e-14	1.54791e-12	0.99865	0.62925
1469	proliferation	MSTRG.31523.1	ENSMGAG00000010971	RGS7BP	cold	hot	-0.36925	0.36925	0.00041686	0.00260107	0.48385	0.1146
1470	proliferation	MSTRG.1190.11	ENSMGAG00000013416	WNK1	cold	hot	-0.36895	0.36895	1.3939e-05	0.000134045	0.6065	0.23755
1471	proliferation	ENSMGAT00000007802	ENSMGAG00000006958	ENSMGAG00000006958	cold	hot	-0.36895	0.36895	2.71229e-09	5.76504e-08	0.91445	0.5455
1472	proliferation	MSTRG.30813.1	ENSMGAG00000006269	DCAF8	control	hot	0.36895	0.36895	5.83157e-05	0.00142692	0.31	0.67895
1473	proliferation	MSTRG.11643.4	ENSMGAG00000008146	HEATR6	cold	hot	0.3689	0.3689	9.83651e-06	9.83488e-05	0.1161	0.485
1474	proliferation	MSTRG.17719.7	ENSMGAG00000010673	SLC39A13	control	hot	-0.3689	0.3689	2.70658e-05	0.000746319	0.50465	0.13575
1475	proliferation	ENSMGAT00000023239	ENSMGAG00000006920	UNKL	control	hot	-0.36875	0.36875	3.12459e-06	0.000118304	0.39165	0.0229
1476	proliferation	MSTRG.6534.3	ENSMGAG00000005294	IQSEC1	cold	hot	-0.3687	0.3687	1.27105e-05	0.000123927	0.86915	0.50045
1477	proliferation	MSTRG.16636.1	MSTRG.16636	LOC100544335	control	hot	0.36845	0.36845	5.21671e-07	2.53271e-05	0.0445	0.41295
1478	proliferation	MSTRG.16636.2	MSTRG.16636	LOC100544335	control	hot	-0.36845	0.36845	1.28624e-07	7.50553e-06	0.9555	0.58705
1479	proliferation	MSTRG.11380.1	ENSMGAG00000005231	WDR81	cold	hot	-0.36825	0.36825	8.32929e-15	4.1069e-13	1	0.63175
1480	proliferation	MSTRG.8103.6	ENSMGAG00000008591	SPPL3	cold	hot	-0.3682	0.3682	0.000745509	0.00426519	0.6227	0.2545
1481	proliferation	ENSMGAT00000014659	ENSMGAG00000013026	FOXN3	cold	hot	0.3681	0.3681	0.000887388	0.00493856	0.0593	0.4274
1482	proliferation	ENSMGAT00000010516	ENSMGAG00000009385	ADNP	cold	hot	0.3681	0.3681	1.01715e-34	3.23615e-32	0	0.3681
1483	proliferation	MSTRG.19729.1	ENSMGAG00000007983	MPP4	cold	hot	0.36805	0.36805	0.00031426	0.00203264	0.1345	0.50255
1484	proliferation	ENSMGAT00000015391	ENSMGAG00000013676	WDHD1	cold	hot	0.36805	0.36805	2.38839e-16	1.43803e-14	0	0.36805
1485	proliferation	MSTRG.5063.1	MSTRG.5063	LOC116217033	cold	hot	0.3679	0.3679	9.26609e-05	0.000703473	0.1538	0.5217
1486	proliferation	MSTRG.5063.2	MSTRG.5063	LOC116217033	cold	hot	-0.3679	0.3679	6.90881e-05	0.000545646	0.8462	0.4783
1487	proliferation	ENSMGAT00000012919	ENSMGAG00000011496	ELK3	cold	hot	0.3675	0.3675	1.6454e-06	1.99889e-05	0.3248	0.6923
1488	proliferation	ENSMGAT00000024457	ENSMGAG00000013134	LOC100541961	control	hot	-0.36745	0.36745	0.00036527	0.00652481	0.5144	0.14695
1489	proliferation	ENSMGAT00000009168	ENSMGAG00000008157	CNDP2	cold	hot	0.3673	0.3673	1.03547e-13	4.39567e-12	0.0446	0.4119
1490	proliferation	MSTRG.11339.4	ENSMGAG00000009446	MIF4GD	cold	hot	-0.367	0.367	7.05389e-05	0.000555074	0.5846	0.2176
1491	proliferation	MSTRG.17134.1	MSTRG.17134	LOC100550951	control	hot	-0.3669	0.3669	1.69332e-05	0.000502178	0.7562	0.3893
1492	proliferation	ENSMGAT00000021668	ENSMGAG00000003770	tmem120a	control	hot	0.3666	0.3666	9.79705e-09	7.46599e-07	0.0009	0.3675
1493	proliferation	MSTRG.13756.1	ENSMGAG00000005631	PPARD	cold	control	0.3665	0.3665	1.15823e-06	0.000218231	0.00525	0.37175
1494	proliferation	MSTRG.31665.4	ENSMGAG00000002014	POLK	control	hot	-0.36635	0.36635	7.31774e-08	4.46571e-06	0.47055	0.1042
1495	proliferation	MSTRG.2514.4	ENSMGAG00000014799	NPAS2	cold	hot	-0.3662	0.3662	0.000437861	0.00271418	0.5593	0.1931
1496	proliferation	ENSMGAT00000021678	ENSMGAG00000002263	EHHADH	control	hot	0.366	0.366	0.00028699	0.00533167	0.0204	0.3864
1497	proliferation	MSTRG.11379.4	ENSMGAG00000005301	SMYD4	cold	hot	-0.366	0.366	5.35312e-06	5.74878e-05	0.6096	0.2436
1498	proliferation	MSTRG.419.3	ENSMGAG00000008925	MET	control	hot	-0.3659	0.3659	0.000577362	0.0093783	0.85055	0.48465
1499	proliferation	MSTRG.11401.4	ENSMGAG00000004685	NCBP3	control	hot	-0.36585	0.36585	8.70372e-09	6.75034e-07	0.66895	0.3031
1500	proliferation	MSTRG.14600.5	ENSMGAG00000009739	LOC100547828	cold	hot	0.36575	0.36575	0.000351132	0.00223713	0.15	0.51575
1501	proliferation	MSTRG.16968.5	ENSMGAG00000020261	ALMS1	cold	hot	-0.36555	0.36555	0.000301771	0.00196489	0.5843	0.21875
1502	proliferation	MSTRG.12594.2	ENSMGAG00000005907	LRRC38	cold	hot	0.3655	0.3655	0.000909088	0.00504169	0.28485	0.65035
1503	proliferation	MSTRG.15489.4	ENSMGAG00000001386	ENSMGAG00000001386	cold	hot	-0.3655	0.3655	0.000898078	0.0049904	0.53085	0.16535
1504	proliferation	MSTRG.11739.3	ENSMGAG00000006767	AKAP10	cold	control	0.36545	0.36545	8.37014e-06	0.00106487	0.0347	0.40015
1505	proliferation	ENSMGAT00000027836	ENSMGAG00000010019	C16H8orf33	cold	hot	0.36545	0.36545	0.000121714	0.000892477	0.2232	0.58865
1506	proliferation	MSTRG.11231.5	ENSMGAG00000006376	NPLOC4	cold	hot	-0.36535	0.36535	0.00112307	0.005992	0.473	0.10765
1507	proliferation	MSTRG.20610.4	ENSMGAG00000005774	DLG5	cold	hot	-0.36525	0.36525	1.10473e-11	3.54088e-10	0.3718	0.00655
1508	proliferation	MSTRG.6085.1	ENSMGAG00000001646	LOC100546971	control	hot	0.36525	0.36525	1.13455e-10	1.51117e-08	0.0011	0.36635
1509	proliferation	ENSMGAT00000016395	ENSMGAG00000014577	PDE9A	control	hot	0.36525	0.36525	1.1534e-08	8.68168e-07	0.00535	0.3706
1510	proliferation	MSTRG.14243.1	ENSMGAG00000004079	ECI2	cold	hot	0.36515	0.36515	8.51195e-15	4.19013e-13	0.1586	0.52375
1511	proliferation	MSTRG.20591.3	ENSMGAG00000005554	P4HA1	cold	hot	0.36515	0.36515	6.79758e-12	2.24298e-10	0.19015	0.5553
1512	proliferation	ENSMGAT00000015887	ENSMGAG00000014124	USP5	cold	hot	0.365	0.365	0.000711637	0.00410168	0.24695	0.61195
1513	proliferation	MSTRG.1547.1	ENSMGAG00000014124	USP5	cold	hot	-0.365	0.365	0.000704565	0.00407023	0.75305	0.38805
1514	proliferation	ENSMGAT00000002593	ENSMGAG00000002320	RARS1	control	hot	-0.36495	0.36495	8.61176e-05	0.00197028	0.79545	0.4305
1515	proliferation	MSTRG.6936.2	ENSMGAG00000002320	RARS1	control	hot	0.36495	0.36495	8.85749e-05	0.00201298	0.20455	0.5695
1516	proliferation	ENSMGAT00000029441	ENSMGAG00000020555	ENSMGAG00000020555	cold	hot	-0.36495	0.36495	0.000219779	0.0014931	0.8819	0.51695
1517	proliferation	MSTRG.29795.2	ENSMGAG00000020555	ENSMGAG00000020555	cold	hot	0.36495	0.36495	0.00022905	0.00154705	0.1181	0.48305
1518	proliferation	ENSMGAT00000029638	ENSMGAG00000020357	YAF2	cold	hot	-0.36485	0.36485	0.000277015	0.00182612	0.8736	0.50875
1519	proliferation	ENSMGAT00000010079	ENSMGAG00000008994	SRFBP1	cold	hot	0.36475	0.36475	4.36977e-34	1.3341e-31	0.00015	0.3649
1520	proliferation	MSTRG.15422.2	ENSMGAG00000021255	LOC104910474	cold	hot	0.36475	0.36475	4.12835e-14	1.85408e-12	0.0508	0.41555
1521	proliferation	ENSMGAT00000001367	ENSMGAG00000001170	BMS1	cold	hot	0.364	0.364	0.000113822	0.000842794	0.56665	0.93065
1522	proliferation	ENSMGAT00000029815	ENSMGAG00000020461	COQ4	cold	hot	-0.3639	0.3639	4.75158e-06	5.16978e-05	0.373	0.0091
1523	proliferation	ENSMGAT00000029087	ENSMGAG00000008013	TUBGCP6	cold	hot	0.36385	0.36385	6.01735e-06	6.37485e-05	0.45265	0.8165
1524	proliferation	MSTRG.17884.2	ENSMGAG00000011955	VTI1B	cold	hot	0.3637	0.3637	0.00122566	0.00644608	0.21525	0.57895
1525	proliferation	ENSMGAT00000014944	ENSMGAG00000013274	CREBL2	cold	hot	0.36355	0.36355	9.50166e-11	2.62512e-09	0.63645	1
1526	proliferation	MSTRG.1346.1	ENSMGAG00000013274	CREBL2	cold	hot	-0.36355	0.36355	1.46055e-10	3.92051e-09	0.36355	0
1527	proliferation	ENSMGAT00000010274	ENSMGAG00000009151	ZNF277	cold	hot	0.36345	0.36345	0.000116171	0.000858288	0.5271	0.89055
1528	proliferation	MSTRG.1418.5	ENSMGAG00000014793	EIF5B	cold	hot	-0.3634	0.3634	3.7155e-05	0.000316163	0.61965	0.25625
1529	proliferation	MSTRG.19068.2	ENSMGAG00000020791	ENSMGAG00000020791	cold	hot	-0.3634	0.3634	1.31102e-06	1.62333e-05	0.36345	5e-05
1530	proliferation	ENSMGAT00000030427	ENSMGAG00000013319	DNM1L	cold	hot	0.36335	0.36335	1.20738e-22	1.48951e-20	0	0.36335
1531	proliferation	MSTRG.19552.2	MSTRG.19552	USP40	cold	hot	-0.36255	0.36255	0.00137574	0.00710195	0.68605	0.3235
1532	proliferation	ENSMGAT00000027181	ENSMGAG00000020520	SUB1	control	hot	-0.36235	0.36235	1.29767e-17	6.2116e-15	0.4215	0.05915
1533	proliferation	MSTRG.28942.4	MSTRG.28942	LOC104917120	control	hot	0.3621	0.3621	3.48129e-11	5.25366e-09	0.17375	0.53585
1534	proliferation	MSTRG.7040.5	ENSMGAG00000018592	SGCD	cold	hot	-0.36205	0.36205	0.000630749	0.00371047	0.7913	0.42925
1535	proliferation	ENSMGAT00000019781	ENSMGAG00000011700	MTR	cold	hot	0.362	0.362	2.32926e-08	4.15841e-07	0.0001	0.3621
1536	proliferation	MSTRG.7866.2	ENSMGAG00000010244	ROGDI	cold	hot	0.36185	0.36185	1.73767e-08	3.16965e-07	0.0592	0.42105
1537	proliferation	MSTRG.13752.6	ENSMGAG00000005929	ANKS1A	cold	hot	0.36175	0.36175	6.75055e-06	7.06294e-05	0	0.36175
1538	proliferation	MSTRG.4159.2	ENSMGAG00000011806	RAVER2	cold	control	-0.3617	0.3617	1.66385e-07	4.34499e-05	0.99525	0.63355
1539	proliferation	MSTRG.12781.8	ENSMGAG00000003478	LOC100549028	cold	hot	0.36165	0.36165	0.000309587	0.00200714	0	0.36165
1540	proliferation	ENSMGAT00000003561	ENSMGAG00000003179	HMG20A	cold	hot	0.3615	0.3615	1.33252e-18	1.06831e-16	0	0.3615
1541	proliferation	MSTRG.4696.2	ENSMGAG00000003925	UBE2G2	cold	hot	0.3615	0.3615	1.30437e-23	1.78392e-21	0.1576	0.5191
1542	proliferation	MSTRG.15425.6	ENSMGAG00000012806	EFR3A	cold	hot	-0.3615	0.3615	0.00106509	0.00574334	0.3674	0.0059
1543	proliferation	MSTRG.15643.2	ENSMGAG00000002775	UBXN6	control	hot	-0.3614	0.3614	3.69492e-06	0.000137038	0.42595	0.06455
1544	proliferation	MSTRG.14659.5	ENSMGAG00000009049	PPP4R1	cold	hot	-0.3614	0.3614	6.32521e-21	6.70805e-19	0.4089	0.0475
1545	proliferation	MSTRG.20088.4	ENSMGAG00000009790	LOC100550035	cold	hot	-0.3613	0.3613	0.000670708	0.00390901	0.4218	0.0605
1546	proliferation	MSTRG.5568.16	ENSMGAG00000008966	CHD2	cold	hot	-0.36125	0.36125	2.51561e-06	2.9289e-05	0.71065	0.3494
1547	proliferation	MSTRG.1749.3	ENSMGAG00000014413	NSUN3	control	hot	0.3612	0.3612	0.000543015	0.00897263	0.09225	0.45345
1548	proliferation	MSTRG.8747.6	ENSMGAG00000008220	NEK6	cold	hot	0.36115	0.36115	9.10983e-08	1.44235e-06	0.08855	0.4497
1549	proliferation	MSTRG.12526.11	ENSMGAG00000007331	USP48	cold	hot	-0.36115	0.36115	0.00132232	0.00687311	0.4686	0.10745
1550	proliferation	MSTRG.19624.8	ENSMGAG00000004654	GULP1	cold	hot	0.3607	0.3607	4.90805e-49	3.90384e-46	0	0.3607
1551	proliferation	MSTRG.11917.3	ENSMGAG00000003574	LOC100550208	cold	hot	0.36065	0.36065	5.58318e-11	1.58601e-09	0.1034	0.46405
1552	proliferation	ENSMGAT00000022078	ENSMGAG00000021584	CKAP2L	cold	hot	0.3605	0.3605	3.38834e-05	0.000290862	0.24655	0.60705
1553	proliferation	MSTRG.4462.3	ENSMGAG00000009417	DNAJB4	cold	hot	-0.36045	0.36045	2.50499e-14	1.15241e-12	0.99045	0.63
1554	proliferation	MSTRG.9780.11	ENSMGAG00000012565	STXBP5	cold	hot	-0.36035	0.36035	3.60399e-05	0.000307714	0.69235	0.332
1555	proliferation	MSTRG.16882.6	ENSMGAG00000013014	FAM193A	cold	hot	-0.36035	0.36035	8.29048e-05	0.000637445	0.73235	0.372
1556	proliferation	MSTRG.20110.2	ENSMGAG00000012268	FAIM	cold	hot	-0.3603	0.3603	1.79172e-10	4.75043e-09	0.9336	0.5733
1557	proliferation	ENSMGAT00000023272	ENSMGAG00000007550	TRMU	cold	hot	0.3603	0.3603	7.53471e-13	2.82903e-11	0.0169	0.3772
1558	proliferation	MSTRG.8593.2	ENSMGAG00000004883	DOLPP1	cold	hot	-0.3599	0.3599	0.00085605	0.00479683	0.5643	0.2044
1559	proliferation	ENSMGAT00000032681	ENSMGAG00000004604	NOTCH2	cold	hot	-0.3599	0.3599	1.4986e-07	2.275e-06	0.3603	0.0004
1560	proliferation	ENSMGAT00000020588	ENSMGAG00000014382	CBLB	cold	hot	-0.35975	0.35975	0.000707789	0.00408496	1	0.64025
1561	proliferation	ENSMGAT00000029262	ENSMGAG00000021568	ZNF710	cold	hot	-0.35975	0.35975	0.000427433	0.00265608	0.4925	0.13275
1562	proliferation	MSTRG.5695.1	ENSMGAG00000021568	ZNF710	cold	hot	0.35975	0.35975	0.000256925	0.00171102	0.5075	0.86725
1563	proliferation	ENSMGAT00000016687	ENSMGAG00000014837	UPF3A	cold	hot	0.3597	0.3597	5.11587e-06	5.5303e-05	0.0294	0.3891
1564	proliferation	MSTRG.2566.2	ENSMGAG00000014837	UPF3A	cold	hot	-0.3597	0.3597	5.47092e-07	7.36563e-06	0.9706	0.6109
1565	proliferation	MSTRG.2623.1	ENSMGAG00000019273	ENSMGAG00000019273	cold	hot	-0.3597	0.3597	0.000162583	0.00115084	0.89055	0.53085
1566	proliferation	ENSMGAT00000027417	ENSMGAG00000007272	KIF21A	cold	control	-0.35965	0.35965	2.36535e-05	0.00242816	0.37095	0.0113
1567	proliferation	ENSMGAT00000009465	ENSMGAG00000008386	ECPAS	cold	hot	0.3593	0.3593	0.000315941	0.00204176	0.10455	0.46385
1568	proliferation	MSTRG.5005.7	ENSMGAG00000001176	LMAN1	cold	hot	-0.3593	0.3593	9.69808e-05	0.000732763	0.50515	0.14585
1569	proliferation	MSTRG.14716.2	ENSMGAG00000009838	USP14	cold	hot	0.35925	0.35925	0.000345054	0.00220306	0.05985	0.4191
1570	proliferation	MSTRG.7928.5	MSTRG.7928	PPM1F	cold	hot	-0.35925	0.35925	5.38583e-16	3.0948e-14	0.35925	0
1571	proliferation	MSTRG.169.13	ENSMGAG00000004551	CELF2	cold	hot	-0.35875	0.35875	9.01068e-11	2.50781e-09	0.39045	0.0317
1572	proliferation	MSTRG.17066.1	MSTRG.17066	HIPK3	cold	control	0.35875	0.35875	3.14477e-05	0.00298152	0	0.35875
1573	proliferation	MSTRG.17066.2	MSTRG.17066	HIPK3	cold	control	-0.35875	0.35875	6.7114e-06	0.000888705	1	0.64125
1574	proliferation	ENSMGAT00000027848	ENSMGAG00000020291	DOCK10	cold	hot	-0.35865	0.35865	4.36481e-06	4.77648e-05	0.35865	0
1575	proliferation	MSTRG.30044.3	ENSMGAG00000012449	SUPT5H	cold	hot	-0.35845	0.35845	2.92627e-09	6.17212e-08	0.85245	0.494
1576	proliferation	MSTRG.30902.3	ENSMGAG00000009065	ENSMGAG00000009065	cold	hot	-0.35845	0.35845	9.32544e-06	9.37975e-05	0.62195	0.2635
1577	proliferation	MSTRG.16742.1	ENSMGAG00000012511	PACRGL	cold	hot	-0.3584	0.3584	0.00184902	0.0090902	0.89005	0.53165
1578	proliferation	MSTRG.18847.1	ENSMGAG00000006301	LOC100538629	cold	hot	-0.3582	0.3582	2.26715e-13	9.28518e-12	0.8387	0.4805
1579	proliferation	MSTRG.6831.2	ENSMGAG00000000969	TMCO6	cold	hot	-0.3582	0.3582	3.25526e-05	0.000280554	0.4504	0.0922
1580	proliferation	MSTRG.3277.5	ENSMGAG00000015133	ENSMGAG00000015133	cold	hot	0.35815	0.35815	7.98799e-07	1.0371e-05	0.2474	0.60555
1581	proliferation	MSTRG.4115.1	MSTRG.4115	LOC124416949	cold	hot	0.3581	0.3581	0.00154812	0.00782999	0.3377	0.6958
1582	proliferation	MSTRG.13798.2	ENSMGAG00000000680	GOSR2	control	hot	-0.35805	0.35805	0.000235672	0.00454648	0.43285	0.0748
1583	proliferation	ENSMGAT00000003234	ENSMGAG00000002911	RAD54L2	control	hot	-0.358	0.358	0.000424432	0.00738976	0.74875	0.39075
1584	proliferation	MSTRG.19624.8	ENSMGAG00000004654	GULP1	control	hot	0.35795	0.35795	4.32953e-24	5.30541e-21	0.00275	0.3607
1585	proliferation	ENSMGAT00000008096	ENSMGAG00000007197	NOLC1	cold	hot	0.3579	0.3579	0.00141071	0.0072552	0.0586	0.4165
1586	proliferation	MSTRG.19800.1	ENSMGAG00000009146	ITGA4	cold	hot	0.35785	0.35785	1.6566e-05	0.000155692	0	0.35785
1587	proliferation	MSTRG.13254.2	ENSMGAG00000002406	CBL	cold	hot	-0.3577	0.3577	1.84434e-07	2.73664e-06	0.5337	0.176
1588	proliferation	ENSMGAT00000013992	ENSMGAG00000012423	DDX17	cold	hot	0.3577	0.3577	1.42062e-29	3.27774e-27	0	0.3577
1589	proliferation	MSTRG.9396.3	ENSMGAG00000018419	ENSMGAG00000018419	control	hot	0.35755	0.35755	7.62847e-05	0.00177988	0.2903	0.64785
1590	proliferation	ENSMGAT00000000943	ENSMGAG00000000923	CCDC189	cold	hot	-0.3574	0.3574	0.000304735	0.00198003	0.53865	0.18125
1591	proliferation	MSTRG.4723.1	ENSMGAG00000005462	ILKAP	cold	control	0.3572	0.3572	2.01245e-06	0.000340402	0.2651	0.6223
1592	proliferation	MSTRG.12788.1	ENSMGAG00000002894	VDAC3	cold	hot	-0.35715	0.35715	5.47508e-14	2.41936e-12	0.7068	0.34965
1593	proliferation	ENSMGAT00000006924	ENSMGAG00000006159	TFEB	control	hot	-0.35705	0.35705	0.000174075	0.00355757	0.8913	0.53425
1594	proliferation	ENSMGAT00000015172	ENSMGAG00000013482	BID	cold	hot	0.35695	0.35695	7.70795e-06	7.95416e-05	0.3523	0.70925
1595	proliferation	MSTRG.24795.1	MSTRG.24795	LOC107051395	cold	hot	0.3569	0.3569	0.000155007	0.00110211	0.0234	0.3803
1596	proliferation	ENSMGAT00000014019	ENSMGAG00000012450	csnk1e	cold	hot	0.3568	0.3568	2.43493e-32	6.78123e-30	0	0.3568
1597	proliferation	MSTRG.10852.1	ENSMGAG00000014194	PINX1	cold	hot	-0.35675	0.35675	2.33055e-06	2.7373e-05	0.4754	0.11865
1598	proliferation	MSTRG.11533.5	ENSMGAG00000002220	ABHD11	cold	hot	0.3566	0.3566	3.83039e-11	1.12511e-09	0	0.3566
1599	proliferation	MSTRG.10376.4	ENSMGAG00000013724	CYB5R4	cold	hot	-0.3566	0.3566	0.000117423	0.000865634	0.4469	0.0903
1600	proliferation	MSTRG.17949.5	ENSMGAG00000012241	ARHGAP11A	control	hot	-0.35645	0.35645	0.000296759	0.00546675	0.66535	0.3089
1601	proliferation	ENSMGAT00000017929	ENSMGAG00000016008	KCNA5	cold	hot	0.35645	0.35645	0.00010564	0.000789754	0	0.35645
1602	proliferation	ENSMGAT00000017929	ENSMGAG00000016008	KCNA5	control	hot	0.35645	0.35645	1.34685e-05	0.000417197	0	0.35645
1603	proliferation	MSTRG.1383.1	ENSMGAG00000016008	KCNA5	cold	hot	-0.35645	0.35645	4.30661e-05	0.000360275	1	0.64355
1604	proliferation	MSTRG.1383.1	ENSMGAG00000016008	KCNA5	control	hot	-0.35645	0.35645	1.6769e-06	6.98937e-05	1	0.64355
1605	proliferation	MSTRG.18506.1	ENSMGAG00000013696	CDKN3	cold	hot	-0.3563	0.3563	2.78951e-05	0.000246818	0.44665	0.09035
1606	proliferation	MSTRG.3619.11	ENSMGAG00000001182	HMCN1	cold	hot	0.35625	0.35625	5.6423e-13	2.1642e-11	0	0.35625
1607	proliferation	MSTRG.3703.5	MSTRG.3703	ALG14	control	hot	0.3558	0.3558	0.000101354	0.00226475	0.092	0.4478
1608	proliferation	MSTRG.8477.4	ENSMGAG00000001451	LOC100547435	cold	hot	-0.35565	0.35565	1.18963e-06	1.48642e-05	0.7136	0.35795
1609	proliferation	MSTRG.5075.5	ENSMGAG00000010753	C3orf33	cold	hot	0.3556	0.3556	0.00107537	0.0057855	0.02095	0.37655
1610	proliferation	MSTRG.11336.6	ENSMGAG00000009409	GGA3	cold	hot	0.3556	0.3556	0.00120961	0.00637275	0.02895	0.38455
1611	proliferation	ENSMGAT00000013394	ENSMGAG00000011913	USP46	control	hot	-0.3556	0.3556	1.74164e-05	0.000514019	0.4934	0.1378
1612	proliferation	ENSMGAT00000036247	ENSMGAG00000006904	LOC100548286	cold	hot	0.35545	0.35545	2.41116e-44	1.48729e-41	0	0.35545
1613	proliferation	ENSMGAT00000014004	ENSMGAG00000012444	CBY1	control	hot	-0.3553	0.3553	8.8278e-39	6.76099e-35	0.3565	0.0012
1614	proliferation	ENSMGAT00000019360	ENSMGAG00000007988	TNNT3	cold	hot	0.35525	0.35525	0.000151043	0.00107865	0.06025	0.4155
1615	proliferation	MSTRG.6469.1	ENSMGAG00000002478	FANCD2	cold	hot	0.35505	0.35505	1.65149e-11	5.16196e-10	0.50355	0.8586
1616	proliferation	MSTRG.2584.3	ENSMGAG00000014864	RAB20	cold	hot	-0.3548	0.3548	4.54582e-05	0.000378089	0.81715	0.46235
1617	proliferation	MSTRG.20823.4	ENSMGAG00000009758	ANKRD2	cold	hot	0.35475	0.35475	0.000115553	0.000854771	0	0.35475
1618	proliferation	MSTRG.8987.2	ENSMGAG00000004885	MDH1	cold	hot	0.3547	0.3547	6.92315e-85	6.97508e-81	0	0.3547
1619	proliferation	MSTRG.9810.4	MSTRG.9810	AKAP12	control	hot	-0.3545	0.3545	2.31212e-05	0.000648049	0.83645	0.48195
1620	proliferation	MSTRG.32465.2	ENSMGAG00000005740	DNAJA1	cold	hot	-0.35445	0.35445	1.50614e-14	7.13528e-13	0.85005	0.4956
1621	proliferation	ENSMGAT00000006432	ENSMGAG00000005740	DNAJA1	cold	hot	0.35445	0.35445	1.56874e-14	7.39704e-13	0.14995	0.5044
1622	proliferation	MSTRG.2888.1	ENSMGAG00000018600	ENSMGAG00000018600	cold	hot	-0.3541	0.3541	1.23134e-05	0.0001206	0.65575	0.30165
1623	proliferation	ENSMGAT00000022034	ENSMGAG00000021683	TMX4	cold	hot	0.35365	0.35365	1.86975e-10	4.92705e-09	0	0.35365
1624	proliferation	MSTRG.21098.21	ENSMGAG00000011914	ALDH18A1	cold	hot	-0.3535	0.3535	0.000781687	0.00444441	0.3981	0.0446
1625	proliferation	MSTRG.6759.4	ENSMGAG00000009640	SHQ1	cold	hot	0.35345	0.35345	3.73275e-06	4.16935e-05	0.109	0.46245
1626	proliferation	MSTRG.9685.7	ENSMGAG00000012145	TTC13	cold	hot	-0.35345	0.35345	0.000105716	0.000789984	0.3671	0.01365
1627	proliferation	MSTRG.3838.1	ENSMGAG00000005648	ASPM	cold	hot	0.35345	0.35345	0.000426697	0.00265423	0.0677	0.42115
1628	proliferation	MSTRG.4164.3	ENSMGAG00000011832	AK4	cold	hot	-0.35335	0.35335	8.56739e-06	8.72177e-05	0.5982	0.24485
1629	proliferation	MSTRG.4389.3	MSTRG.4389	LOC104912473	cold	hot	0.3533	0.3533	1.60923e-06	1.96124e-05	0	0.3533
1630	proliferation	MSTRG.6597.8	MSTRG.6597	FLNB	cold	hot	0.3531	0.3531	1.04766e-06	1.32825e-05	0.0283	0.3814
1631	proliferation	MSTRG.17824.5	ENSMGAG00000011670	NUMB	cold	hot	0.3529	0.3529	1.94417e-09	4.27052e-08	0	0.3529
1632	proliferation	MSTRG.17824.5	ENSMGAG00000011670	NUMB	control	hot	0.3529	0.3529	5.64708e-11	8.23802e-09	0	0.3529
1633	proliferation	MSTRG.15709.2	ENSMGAG00000004745	UPF1	control	hot	-0.35285	0.35285	0.000153603	0.0032011	0.80635	0.4535
1634	proliferation	ENSMGAT00000028697	ENSMGAG00000006008	TRIP12	cold	hot	0.3528	0.3528	4.1011e-07	5.68604e-06	0	0.3528
1635	proliferation	MSTRG.19378.2	ENSMGAG00000011576	FYCO1	control	hot	0.35275	0.35275	3.54657e-05	0.000945597	0.36725	0.72
1636	proliferation	MSTRG.11846.13	MSTRG.11846	PHF20	cold	hot	0.35275	0.35275	5.10125e-28	1.06335e-25	0	0.35275
1637	proliferation	MSTRG.11307.1	ENSMGAG00000009074	ACSF2	cold	hot	-0.35265	0.35265	6.15095e-09	1.22877e-07	0.37705	0.0244
1638	proliferation	MSTRG.22647.1	MSTRG.22647		cold	hot	-0.35265	0.35265	1.50482e-05	0.000143389	0.35265	0
1639	proliferation	MSTRG.31998.4	MSTRG.31998	LOC104915112	cold	hot	0.3526	0.3526	0.00152504	0.00773786	0.4241	0.7767
1640	proliferation	MSTRG.12821.1	ENSMGAG00000021584	CKAP2L	cold	hot	-0.3525	0.3525	1.614e-06	1.96627e-05	0.71725	0.36475
1641	proliferation	MSTRG.20291.6	ENSMGAG00000012693	MBD5	control	hot	-0.3524	0.3524	0.000365025	0.00652424	0.67065	0.31825
1642	proliferation	MSTRG.116.3	MSTRG.116		cold	hot	-0.35235	0.35235	3.8083e-23	5.0046e-21	0.35235	0
1643	proliferation	MSTRG.4584.1	ENSMGAG00000021141	ENSMGAG00000021141	cold	hot	0.35235	0.35235	5.75389e-08	9.49298e-07	0.0388	0.39115
1644	proliferation	MSTRG.5516.3	ENSMGAG00000008331	ZFAND6	cold	hot	-0.35215	0.35215	5.1277e-25	8.07212e-23	0.35255	0.0004
1645	proliferation	ENSMGAT00000014025	ENSMGAG00000012449	SUPT5H	cold	hot	0.35195	0.35195	4.7077e-09	9.56895e-08	0.14755	0.4995
1646	proliferation	MSTRG.4882.2	ENSMGAG00000008099	HTR2B	cold	hot	-0.3519	0.3519	2.83303e-08	4.9755e-07	0.9641	0.6122
1647	proliferation	ENSMGAT00000001360	ENSMGAG00000001275	ZBTB48	control	hot	0.35155	0.35155	6.876e-05	0.00164311	0.0015	0.35305
1648	proliferation	MSTRG.11035.6	ENSMGAG00000004083	ENSMGAG00000004083	cold	hot	-0.35125	0.35125	5.23883e-06	5.64505e-05	0.41335	0.0621
1649	proliferation	MSTRG.16164.3	ENSMGAG00000008026	ENOPH1	cold	hot	-0.3511	0.3511	0.000145498	0.00104334	0.54905	0.19795
1650	proliferation	MSTRG.10979.6	ENSMGAG00000002080	MAP2K4	cold	hot	-0.35095	0.35095	0.00032641	0.00210088	0.62585	0.2749
1651	proliferation	MSTRG.19527.6	ENSMGAG00000001640	MCM3AP	cold	hot	0.3509	0.3509	2.00282e-07	2.95006e-06	0.0983	0.4492
1652	proliferation	MSTRG.15709.1	ENSMGAG00000004745	UPF1	control	hot	0.3509	0.3509	0.000162404	0.00335939	0.1918	0.5427
1653	proliferation	MSTRG.2974.1	MSTRG.2974	VWA8	cold	hot	0.35085	0.35085	3.1098e-08	5.41127e-07	0.4561	0.80695
1654	proliferation	MSTRG.3034.4	ENSMGAG00000015108	CDK8	cold	hot	0.3508	0.3508	4.22458e-07	5.84384e-06	0.23145	0.58225
1655	proliferation	MSTRG.19856.1	ENSMGAG00000021023	IGFBP5	control	hot	0.35075	0.35075	5.71113e-08	3.59261e-06	0.37075	0.7215
1656	proliferation	MSTRG.11544.2	MSTRG.11544	LOC116217345	control	hot	-0.35075	0.35075	8.448e-05	0.00193716	0.4779	0.12715
1657	proliferation	MSTRG.11544.1	MSTRG.11544	LOC116217345	control	hot	0.35075	0.35075	5.82118e-05	0.00142601	0.5221	0.87285
1658	proliferation	MSTRG.10775.10	ENSMGAG00000014068	IFT172	cold	hot	-0.3507	0.3507	3.78082e-06	4.21525e-05	0.68255	0.33185
1659	proliferation	MSTRG.1473.4	ENSMGAG00000013926	FKBP4	control	hot	-0.35065	0.35065	2.23523e-10	2.72814e-08	0.35065	0
1660	proliferation	ENSMGAT00000023026	ENSMGAG00000002041	CLIC4	cold	hot	-0.35055	0.35055	2.21001e-19	1.97043e-17	0.35055	0
1661	proliferation	ENSMGAT00000014784	ENSMGAG00000013140	GOLGA5	cold	control	0.35015	0.35015	1.90725e-05	0.00209516	0.0001	0.35025
1662	proliferation	ENSMGAT00000020729	ENSMGAG00000009987	RPAP3	cold	hot	0.35015	0.35015	0.00066014	0.00385039	0.0123	0.36245
1663	proliferation	ENSMGAT00000035978	ENSMGAG00000018439	EML4	cold	hot	-0.3501	0.3501	3.49015e-20	3.38109e-18	0.3501	0
1664	proliferation	ENSMGAT00000011759	ENSMGAG00000010491	GJC1	cold	hot	0.34995	0.34995	0.000127088	0.000925801	0.05885	0.4088
1665	proliferation	MSTRG.17243.3	MSTRG.17243	LOC104910974	cold	hot	0.3498	0.3498	0.000289854	0.00189885	0.14805	0.49785
1666	proliferation	ENSMGAT00000004419	ENSMGAG00000003932	PARP3	cold	hot	-0.34975	0.34975	0.00133084	0.00690313	0.6282	0.27845
1667	proliferation	MSTRG.20635.1	ENSMGAG00000006266	CAMK2G	cold	hot	0.3492	0.3492	7.1846e-14	3.11109e-12	0	0.3492
1668	proliferation	MSTRG.20635.1	ENSMGAG00000006266	CAMK2G	control	hot	0.3492	0.3492	5.47372e-13	1.19006e-10	0	0.3492
1669	proliferation	ENSMGAT00000009096	ENSMGAG00000008112	HELQ	cold	hot	-0.34905	0.34905	1.93831e-06	2.31198e-05	0.84955	0.5005
1670	proliferation	MSTRG.13068.5	ENSMGAG00000004958	ZBTB8OS	cold	hot	-0.349	0.349	7.54204e-12	2.46708e-10	0.8052	0.4562
1671	proliferation	ENSMGAT00000037021	ENSMGAG00000012413	SLC35F5	cold	hot	-0.3489	0.3489	1.21986e-06	1.51917e-05	0.3555	0.0066
1672	proliferation	ENSMGAT00000021699	ENSMGAG00000019643	ZFYVE21	cold	hot	0.3489	0.3489	9.17156e-09	1.7668e-07	0.24335	0.59225
1673	proliferation	MSTRG.8127.3	ENSMGAG00000008355	EIF4ENIF1	cold	hot	0.34875	0.34875	0.00101719	0.00552317	0.0103	0.35905
1674	proliferation	MSTRG.16222.4	ENSMGAG00000007149	USO1	cold	hot	-0.3486	0.3486	3.34921e-05	0.000287994	0.40175	0.05315
1675	proliferation	ENSMGAT00000004385	ENSMGAG00000003925	UBE2G2	cold	hot	-0.3485	0.3485	9.00473e-10	2.10006e-08	0.81095	0.46245
1676	proliferation	ENSMGAT00000020242	ENSMGAG00000016947	TMEM250	cold	hot	-0.3484	0.3484	3.72953e-37	1.4269e-34	0.3484	0
1677	proliferation	ENSMGAT00000002316	ENSMGAG00000002069	RECK	cold	hot	0.3483	0.3483	1.09832e-05	0.000108521	0.05135	0.39965
1678	proliferation	MSTRG.16766.5	ENSMGAG00000012591	LDB2	control	hot	-0.34815	0.34815	1.72448e-08	1.23433e-06	0.34865	0.0005
1679	proliferation	MSTRG.8841.5	ENSMGAG00000002705	MALL	control	hot	0.34815	0.34815	1.18975e-05	0.00037421	0.11095	0.4591
1680	proliferation	ENSMGAT00000012264	ENSMGAG00000010934	SELENOT	cold	hot	0.3477	0.3477	1.11531e-17	8.02624e-16	0.28735	0.63505
1681	proliferation	MSTRG.5108.1	ENSMGAG00000010934	SELENOT	cold	hot	-0.3477	0.3477	1.08227e-17	7.82573e-16	0.71265	0.36495
1682	proliferation	ENSMGAT00000001036	ENSMGAG00000000963	TJP3	cold	hot	0.34765	0.34765	0.000942238	0.00518557	0.23305	0.5807
1683	proliferation	ENSMGAT00000000773	ENSMGAG00000000749	LOC100538959	cold	hot	0.34765	0.34765	3.19449e-10	8.11374e-09	0.3578	0.70545
1684	proliferation	MSTRG.12720.1	ENSMGAG00000000749	LOC100538959	cold	hot	-0.34765	0.34765	3.41985e-10	8.63534e-09	0.6422	0.29455
1685	proliferation	ENSMGAT00000035994	ENSMGAG00000012710	CYRIB	cold	hot	-0.3476	0.3476	2.05524e-09	4.48193e-08	0.40455	0.05695
1686	proliferation	MSTRG.18597.2	ENSMGAG00000021127	ENSMGAG00000021127	cold	hot	0.3476	0.3476	8.49296e-06	8.65767e-05	0.0789	0.4265
1687	proliferation	MSTRG.1160.3	ENSMGAG00000021826	ENSMGAG00000021826	cold	hot	0.34735	0.34735	2.47649e-09	5.3162e-08	0	0.34735
1688	proliferation	ENSMGAT00000012995	ENSMGAG00000011570	IKBIP	cold	hot	0.3473	0.3473	3.54469e-16	2.09664e-14	0.09935	0.44665
1689	proliferation	ENSMGAT00000013272	ENSMGAG00000011806	RAVER2	cold	hot	0.34725	0.34725	1.12463e-09	2.58102e-08	0	0.34725
1690	proliferation	MSTRG.8061.2	ENSMGAG00000004639	DIABLO	cold	hot	-0.34715	0.34715	8.85061e-07	1.13979e-05	0.4106	0.06345
1691	proliferation	MSTRG.8209.1	ENSMGAG00000006964	PITPNB	control	hot	-0.3471	0.3471	2.8101e-16	1.14783e-13	0.4386	0.0915
1692	proliferation	MSTRG.12538.3	ENSMGAG00000006930	ZNF362	cold	hot	-0.3471	0.3471	7.33225e-11	2.05773e-09	0.3471	0
1693	proliferation	MSTRG.10354.3	ENSMGAG00000019983	ENSMGAG00000019983	control	hot	-0.34705	0.34705	5.40017e-06	0.000190373	0.67	0.32295
1694	proliferation	ENSMGAT00000015033	ENSMGAG00000013352	DCBLD1	cold	hot	0.347	0.347	0.000553286	0.00331084	0.12305	0.47005
1695	proliferation	ENSMGAT00000027344	ENSMGAG00000010808	HSP90AB1	cold	hot	0.347	0.347	6.91802e-57	8.04219e-54	0	0.347
1696	proliferation	ENSMGAT00000030977	ENSMGAG00000013874	PHF3	cold	hot	0.347	0.347	3.91562e-24	5.66266e-22	0.0002	0.3472
1697	proliferation	MSTRG.4164.2	ENSMGAG00000011832	AK4	cold	hot	0.34685	0.34685	8.01417e-06	8.23905e-05	0.4018	0.74865
1698	proliferation	MSTRG.14806.5	ENSMGAG00000021621	ASXL3	cold	hot	0.3467	0.3467	3.69426e-11	1.08723e-09	0.0109	0.3576
1699	proliferation	ENSMGAT00000032927	ENSMGAG00000002911	RAD54L2	control	hot	0.34655	0.34655	1.03663e-06	4.61588e-05	0.0789	0.42545
1700	proliferation	MSTRG.482.4	ENSMGAG00000009541	TMEM117	cold	hot	-0.34615	0.34615	7.51488e-08	1.21011e-06	0.49205	0.1459
1701	proliferation	ENSMGAT00000010259	ENSMGAG00000009131	RTFDC1	control	hot	-0.3459	0.3459	1.55e-14	4.47964e-12	0.9471	0.6012
1702	proliferation	ENSMGAT00000028697	ENSMGAG00000006008	TRIP12	control	hot	0.3459	0.3459	4.26878e-07	2.12641e-05	0.0069	0.3528
1703	proliferation	MSTRG.13890.1	ENSMGAG00000002099	SPOP	control	hot	-0.34585	0.34585	3.82089e-09	3.26053e-07	0.7603	0.41445
1704	proliferation	MSTRG.8530.2	ENSMGAG00000003049	TNC	cold	hot	-0.34585	0.34585	0.000330618	0.0021242	0.83695	0.4911
1705	proliferation	MSTRG.4991.1	ENSMGAG00000010017	NCEH1	cold	hot	-0.3457	0.3457	1.13257e-05	0.00011165	0.5788	0.2331
1706	proliferation	MSTRG.4095.6	ENSMGAG00000008940	SYDE2	cold	hot	0.34565	0.34565	2.51219e-12	8.847e-11	0	0.34565
1707	proliferation	MSTRG.15571.4	ENSMGAG00000001547	DUS3L	cold	hot	-0.3453	0.3453	2.41592e-08	4.29537e-07	0.4568	0.1115
1708	proliferation	MSTRG.7083.1	ENSMGAG00000007540	MAPK9	cold	control	0.34525	0.34525	0.000110742	0.00814019	0	0.34525
1709	proliferation	ENSMGAT00000005524	ENSMGAG00000004943	ZBTB8B	cold	hot	-0.34515	0.34515	0.00149695	0.00761447	0.74475	0.3996
1710	proliferation	ENSMGAT00000015101	ENSMGAG00000013417	XRCC3	cold	hot	0.34505	0.34505	2.70885e-11	8.11448e-10	0.1723	0.51735
1711	proliferation	MSTRG.18728.4	ENSMGAG00000005070	UBE3C	control	hot	-0.345	0.345	9.54805e-09	7.31262e-07	0.43095	0.08595
1712	proliferation	MSTRG.20787.2	ENSMGAG00000009201	LOC104911979	control	hot	-0.345	0.345	9.19443e-05	0.00208337	0.345	0
1713	proliferation	MSTRG.3321.2	ENSMGAG00000015184	CCDC82	control	hot	-0.34495	0.34495	0.000379939	0.00675925	0.34495	0
1714	proliferation	MSTRG.15567.1	ENSMGAG00000001671	MLLT1	cold	hot	0.34495	0.34495	9.21762e-06	9.28527e-05	0.5432	0.88815
1715	proliferation	MSTRG.7485.1	ENSMGAG00000006901	GNPTG	cold	hot	-0.34485	0.34485	4.05557e-46	2.72399e-43	1	0.65515
1716	proliferation	MSTRG.74.2	ENSMGAG00000003275	MEST	cold	control	-0.34485	0.34485	5.06118e-06	0.00072788	1	0.65515
1717	proliferation	ENSMGAT00000007742	ENSMGAG00000006901	GNPTG	cold	hot	0.34485	0.34485	8.76267e-44	5.29703e-41	0	0.34485
1718	proliferation	MSTRG.9517.1	ENSMGAG00000011043	ABCC10	cold	hot	-0.3448	0.3448	0.00124504	0.00653092	0.7233	0.3785
1719	proliferation	MSTRG.18665.2	ENSMGAG00000002896	KIF9	cold	hot	-0.34475	0.34475	0.0014584	0.00745825	0.48755	0.1428
1720	proliferation	ENSMGAT00000026673	ENSMGAG00000014809	IL1R1	cold	hot	0.3446	0.3446	7.7551e-05	0.000602101	0.16025	0.50485
1721	proliferation	ENSMGAT00000016220	ENSMGAG00000014428	DCAF6	cold	hot	-0.34445	0.34445	0.00138059	0.00712209	0.5207	0.17625
1722	proliferation	MSTRG.3791.3	ENSMGAG00000006153	FAM102B	cold	control	0.34445	0.34445	2.44687e-05	0.00248548	0	0.34445
1723	proliferation	MSTRG.18186.2	ENSMGAG00000012964	SEL1L	cold	hot	-0.34445	0.34445	0.000988052	0.00539091	0.76785	0.4234
1724	proliferation	MSTRG.13822.4	ENSMGAG00000009586	ENSMGAG00000009586	cold	hot	0.34435	0.34435	3.62662e-10	9.09665e-09	0	0.34435
1725	proliferation	MSTRG.31174.6	ENSMGAG00000008415	KIAA1328	cold	hot	0.3442	0.3442	9.23662e-11	2.56361e-09	0.0816	0.4258
1726	proliferation	MSTRG.2000.3	MSTRG.2000	RCAN1	cold	hot	0.344	0.344	5.03146e-06	5.45075e-05	0.3917	0.7357
1727	proliferation	ENSMGAT00000025210	ENSMGAG00000020202	EIF5A2	cold	hot	-0.344	0.344	5.14163e-83	3.88514e-79	0.5469	0.2029
1728	proliferation	ENSMGAT00000035750	ENSMGAG00000012964	SEL1L	cold	hot	0.3438	0.3438	0.000710379	0.00409599	0.21555	0.55935
1729	proliferation	ENSMGAT00000001816	ENSMGAG00000001664	LOC100547495	cold	hot	0.3437	0.3437	1.22721e-14	5.91584e-13	0	0.3437
1730	proliferation	MSTRG.12858.1	ENSMGAG00000001425	SLC9A1	cold	hot	-0.3435	0.3435	1.05466e-06	1.33545e-05	0.98635	0.64285
1731	proliferation	MSTRG.18954.3	MSTRG.18954	LOC100543207	control	hot	-0.34325	0.34325	1.20684e-20	1.0874e-17	0.34325	0
1732	proliferation	MSTRG.9181.6	ENSMGAG00000007701	MCM8	cold	hot	-0.3432	0.3432	0.000257887	0.00171612	0.5452	0.202
1733	proliferation	ENSMGAT00000033866	ENSMGAG00000012952	LOC100539811	cold	hot	0.34305	0.34305	7.89694e-09	1.54389e-07	0.5305	0.87355
1734	proliferation	ENSMGAT00000014574	ENSMGAG00000012952	LOC100539811	cold	hot	-0.34305	0.34305	1.20943e-08	2.27615e-07	0.4695	0.12645
1735	proliferation	MSTRG.21344.5	ENSMGAG00000003518	MAP7D3	cold	hot	-0.34295	0.34295	5.74751e-07	7.70029e-06	0.34295	0
1736	proliferation	ENSMGAT00000035999	ENSMGAG00000003275	MEST	cold	hot	0.3428	0.3428	2.0206e-05	0.000185109	0	0.3428
1737	proliferation	MSTRG.21550.4	ENSMGAG00000007669	TMEM255A	cold	hot	-0.3427	0.3427	0.000414622	0.00258818	0.91025	0.56755
1738	proliferation	MSTRG.20739.5	MSTRG.20739	LOC104911971	cold	control	0.3427	0.3427	4.80694e-06	0.000701484	0.0018	0.3445
1739	proliferation	ENSMGAT00000030400	ENSMGAG00000003498	FHL1	cold	hot	0.3426	0.3426	1.91702e-08	3.47999e-07	0.36955	0.71215
1740	proliferation	MSTRG.4269.3	ENSMGAG00000011210	ZYG11B	cold	hot	-0.3426	0.3426	2.21094e-09	4.79037e-08	0.7958	0.4532
1741	proliferation	ENSMGAT00000033196	ENSMGAG00000011420	LOC100539357	cold	control	0.3425	0.3425	3.96193e-05	0.00357414	0.01875	0.36125
1742	proliferation	MSTRG.7224.8	ENSMGAG00000008873	slc22a5	cold	hot	0.34245	0.34245	0.000677233	0.00394324	0.0314	0.37385
1743	proliferation	ENSMGAT00000002355	ENSMGAG00000002142	DBR1	cold	hot	0.34235	0.34235	0.00106598	0.00574625	0.2596	0.60195
1744	proliferation	ENSMGAT00000005721	ENSMGAG00000005082	RAF1	cold	hot	0.3423	0.3423	7.69515e-26	1.31405e-23	0	0.3423
1745	proliferation	MSTRG.16370.2	ENSMGAG00000005577	SMARCAD1	cold	hot	0.3423	0.3423	3.76438e-26	6.65371e-24	0	0.3423
1746	proliferation	MSTRG.16370.2	ENSMGAG00000005577	SMARCAD1	control	hot	0.3423	0.3423	4.02204e-24	5.13397e-21	0	0.3423
1747	proliferation	ENSMGAT00000035573	ENSMGAG00000011208	DYNC1LI1	cold	hot	-0.34225	0.34225	6.96297e-05	0.000549048	0.54515	0.2029
1748	proliferation	MSTRG.9569.3	ENSMGAG00000010691	GLO1	cold	hot	-0.3422	0.3422	1.76325e-15	9.36627e-14	0.3756	0.0334
1749	proliferation	MSTRG.2593.1	ENSMGAG00000014868	ARHGEF7	cold	hot	-0.34215	0.34215	2.67933e-07	3.85265e-06	0.77925	0.4371
1750	proliferation	MSTRG.7843.13	ENSMGAG00000018361	IQCK	cold	hot	-0.3421	0.3421	7.5186e-10	1.78095e-08	0.35015	0.00805
1751	proliferation	MSTRG.5571.4	ENSMGAG00000009164	IGF1R	cold	hot	-0.34205	0.34205	9.20047e-05	0.000699407	0.759	0.41695
1752	proliferation	MSTRG.1468.5	ENSMGAG00000013924	FOXM1	control	hot	-0.342	0.342	1.95781e-05	0.000565292	0.47985	0.13785
1753	proliferation	MSTRG.20283.1	ENSMGAG00000012694	KIF5C	control	hot	-0.342	0.342	7.56956e-05	0.00176883	0.5805	0.2385
1754	proliferation	MSTRG.13189.7	ENSMGAG00000001112	PRDM10	cold	hot	0.34185	0.34185	3.76339e-12	1.2882e-10	0.06515	0.407
1755	proliferation	ENSMGAT00000013441	ENSMGAG00000011955	VTI1B	control	hot	-0.34185	0.34185	1.02231e-16	4.60567e-14	0.7098	0.36795
1756	proliferation	MSTRG.9569.2	ENSMGAG00000010691	GLO1	cold	hot	0.3417	0.3417	1.23051e-15	6.67724e-14	0.6244	0.9661
1757	proliferation	MSTRG.19657.3	ENSMGAG00000021867	NABP1	cold	hot	-0.3416	0.3416	0.000146934	0.00105214	0.8627	0.5211
1758	proliferation	ENSMGAT00000002212	ENSMGAG00000002032	PLEKHJ1	cold	hot	0.3415	0.3415	3.74631e-14	1.69003e-12	0	0.3415
1759	proliferation	MSTRG.4862.5	ENSMGAG00000007676	PCYT1A	control	hot	-0.34135	0.34135	0.000522979	0.00871679	0.56185	0.2205
1760	proliferation	MSTRG.4907.1	ENSMGAG00000008475	EIF4E2	cold	hot	-0.34135	0.34135	2.15059e-23	2.88896e-21	0.7985	0.45715
1761	proliferation	MSTRG.4859.1	MSTRG.4859	LOC100549525	cold	hot	0.34135	0.34135	0.000216903	0.00147493	0.25205	0.5934
1762	proliferation	ENSMGAT00000015439	ENSMGAG00000013724	CYB5R4	cold	hot	0.34135	0.34135	0.000380162	0.00239883	0.4752	0.81655
1763	proliferation	MSTRG.17622.2	ENSMGAG00000011333	LOC100542633	cold	hot	-0.34115	0.34115	5.16785e-05	0.000421753	0.4564	0.11525
1764	proliferation	MSTRG.32150.1	MSTRG.32150	NREP	cold	hot	0.34115	0.34115	4.69655e-05	0.000388594	0.19845	0.5396
1765	proliferation	MSTRG.32150.2	MSTRG.32150	LOC104915171	cold	hot	-0.34115	0.34115	4.63954e-05	0.000384508	0.80155	0.4604
1766	proliferation	MSTRG.8899.4	ENSMGAG00000021790	LOC104909483	cold	hot	0.341	0.341	0.00167322	0.00835506	0.1597	0.5007
1767	proliferation	ENSMGAT00000005906	ENSMGAG00000005264	SERPINF1	cold	control	0.34095	0.34095	7.59969e-06	0.000970999	0.4738	0.81475
1768	proliferation	MSTRG.8707.5	ENSMGAG00000003157	CAMSAP1	cold	hot	-0.34075	0.34075	0.000691069	0.00401221	0.9076	0.56685
1769	proliferation	MSTRG.19378.3	ENSMGAG00000011576	FYCO1	cold	hot	-0.3406	0.3406	0.000155623	0.00110571	0.4454	0.1048
1770	proliferation	MSTRG.4467.7	ENSMGAG00000000835	ENSMGAG00000000835	cold	hot	0.3406	0.3406	1.37803e-09	3.11294e-08	0	0.3406
1771	proliferation	MSTRG.30984.1	ENSMGAG00000010253	CIRBP	cold	hot	0.34055	0.34055	3.043e-13	1.22144e-11	0.0067	0.34725
1772	proliferation	MSTRG.17835.1	ENSMGAG00000011759	SIPA1L1	cold	hot	0.3402	0.3402	1.0744e-08	2.04237e-07	0.009	0.3492
1773	proliferation	MSTRG.1513.1	ENSMGAG00000014170	LOC100544165	cold	hot	0.3402	0.3402	0.000215717	0.00146815	0.05585	0.39605
1774	proliferation	ENSMGAT00000019324	ENSMGAG00000007716	FAM21C	cold	hot	-0.3401	0.3401	5.69317e-06	6.07184e-05	0.3401	0
1775	proliferation	MSTRG.12526.1	ENSMGAG00000007331	USP48	cold	hot	0.34005	0.34005	8.60442e-17	5.55702e-15	0.1283	0.46835
1776	proliferation	MSTRG.15643.2	ENSMGAG00000002775	UBXN6	cold	hot	-0.33995	0.33995	9.7573e-05	0.000736365	0.4045	0.06455
1777	proliferation	MSTRG.29346.1	MSTRG.29346	LOC121113324	cold	hot	-0.33995	0.33995	6.60863e-06	6.94356e-05	0.5837	0.24375
1778	proliferation	MSTRG.9508.10	ENSMGAG00000011074	LOC100542113	cold	hot	-0.3399	0.3399	0.000446761	0.00276142	0.69225	0.35235
1779	proliferation	MSTRG.11217.6	ENSMGAG00000019554	FAM104B	cold	hot	-0.33975	0.33975	0.000547644	0.00328163	0.68555	0.3458
1780	proliferation	MSTRG.4802.4	ENSMGAG00000001911	SCLY	cold	hot	0.33975	0.33975	4.18664e-24	6.02577e-22	0.0022	0.34195
1781	proliferation	ENSMGAT00000008649	ENSMGAG00000007713	POLG2	cold	hot	-0.33955	0.33955	0.0014411	0.00738758	0.7544	0.41485
1782	proliferation	MSTRG.21958.5	MSTRG.21958	LOC104909205	cold	hot	0.33955	0.33955	3.00146e-14	1.36831e-12	0.09155	0.4311
1783	proliferation	MSTRG.881.1	ENSMGAG00000012417	KDELR3	cold	hot	0.3395	0.3395	1.31031e-10	3.54559e-09	0.00135	0.34085
1784	proliferation	ENSMGAT00000003170	ENSMGAG00000002857	FAM192A	cold	hot	0.3394	0.3394	8.15865e-70	2.24178e-66	0	0.3394
1785	proliferation	MSTRG.6014.1	ENSMGAG00000002857	FAM192A	cold	hot	-0.3394	0.3394	1.76602e-72	5.93088e-69	1	0.6606
1786	proliferation	MSTRG.7083.1	ENSMGAG00000007540	MAPK9	cold	hot	0.33935	0.33935	0.00114355	0.00608517	0	0.33935
1787	proliferation	ENSMGAT00000011612	ENSMGAG00000010361	SOCS5	cold	hot	0.33925	0.33925	4.12678e-05	0.000346863	0.173	0.51225
1788	proliferation	MSTRG.9367.1	ENSMGAG00000010361	SOCS5	cold	hot	-0.33925	0.33925	3.68912e-05	0.000314183	0.827	0.48775
1789	proliferation	MSTRG.8558.7	ENSMGAG00000003642	ST6GALNAC6	cold	hot	0.33915	0.33915	2.57127e-17	1.77841e-15	0	0.33915
1790	proliferation	MSTRG.15675.1	ENSMGAG00000004036	GATAD2A	cold	hot	0.33905	0.33905	3.80863e-06	4.24312e-05	0.1718	0.51085
1791	proliferation	MSTRG.15672.2	ENSMGAG00000020218	GTPBP3	cold	hot	0.339	0.339	6.14194e-07	8.18519e-06	0.25995	0.59895
1792	proliferation	ENSMGAT00000021252	ENSMGAG00000014868	ARHGEF7	cold	hot	0.339	0.339	7.84363e-07	1.02011e-05	0	0.339
1793	proliferation	ENSMGAT00000017848	ENSMGAG00000015934	TMEM177	cold	hot	0.33895	0.33895	2.29573e-11	6.94578e-10	0.123	0.46195
1794	proliferation	MSTRG.21471.4	ENSMGAG00000005987	ABCB7	cold	hot	-0.3387	0.3387	0.00168159	0.00839128	0.7138	0.3751
1795	proliferation	MSTRG.2835.3	ENSMGAG00000015044	COG6	control	hot	-0.33865	0.33865	2.32363e-10	2.82478e-08	0.33865	0
1796	proliferation	MSTRG.21397.1	ENSMGAG00000004934	CLCN5	cold	hot	0.33865	0.33865	3.11932e-05	0.000270458	0.16295	0.5016
1797	proliferation	MSTRG.10103.2	ENSMGAG00000013320	HSF2	cold	hot	-0.33855	0.33855	5.62269e-17	3.73109e-15	0.4803	0.14175
1798	proliferation	ENSMGAT00000022573	ENSMGAG00000018677	XRCC4	cold	hot	0.3385	0.3385	1.30544e-07	2.00799e-06	0.37625	0.71475
1799	proliferation	ENSMGAT00000036475	ENSMGAG00000002304	RFWD2	cold	hot	0.3385	0.3385	4.82952e-09	9.78367e-08	0	0.3385
1800	proliferation	ENSMGAT00000031415	ENSMGAG00000021684	PITX2	cold	hot	-0.3384	0.3384	0.000242234	0.00162592	0.9058	0.5674
1801	proliferation	MSTRG.3838.3	ENSMGAG00000005648	ASPM	cold	hot	-0.33835	0.33835	0.000383474	0.00241771	0.915	0.57665
1802	proliferation	MSTRG.17436.2	MSTRG.17436	LOC100550744	cold	hot	0.3383	0.3383	2.2891e-11	6.93267e-10	0	0.3383
1803	proliferation	MSTRG.16820.1	ENSMGAG00000012712	STX18	cold	hot	0.33825	0.33825	6.08689e-16	3.4582e-14	0.11265	0.4509
1804	proliferation	MSTRG.7734.1	MSTRG.7734	SUN1	cold	hot	0.33815	0.33815	0.00109645	0.00587904	0.2478	0.58595
1805	proliferation	MSTRG.11466.13	ENSMGAG00000003398	CUX1	cold	hot	-0.3381	0.3381	1.60607e-05	0.000151794	0.3959	0.0578
1806	proliferation	MSTRG.32355.2	ENSMGAG00000008253	CCNH	cold	hot	-0.3379	0.3379	0.000450503	0.0027783	0.5696	0.2317
1807	proliferation	MSTRG.8070.7	ENSMGAG00000004874	KNTC1	control	hot	0.3378	0.3378	1.43925e-05	0.000439594	0.22255	0.56035
1808	proliferation	ENSMGAT00000011040	ENSMGAG00000009853	NAAA	cold	control	0.3377	0.3377	2.4375e-05	0.00248508	0	0.3377
1809	proliferation	MSTRG.745.4	ENSMGAG00000011777	WDR91	cold	hot	-0.33765	0.33765	4.28056e-05	0.000358493	0.62445	0.2868
1810	proliferation	MSTRG.17819.6	ENSMGAG00000011659	DNAL1	cold	hot	-0.33745	0.33745	5.29957e-11	1.5097e-09	0.67835	0.3409
1811	proliferation	ENSMGAT00000014308	ENSMGAG00000012712	STX18	cold	hot	-0.33735	0.33735	4.83875e-16	2.80712e-14	0.8712	0.53385
1812	proliferation	MSTRG.6368.1	ENSMGAG00000000834	GLT8D1	cold	hot	-0.3372	0.3372	1.77603e-10	4.71295e-09	0.70165	0.36445
1813	proliferation	MSTRG.29766.2	ENSMGAG00000022375	MYG1	cold	control	0.33685	0.33685	0.000124398	0.00890221	0.0001	0.33695
1814	proliferation	MSTRG.20029.3	ENSMGAG00000019209	ENSMGAG00000019209	cold	hot	-0.3368	0.3368	0.00165986	0.00830479	0.3468	0.01
1815	proliferation	MSTRG.17288.1	MSTRG.17288	SBF2	cold	hot	0.33675	0.33675	1.8474e-06	2.21402e-05	0	0.33675
1816	proliferation	MSTRG.9426.4	ENSMGAG00000011369	MEMO1	cold	hot	-0.33655	0.33655	0.00105512	0.00569787	0.8483	0.51175
1817	proliferation	ENSMGAT00000036828	ENSMGAG00000020371	ENSMGAG00000020371	cold	hot	-0.33655	0.33655	3.03702e-28	6.37457e-26	0.33655	0
1818	proliferation	MSTRG.9686.3	ENSMGAG00000012151	ARV1	cold	hot	0.3365	0.3365	0.000316043	0.00204198	0.0722	0.4087
1819	proliferation	MSTRG.18712.1	ENSMGAG00000004579	PRKAG2	cold	hot	0.3365	0.3365	3.10241e-05	0.000269223	0.1239	0.4604
1820	proliferation	MSTRG.2143.8	ENSMGAG00000014607	CASK	cold	hot	-0.33645	0.33645	2.67196e-06	3.08951e-05	0.5062	0.16975
1821	proliferation	MSTRG.6891.2	ENSMGAG00000002002	FCHSD1	cold	hot	0.33635	0.33635	0.00015249	0.00108626	0.3482	0.68455
1822	proliferation	MSTRG.6590.4	ENSMGAG00000006481	DENND6A	cold	hot	-0.33625	0.33625	2.1686e-08	3.88997e-07	0.3448	0.00855
1823	proliferation	MSTRG.17252.2	MSTRG.17252	LOC104910975	cold	hot	-0.33625	0.33625	4.95328e-05	0.000406829	0.68125	0.345
1824	proliferation	MSTRG.27963.6	MSTRG.27963	LOC121108936	cold	hot	-0.3362	0.3362	9.72913e-17	6.1908e-15	0.3362	0
1825	proliferation	MSTRG.5516.4	ENSMGAG00000008331	ZFAND6	cold	hot	0.336	0.336	2.19302e-07	3.19904e-06	0.25615	0.59215
1826	proliferation	MSTRG.32171.9	ENSMGAG00000006847	PPIP5K2	cold	hot	-0.33595	0.33595	3.97064e-08	6.79188e-07	0.6438	0.30785
1827	proliferation	MSTRG.20340.3	ENSMGAG00000018705	LOC104911845	cold	control	0.33585	0.33585	0.000137291	0.00968519	0	0.33585
1828	proliferation	MSTRG.12351.3	ENSMGAG00000001603	DFFB	cold	hot	0.33575	0.33575	2.39655e-13	9.74911e-12	0.0056	0.34135
1829	proliferation	ENSMGAT00000037304	ENSMGAG00000021397	DGCR2	cold	hot	0.3355	0.3355	8.77247e-17	5.65347e-15	0	0.3355
1830	proliferation	MSTRG.8188.2	ENSMGAG00000021397	DGCR2	cold	hot	-0.3355	0.3355	9.92206e-18	7.24383e-16	1	0.6645
1831	proliferation	MSTRG.13567.1	ENSMGAG00000000674	TEAD3	cold	hot	-0.33545	0.33545	0.000886749	0.00493657	0.5086	0.17315
1832	proliferation	MSTRG.31645.1	ENSMGAG00000020183	S100Z	cold	hot	-0.3354	0.3354	0.000917969	0.00508068	0.53865	0.20325
1833	proliferation	ENSMGAT00000021855	ENSMGAG00000020183	S100Z	cold	hot	0.3354	0.3354	0.000695248	0.00402873	0.46135	0.79675
1834	proliferation	MSTRG.16890.5	ENSMGAG00000012986	MFSD10	cold	hot	-0.3354	0.3354	0.000452515	0.0027873	0.3939	0.0585
1835	proliferation	MSTRG.2233.2	ENSMGAG00000014697	LOC100542208	cold	hot	-0.33525	0.33525	0.000270108	0.00178604	0.6562	0.32095
1836	proliferation	MSTRG.11016.6	ENSMGAG00000003707	WDR45B	cold	hot	-0.33515	0.33515	0.00138154	0.00712578	0.5688	0.23365
1837	proliferation	MSTRG.10978.8	ENSMGAG00000002134	ELAC2	cold	hot	-0.3351	0.3351	5.33126e-05	0.000433398	0.5742	0.2391
1838	proliferation	MSTRG.8965.1	MSTRG.8965	LOC104909504	cold	hot	0.335	0.335	8.05326e-06	8.27361e-05	0.61605	0.95105
1839	proliferation	MSTRG.8965.2	MSTRG.8965	LOC104909504	cold	hot	-0.335	0.335	1.51477e-05	0.00014411	0.38395	0.04895
1840	proliferation	MSTRG.5178.6	ENSMGAG00000001915	NEO1	control	hot	-0.33495	0.33495	5.73507e-05	0.0014078	0.63185	0.2969
1841	proliferation	ENSMGAT00000004079	ENSMGAG00000003641	BARD1	cold	hot	0.3349	0.3349	0.00110018	0.00589592	0.12075	0.45565
1842	proliferation	MSTRG.19592.2	ENSMGAG00000003641	BARD1	cold	hot	-0.3349	0.3349	0.00101228	0.00550299	0.87925	0.54435
1843	proliferation	MSTRG.9552.4	ENSMGAG00000010808	HSP90AB1	cold	hot	-0.3349	0.3349	0.00057513	0.00341894	0.6132	0.2783
1844	proliferation	MSTRG.7842.4	ENSMGAG00000009899	GPRC5B	control	hot	-0.33485	0.33485	0.000554733	0.00911088	0.7242	0.38935
1845	proliferation	MSTRG.31282.1	ENSMGAG00000020520	SUB1	control	hot	0.3348	0.3348	4.97083e-09	4.13808e-07	0.365	0.6998
1846	proliferation	ENSMGAT00000014166	ENSMGAG00000012593	TAB2	cold	hot	0.33475	0.33475	2.79876e-14	1.28365e-12	0	0.33475
1847	proliferation	MSTRG.9792.1	ENSMGAG00000012593	TAB2	cold	hot	-0.33475	0.33475	1.14698e-14	5.55566e-13	1	0.66525
1848	proliferation	MSTRG.9175.5	ENSMGAG00000007494	MAP4K3	cold	hot	-0.33465	0.33465	0.000396683	0.00249215	0.5501	0.21545
1849	proliferation	MSTRG.15862.11	ENSMGAG00000017234	NEK1	cold	hot	-0.33455	0.33455	4.48212e-05	0.000373716	0.467	0.13245
1850	proliferation	MSTRG.1756.3	ENSMGAG00000014412	ARL13B	cold	hot	0.33455	0.33455	2.16723e-05	0.000197066	0.0384	0.37295
1851	proliferation	MSTRG.10715.1	ENSMGAG00000014029	ENSMGAG00000014029	control	hot	0.33455	0.33455	5.81875e-05	0.00142601	0.2914	0.62595
1852	proliferation	MSTRG.17252.1	MSTRG.17252	LOC104910975	cold	hot	0.3345	0.3345	6.1717e-05	0.000494145	0.31875	0.65325
1853	proliferation	MSTRG.4985.1	ENSMGAG00000009873	ZMAT3	cold	hot	0.33445	0.33445	2.80434e-05	0.000247839	0.0766	0.41105
1854	proliferation	MSTRG.19347.1	ENSMGAG00000011309	GGCT	cold	hot	0.3342	0.3342	0.000130494	0.000946531	0.17315	0.50735
1855	proliferation	ENSMGAT00000016438	ENSMGAG00000014613	MED14	cold	hot	0.3341	0.3341	6.11235e-08	1.00242e-06	0	0.3341
1856	proliferation	MSTRG.17659.1	ENSMGAG00000011088	CRY2	cold	hot	0.33395	0.33395	7.11983e-05	0.000559243	0.0887	0.42265
1857	proliferation	ENSMGAT00000008345	ENSMGAG00000007427	NSUN6	cold	hot	0.33395	0.33395	0.00176264	0.00872944	0.2638	0.59775
1858	proliferation	MSTRG.19098.1	ENSMGAG00000007427	NSUN6	cold	hot	-0.33395	0.33395	0.00171222	0.00852162	0.7362	0.40225
1859	proliferation	MSTRG.5024.3	ENSMGAG00000010302	MECOM	cold	hot	0.3337	0.3337	0.000344104	0.00219884	0.1314	0.4651
1860	proliferation	MSTRG.15927.3	ENSMGAG00000003975	PRMT9	control	hot	0.33365	0.33365	4.77372e-05	0.00121062	0.1246	0.45825
1861	proliferation	MSTRG.881.1	ENSMGAG00000012417	KDELR3	control	hot	0.33355	0.33355	0.00023482	0.00453576	0.0073	0.34085
1862	proliferation	MSTRG.15910.3	ENSMGAG00000003763	MMAA	cold	hot	-0.33345	0.33345	7.22612e-05	0.000565974	0.39855	0.0651
1863	proliferation	ENSMGAT00000004811	ENSMGAG00000004311	LPCAT2	cold	hot	0.33325	0.33325	0.00194664	0.00950673	0.1173	0.45055
1864	proliferation	MSTRG.9792.1	ENSMGAG00000012593	TAB2	control	hot	-0.3332	0.3332	2.07853e-16	8.7227e-14	0.99845	0.66525
1865	proliferation	MSTRG.12517.7	ENSMGAG00000018056	ENSMGAG00000018056	control	hot	0.3332	0.3332	2.28078e-06	9.10975e-05	0.11675	0.44995
1866	proliferation	ENSMGAT00000014166	ENSMGAG00000012593	TAB2	control	hot	0.3332	0.3332	1.21325e-15	4.53266e-13	0.00155	0.33475
1867	proliferation	ENSMGAT00000000848	ENSMGAG00000000830	NTAN1	cold	hot	-0.3332	0.3332	0.000430014	0.00267157	0.64665	0.31345
1868	proliferation	MSTRG.20392.4	ENSMGAG00000000995	FAM213A	cold	hot	0.3331	0.3331	3.097e-05	0.00026883	0.2089	0.542
1869	proliferation	MSTRG.20054.3	ENSMGAG00000009918	ITGA6	control	hot	-0.3329	0.3329	2.26564e-07	1.22846e-05	0.55865	0.22575
1870	proliferation	MSTRG.5060.4	ENSMGAG00000022083	LOC100545800	control	hot	-0.3328	0.3328	1.42519e-07	8.23788e-06	0.5248	0.192
1871	proliferation	MSTRG.21067.1	ENSMGAG00000011398	MCMBP	cold	hot	0.3327	0.3327	0.000804253	0.00455472	0.667	0.9997
1872	proliferation	ENSMGAT00000012812	ENSMGAG00000011398	MCMBP	cold	hot	-0.3327	0.3327	0.000823239	0.00464571	0.333	0.0003
1873	proliferation	MSTRG.2250.23	ENSMGAG00000014636	DMD	cold	hot	0.33265	0.33265	0.000199871	0.00138114	0	0.33265
1874	proliferation	MSTRG.14659.2	ENSMGAG00000009049	PPP4R1	cold	hot	0.3325	0.3325	8.01124e-21	8.34964e-19	0.5004	0.8329
1875	proliferation	ENSMGAT00000017069	ENSMGAG00000015174	BIRC2	cold	hot	0.3323	0.3323	0.000510675	0.00309694	0.16085	0.49315
1876	proliferation	MSTRG.3191.1	ENSMGAG00000015174	BIRC2	cold	hot	-0.3323	0.3323	0.0004832	0.00294985	0.83915	0.50685
1877	proliferation	ENSMGAT00000007059	ENSMGAG00000006301	LOC100538629	cold	hot	0.33225	0.33225	2.12735e-08	3.82278e-07	0.04465	0.3769
1878	proliferation	MSTRG.7390.4	ENSMGAG00000017389	TMEM186	control	hot	0.33225	0.33225	2.18195e-05	0.0006195	0.2062	0.53845
1879	proliferation	MSTRG.18212.2	ENSMGAG00000013009	ZC3H14	cold	hot	-0.33225	0.33225	9.0367e-08	1.43152e-06	0.88285	0.5506
1880	proliferation	ENSMGAT00000005595	ENSMGAG00000004981	PPARG	cold	hot	-0.3322	0.3322	1.48148e-15	7.9534e-14	0.7723	0.4401
1881	proliferation	MSTRG.525.7	ENSMGAG00000010123	MON2	cold	hot	-0.33215	0.33215	1.53159e-07	2.31577e-06	0.6327	0.30055
1882	proliferation	MSTRG.10255.1	ENSMGAG00000013523	ATG5	control	hot	0.332	0.332	1.47099e-10	1.89344e-08	0.5991	0.9311
1883	proliferation	ENSMGAT00000011212	ENSMGAG00000009941	ECT2	cold	hot	0.3319	0.3319	2.17601e-19	1.94585e-17	0	0.3319
1884	proliferation	ENSMGAT00000000885	ENSMGAG00000000871	HSDL1	cold	hot	0.33185	0.33185	0.000214591	0.00146213	0.23245	0.5643
1885	proliferation	MSTRG.6141.1	ENSMGAG00000000871	HSDL1	cold	hot	-0.33185	0.33185	0.000210067	0.00143681	0.76755	0.4357
1886	proliferation	MSTRG.8132.5	ENSMGAG00000008439	PATZ1	cold	hot	0.33185	0.33185	5.132e-07	6.97458e-06	0	0.33185
1887	proliferation	MSTRG.8132.5	ENSMGAG00000008439	PATZ1	control	hot	0.33185	0.33185	5.65746e-08	3.56618e-06	0	0.33185
1888	proliferation	MSTRG.2974.2	MSTRG.2974	VWA8	control	hot	-0.3318	0.3318	6.04196e-11	8.68992e-09	0.37045	0.03865
1889	proliferation	ENSMGAT00000032805	ENSMGAG00000012647	FBXL5	cold	hot	-0.3317	0.3317	4.26605e-11	1.23982e-09	0.33495	0.00325
1890	proliferation	MSTRG.14479.2	ENSMGAG00000007394	SLC39A6	control	hot	-0.33165	0.33165	6.76022e-05	0.00162304	0.3425	0.01085
1891	proliferation	MSTRG.6986.9	ENSMGAG00000003959	BRD8	cold	hot	-0.3313	0.3313	1.13187e-06	1.42189e-05	0.49115	0.15985
1892	proliferation	MSTRG.4115.2	MSTRG.4115	LOC124416949	cold	hot	-0.3312	0.3312	0.000436103	0.00270606	0.5626	0.2314
1893	proliferation	ENSMGAT00000028621	ENSMGAG00000007868	ZNF207	cold	hot	-0.3311	0.3311	0.00108447	0.00582617	0.3354	0.0043
1894	proliferation	ENSMGAT00000037464	ENSMGAG00000009278	LYPLAL1	cold	hot	0.33105	0.33105	6.40012e-08	1.04451e-06	0.13625	0.4673
1895	proliferation	MSTRG.6085.1	ENSMGAG00000001646	LOC100546971	cold	hot	0.33105	0.33105	9.86593e-07	1.25716e-05	0.0353	0.36635
1896	proliferation	MSTRG.19378.2	ENSMGAG00000011576	FYCO1	cold	hot	0.3307	0.3307	0.00198078	0.00964541	0.3893	0.72
1897	proliferation	MSTRG.30969.38	ENSMGAG00000022081	LOC104917218	control	hot	-0.33055	0.33055	1.36309e-05	0.000421801	0.8281	0.49755
1898	proliferation	MSTRG.17851.1	ENSMGAG00000011790	SYNJ2BP	cold	hot	-0.3305	0.3305	1.28774e-12	4.71598e-11	0.99505	0.66455
1899	proliferation	ENSMGAT00000036719	ENSMGAG00000021109	ENSMGAG00000021109	cold	hot	-0.3304	0.3304	2.61467e-05	0.000233494	0.3304	0
1900	proliferation	MSTRG.10291.1	ENSMGAG00000021109	ENSMGAG00000021109	cold	hot	0.3304	0.3304	7.04801e-06	7.34826e-05	0.6696	1
1901	proliferation	MSTRG.18438.2	ENSMGAG00000013565	TRMT5	cold	hot	-0.33035	0.33035	5.9995e-06	6.35816e-05	0.33035	0
1902	proliferation	ENSMGAT00000031389	ENSMGAG00000020791	ENSMGAG00000020791	cold	hot	0.33035	0.33035	4.64893e-11	1.34078e-09	0	0.33035
1903	proliferation	MSTRG.9876.20	ENSMGAG00000012965	REPS1	control	hot	-0.3302	0.3302	0.000616361	0.00986017	0.4038	0.0736
1904	proliferation	MSTRG.17949.1	ENSMGAG00000012241	ARHGAP11A	cold	hot	0.33015	0.33015	0.00193481	0.00945815	0.06775	0.3979
1905	proliferation	MSTRG.17357.5	MSTRG.17357	LOC100541200	cold	hot	0.33005	0.33005	5.62643e-08	9.31319e-07	0	0.33005
1906	proliferation	MSTRG.880.3	ENSMGAG00000012423	DDX17	control	hot	0.3297	0.3297	3.38318e-07	1.73484e-05	0.1131	0.4428
1907	proliferation	MSTRG.10738.5	ENSMGAG00000014040	PUM2	cold	hot	-0.3297	0.3297	5.27829e-10	1.28451e-08	0.37565	0.04595
1908	proliferation	ENSMGAT00000016129	ENSMGAG00000014347	BLZF1	cold	hot	0.32965	0.32965	7.02854e-12	2.3091e-10	0	0.32965
1909	proliferation	MSTRG.17500.6	ENSMGAG00000020991	TSPAN4	control	hot	-0.32935	0.32935	0.000566273	0.00922754	0.7146	0.38525
1910	proliferation	MSTRG.14443.1	MSTRG.14443	LOC104910204	cold	hot	-0.32935	0.32935	6.21209e-06	6.55411e-05	1	0.67065
1911	proliferation	MSTRG.14443.2	MSTRG.14443	LOC104910204	cold	hot	0.32935	0.32935	1.33678e-05	0.000129293	0	0.32935
1912	proliferation	ENSMGAT00000017752	ENSMGAG00000015836	FAM110B	cold	hot	0.32925	0.32925	9.2247e-09	1.7759e-07	0	0.32925
1913	proliferation	MSTRG.14880.1	ENSMGAG00000015836	FAM110B	cold	hot	-0.32925	0.32925	8.011e-10	1.89166e-08	1	0.67075
1914	proliferation	MSTRG.11796.1	ENSMGAG00000010357	MYO18A	cold	hot	-0.3292	0.3292	1.23639e-09	2.81399e-08	0.67925	0.35005
[truncated: 21,780 more rows]

## Sheet: Table_S3
Table S3. Summary of functional enrichment analysis of differentially alternatively spliced (DAS) genes in DAVID by experimental treatment
[truncated: 378 more rows]

[truncated: 5 more sheets: Table_S4, Table_S5, Table_S6, Table_S7, Table_S8]
